# Supplementary material for: Difference between the blood samples of patients with bone and joint tuberculosis and patients with tuberculosis studied using machine learning
Source: Front Surg. 2023 Jan 6;9:1031105. doi: 10.3389/fsurg.2022.1031105 (PMC9852526; doi:10.3389/fsurg.2022.1031105)
Supplement: Supplementary file 1 [file Table1.xlsx]

## Sheet: training cohort
id	Type	Age	Sex	ESR	WBC	RBC	HCT	MCV	MCH	MCHC	PLT	PDW	NEUT	LYM	MO	EO	CV	PCT	TBil	DBil	IBil	DBil_TBil_ratio	TP	ALB	GLB	ALB_GLB_ratio	GGT	TBA	AST	ALT	AST_ALT_ratio	ALP	PAB	BUN	Cr	UA	HCO	Ccr	Cys_C	K	Na	Cl	Ca	Mg	hs_CRP
1	1	98	1	30	13.00	2.84	0.28	98.60	39.70	403.00	139.00	0.16	0.859	0.084	0.032	0.011	0.18	0.107	7.70	2.70	5.00	0.35	67.1	32.7	34.4	1.0	23	3.6	23	24	0.9	91	217.5	9.60	61	259	32.60	46.21	1.59	4.32	139.4	104.0	2.24	0.77
2	1	49	1	2	5.23	5.22	0.36	69.29	21.67	312.70	184.80	0.16	0.378	0.420	0.115	0.076	0.16	0.172	7.50	3.50	4.00	0.5	68.6	41.8	26.8	1.6	20.0	1.60	16	14	1.1	34	237.9	6.02	87	690	24.3	82	0.928	4.450	138.0	102.0	2.275	0.820
3	1	54	1	44	7.05	4.05	0.352	86.91	27.68	318.50	236.70	0.17	0.642	0.234	0.078	0.039	0.14	0.155	11.30	5.00	6.30	0.4	55.4	33.8	21.6	1.6	61.0	7.30	21	38	0.6	75	148.7	3.61	63	127	27.0	97	0.794	3.230	137.6	104.3	2.224	0.780	>10.00
4	1	66	2	50	12.48	3.57	0.303	84.89	28.23	332.50	320.20	0.17	0.8183	0.1030	0.0756	0.0016	0.14	0.234	22.0	8.5	13.8	0.37	62.6	27.5	29.9	0.9	41	4.1	56	41	1.4	75	77.4	4.33	41	186	28.9	112.3	0.69	3.620	136.3	97.8	2.03	0.82	>10.00
5	1	66	1	19	6.26	3.50	0.313	89.40	30.00	335.00	232.00	0.10	0.7780	0.1150	0.0780	0.0260	0.14	0.230	10.1	2.6	5.9	0.42	57.6	39.1	25.0	1.1	83	1.4	46	12	3.9	107	212.5	7.89	44	296	25.1	71.5	1.06	3.500	138.0	99.0	2.09	0.89	3.08
6	1	83	1	20	8.18	1.77	0.161	91.00	30.50	335.00	58.00	0.09	0.9360	0.0320	0.0310	0.0000	0.23	0.060	8.5	2.4	4.7	0.45	62.8	29.5	23.9	1.8	16	4.0	16	17	0.9	78	176.8	24.40	486	579	22.4	14.1	4.37	4.820	134.6	99.9	2.05	0.77	>10.00
7	1	64	1	40	5.77	3.97	0.346	87.20	27.70	318.00	313.00	0.09	0.655	0.165	0.088	0.083	0.13	0.28	4.0	1.1	2.9	0.28	69.0	34.3	34.7	1.0	26	3.6	21	14	1.3	63	118.6	5.14	74	502	20.3	89.1	0.86	4.550	141.4	105.4	2.24	0.84	>10.00
8	1	24	1	6	7.60	4.66	0.367	78.65	24.79	315.20	145.00	0.16	0.7651	0.1051	0.0750	0.0518	0.16	0.132	7.3	3.0	4.3	0.41	54.6	34.7	19.9	1.7	50	2.1	29	22	1.3	61	125.8	2.96	56	214	26.0	125.5	0.62	4.060	136.9	102.4	2.00	0.80	>10.00
9	1	70	1	19	7.01	4.11	0.305	74.25	24.40	328.60	272.50	0.17	0.768	0.107	0.108	0.015	0.20	0.225	42.7	25.7	17.0	0.60	59.4	31.6	27.8	1.1	100	7.9	18	23	0.8	116	70.8	5.08	69	353	26.0	92.4	0.83	3.75	137.2	102.3	1.98	0.87
10	1	56	1	44	12.33	4.41	0.384	87.10	28.01	321.60	479.90	0.17	0.636	0.259	0.081	0.018	0.14	0.39	6.0	3.4	2.6	0.57	63.6	33.0	30.6	1.1	62	2.1	30	51	0.6	105	235.7	7.55	176	325	23.3	68.1	1.11	4.09	142.5	107.0	2.15	0.88
11	1	70	1	38	5.28	2.74	0.247	90.06	30.30	336.40	117.00	0.18	0.605	0.183	0.068	0.134	0.18	0.089	16.2	10.8	5.4	0.67	64.7	34.2	30.5	1.1	52	59.1	31	8	3.9	187	60.2	2.94	48	326	21.3	57.5	1.30	3.24	138.3	106.8	2.12	0.68	>10.00
12	1	31	1	53	10.32	4.77	0.392	82.21	25.74	313.10	542.70	0.16	0.740	0.125	0.118	0.015	0.14	0.437	4.4	1.5	2.9	0.34	67.9	40.5	27.4	1.5	54	1.8	20	33	0.6	84	161.0	6.73	58	477	30.7	122.4	0.63	3.96	140.1	100.1	2.33	0.68	>10.00
13	1	51	1	56	6.13	3.73	0.323	86.60	29.00	334.00	363.00	0.08	0.569	0.209	0.109	0.100	0.15	0.30	4.0	1	3.0	0.25	65.0	34.4	35.5	0.8	117	5.9	26	7	3.9	175	128.0	2.88	57	374	23.3	68.1	1.11	3.89	138.1	104.7	2.22	0.80	6.74
14	1	71	2	28	7.40	3.56	0.331	92.94	29.85	321.20	271.10	0.16	0.626	0.199	0.108	0.061	0.16	0.25	12.7	3.4	9.3	0.27	61.6	29.2	32.4	0.9	26	6.1	28	13	2.2	72	130.4	2.49	47	205	24.5	69.4	1.09	3.16	142.3	105.0	2.45	0.72
15	1	69	1	34	7.33	3.65	0.328	89.90	30.70	341.00	167.00	0.10	0.878	0.057	0.059	0.005	0.12	0.150	45.3	21.7	23.6	0.48	50.6	25.6	25.0	1.0	49	2.6	27	21	1.3	64	72.3	5.81	65	193	26.9	84.2	0.91	3.84	137.7	102.4	2.02	0.77	>10.00
16	1	54	2	118	15.49	2.82	0.242	85.72	28.40	331.30	421.00	0.16	0.852	0.093	0.051	0.004	0.17	0.223	3.5	1.4	2.1	0.40	68.0	25.4	42.6	0.6	24	28.8	32	18	1.7	107	133.4	7.18	152	287	32.8	57.5	1.30	3.85	131.4	98.1	2.32	0.77	3.81
17	1	66	2	101	12.01	3.64	0.304	83.50	26.60	319.00	517.00	0.10	0.759	0.132	0.053	0.051	0.16	0.51	6.5	3.5	3.0	0.54	76.6	24.5	52.1	0.5	36	4.6	22	4	5.4	91	77.8	4.71	66	328	32.7	64.9	1.16	4.31	136.7	99.9	2.11	0.89
18	1	77	2	79	6.79	4.22	0.355	84.16	27.42	325.80	381.30	0.16	0.704	0.137	0.115	0.039	0.16	0.29	10.8	7.8	18.2	0.46	65.0	28.8	36.2	0.8	37	26.0	39	11	2.0	101	85.6	3.96	39	97	27.4	105.4	0.73	3.88	131.9	96.2	2.56	0.63	>10.00
19	1	66	1	40	4.33	4.01	0.313	78.10	25.20	323.00	480.00	0.07	0.621	0.210	0.118	0.037	0.17	0.38	5.5	2.7	4.2	0.33	63.4	32.4	27.9	1.3	134	10.4	45	13	3.4	193	182.2	4.58	53	341	24.6	84.0	0.91	3.70	137.2	105.5	2.26	0.78	>10.00
20	1	57	1	65	6.99	2.84	0.268	94.58	31.37	331.70	194.10	0.17	0.788	0.082	0.118	0.007	0.17	0.157	21.0	8.5	12.5	0.40	62.6	32.7	29.9	1.1	61	8.9	61	42	1.5	115	79.3	5.02	56	212	24.5	67.6	1.12	3.52	134.5	96.6	2.11	0.63	>10.00
21	1	66	1	89	5.56	2.89	0.276	95.48	32.92	344.80	198.60	0.17	0.464	0.130	0.095	0.306	0.13	0.118	6.7	2.6	4.1	0.39	57.6	32.6	25.0	1.3	25	20.1	23	10	2.3	102	124.9	1.69	72	214	31.5	95.1	0.81	3.13	139.4	102.1	2.16	0.75	>10.00
22	1	59	1	78	4.92	3.70	0.323	87.30	28.60	328.00	436.00	0.09	0.703	0.224	0.057	0.012	0.12	0.390	7.0	2.4	4.6	0.34	62.8	38.9	23.9	1.6	80	2.6	25	26	1.0	79	147.8	2.74	68	306	28.6	96.1	0.80	3.98	134.2	98.6	2.27	0.84	>10.00
23	1	50	1	48	10.89	3.12	0.281	90.03	30.15	334.90	158.40	0.16	0.776	0.143	0.071	0.007	0.17	0.121	8.5	3.0	5.5	0.35	80.7	41.6	39.1	1.1	41	9.4	69	63	1.1	101	167.5	4.87	97	408	32.8	57.5	1.30	4.55	135.2	103.4	2.05	0.66	2.26
24	1	65	2	53	5.63	4.39	0.310	70.60	21.90	310.00	303.00	0.10	0.619	0.229	0.105	0.036	0.19	0.28	4.1	3.2	0.9	0.78	78.4	31.8	46.6	0.7	19	1.5	13	6	2.3	92	137.3	4.65	54	452	24.1	86.0	0.89	4.02	139.7	106.3	2.22	0.81	>10.00
25	1	40	2	50	8.44	4.68	0.399	85.26	28.81	337.90	385.10	0.17	0.620	0.173	0.121	0.082	0.12	0.260	10.0	3.3	6.7	0.33	72.7	38.1	34.6	1.1	15	7.0	13	7	1.9	120	193.4	3.30	32	556	17.8	94.8	0.81	3.43	136.9	103.2	2.21	0.76
26	1	79	1	38	12.53	2.41	0.211	87.45	29.52	337.50	228.70	0.17	0.622	0.129	0.236	0.012	0.15	0.201	144.3	75.3	69.0	0.52	52.5	31.0	21.5	1.1	161	23.2	75	66	1.1	155	113.1	3.39	68	20	16.8	38.6	1.79	4.26	126.6	101.4	1.96	0.57
27	1	55	1	3	6.86	5.61	0.328	58.50	18.70	320.00	323.00	0.14	0.647	0.203	0.098	0.045	0.20	0.37	9.2	5.5	4.2	0.54	61.2	36.1	30.0	1.2	134	3.1	21	8	2.6	62	165.5	2.83	79	261	22.0	73.7	1.03	3.13	140.5	106.2	2.17	0.75	>10.00
28	1	63	1	55	14.04	3.76	0.327	87.00	27.70	318.00	272.00	0.10	0.8300	0.0730	0.0500	0.0450	0.14	0.250	6.5	6.8	4.9	0.25	61.1	32.7	32.3	1.2	24	4.3	36	13	2.9	99	189.4	5.58	75	329	27.5	78.5	0.97	3.98	139.1	101.8	2.24	0.76	>10.00
29	1	94	2	34	13.46	3.84	0.27	69.24	21.49	310.40	117.00	0.16	0.848	0.102	0.041	0.004	0.23	0.119	14.70	8.60	6.10	0.6	70.9	33.4	37.5	0.9	220.0	9.50	32	24	1.3	125	190.6	14.42	98	77	27.3	29	2.430	5.120	137.2	96.8	2.136	1.350	>10.00
30	1	55	1	64	5.46	3.11	0.30	95.89	30.94	322.60	85.20	0.19	0.669	0.184	0.115	0.028	0.18	0.066	10.50	6.80	3.70	0.6	72.8	29.1	43.7	0.7	33.0	42.50	18	9	2.0	84	78.4	2.32	42	210	26.8	73	1.045	3.610	135.6	97.6	2.214	0.680	>10.00
31	1	53	2	101	4.33	3.03	0.265	87.30	29.03	332.50	375.40	0.16	0.509	0.332	0.146	0.010	0.16	0.25	7.1	2.9	4.2	0.41	69.2	30.4	38.8	0.8	187	9.8	29	13	2.2	114	59.7	3.16	53	182	25.2	94.4	0.81	3.60	140.6	104.1	1.94	0.65	>10
32	1	75	1	44	9.48	3.85	0.354	91.90	30.60	333.00	362.00	0.08	0.683	0.140	0.160	0.012	0.15	0.30	12.8	5.5	7.3	0.43	61.2	31.2	30.0	1.0	60	4.2	34	23	1.5	115	125.6	4.46	73	604	23.1	58.0	1.29	3.73	132.5	99.4	2.27	0.72	>10.00
33	1	64	2	52	7.49	3.71	0.319	86.00	27.20	317.00	440.00	0.08	0.554	0.311	0.112	0.015	0.15	0.38	12.4	6.8	5.6	0.55	61.1	36.2	32.3	0.9	96	2.4	33	15	2.7	109	71.7	4.28	41	218	27.1	103.2	0.75	3.90	139.4	106.4	2.29	0.91	7.74
34	1	78	1	38	9.34	5.68	0.377	66.33	20.57	310.10	251.60	0.17	0.650	0.237	0.085	0.022	0.16	0.195	9.7	2.5	7.2	0.26	75.3	38.3	37.0	1.0	21	6.8	14	13	1.1	159	221.6	10.49	88	378	23.4	57.1	1.31	3.93	133.1	100.1	2.34	0.79
35	1	21	1	3	13.59	4.12	0.358	86.90	29.10	335.00	259.00	0.10	0.871	0.054	0.074	0.000	0.13	0.240	9.1	3.1	6.0	0.34	58.3	36.3	22.0	1.7	25	3.7	31	46	0.7	68	187.1	2.99	82	594	26.2	103.0	0.75	4.17	139.6	104.9	2.13	0.74	>10.00
36	1	68	1	55	5.37	3.46	0.322	93.21	31.63	339.40	279.80	0.17	0.740	0.121	0.094	0.040	0.15	0.19	9.1	4.2	4.9	0.46	78.2	35.5	42.7	0.8	115	29.2	38	26	1.5	101	187.5	3.00	34	366	34.0	65.5	1.15	4.21	121.4	83.0	2.11	0.68	>10.00
37	1	50	2	5	5.82	3.52	0.228	64.80	22.40	346.00	263.00	0.34	0.597	0.280	0.101	0.017	0.32	0.53	257.3	192.9	64.4	0.75	70.2	30.5	39.7	0.8	117	342.7	94	45	2.1	120	40.1	2.92	43	123	20.4	77.7	0.98	3.98	136.8	108.2	2.49	0.68	7.65
38	1	61	1	80	8.73	2.54	0.220	86.60	27.20	314.00	472.00	0.12	0.804	0.140	0.044	0.007	0.15	0.51	5.40	2.00	3.40	0.4	56.4	20.3	36.1	0.6	39.0	2.80	16	23	0.7	76	114.6	7.75	54	104	22.5	95	0.806	3.970	135.7	102.0	1.900	0.620	>10.00
39	1	68	1	30	13.92	3.43	0.297	86.57	28.02	323.70	703.10	0.17	0.681	0.102	0.152	0.058	0.16	0.46	16.40	8.80	7.60	0.5	65.6	26.6	39.0	0.7	91.7	17.61	34	28	1.2	118	75.2	3.76	71	133	26.5	79	0.970	4.550	132.6	96.2	2.110	0.810	>10.00
40	1	64	2	83	12.75	3.75	0.327	87.08	28.91	331.90	425.80	0.17	0.835	0.060	0.043	0.061	0.15	0.365	2.50	1.60	0.90	0.6	70.8	35.7	35.1	1.0	114.0	2.40	11	2	5.5	225	154.4	29.56	1033	593	15.7	33	2.180	4.170	141.2	108.8	2.290	0.960	>10.00
41	1	76	1	36	6.16	4.18	0.371	88.80	30.40	342.00	319.00	0.09	0.759	0.157	0.050	0.029	0.13	0.30	6.50	4.20	2.30	0.6	67.1	36.4	30.7	1.2	80.8	2.95	34	39	0.9	59	148.2	6.41	65	231	30.4	75	1.010	3.640	142.4	100.1	2.110	0.790	>10.00
42	1	73	2	26	5.67	4.05	0.356	87.97	28.61	325.20	405.80	0.17	0.635	0.240	0.082	0.033	0.16	0.251	9.80	4.50	5.30	0.5	65.8	35.0	30.8	1.1	54.0	22.60	25	32	0.8	83	147.2	5.04	60	233	25.3	70	1.085	3.900	139.9	101.4	2.224	0.840	5.45
43	1	34	1	36	9.06	4.11	0.341	82.92	27.08	326.60	350.60	0.16	0.684	0.191	0.097	0.026	0.13	0.265	7.70	3.60	4.10	0.5	60.8	32.6	28.2	1.2	37.0	16.00	19	18	1.1	93	69.0	2.55	50	154	27.6	123	0.632	4.290	139.4	102.5	2.137	0.870	>10.00
44	1	80	1	85	7.01	2.92	0.241	82.50	27.40	332.00	463.00	0.08	0.683	0.117	0.131	0.060	0.17	0.400	107.9	90.7	17.2	0.84	63.1	23.1	40.0	0.6	160	77.4	63	20	3.2	280	16.7	3.08	51	108	21.6	68.7	1.10	3.87	125.6	93.8	2.13	0.68	>10.00
45	1	67	2	55	9.91	3.83	0.340	88.84	29.62	333.50	306.40	0.16	0.755	0.173	0.065	0.006	0.13	0.23	12.9	3.4	9.5	0.26	65.2	31.4	33.8	0.9	22	3.7	47	12	4.0	63	128.0	3.88	45	255	23.1	51.9	1.43	3.76	140.8	106.5	2.24	0.73
46	1	60	1	19	4.93	4.34	0.256	58.97	16.85	285.80	399.50	0.17	0.730	0.195	0.037	0.032	0.29	0.298	3.40	0.90	2.50	0.3	58.8	31.6	27.2	1.2	12.0	2.00	14	10	1.4	60	155.9	4.59	69	411	28.1	94	0.814	3.610	136.9	99.7	2.210	0.800	6.40
47	1	87	1	97	5.36	3.83	0.26	69.22	22.51	325.10	248.70	0.18	0.624	0.233	0.119	0.018	0.28	0.218	16.10	9.60	6.50	0.6	73.3	32.1	41.2	0.8	54.0	5.50	26	13	2.0	106	152.8	4.92	121	314	19.2	30	2.365	4.010	139.7	104.9	2.278	0.720
48	1	82	1	80	5.70	3.00	0.25	81.60	27.30	335.00	210.00	0.17	0.590	0.203	0.136	0.065	0.22	0.164	35.30	25.30	10.00	0.7	63.4	29.9	33.5	0.9	75.0	37.60	109	31	3.5	141	41.5	7.39	84	240	22.5	36	2.000	4.070	140.0	102.9	2.493	0.770	>10.00
49	1	65	1	65	7.35	4.79	0.40	83.39	27.26	326.90	338.20	0.17	0.645	0.150	0.156	0.044	0.15	0.239	10.00	4.04	5.96	0.40	68.3	35.5	32.8	1.1	93	2.3	17	4	4.3	109	173.4	2.98	45	457	22.98	55.20	1.35	3.82	136.0	99.0	2.45	0.82
50	1	46	2	83	5.22	3.69	0.312	84.63	27.52	325.20	296.70	0.17	0.717	0.167	0.084	0.025	0.15	0.202	4.10	3.30	0.80	0.8	61.0	29.6	31.4	0.9	20.0	1.10	13	10	1.3	73	56.4	2.08	47	270	26.5	166	0.471	4.390	135.9	104.3	2.037	0.750
51	1	74	1	75	11.20	4.80	0.411	85.60	28.36	331.30	249.80	0.16	0.686	0.178	0.073	0.060	0.18	0.260	5.60	2.40	3.20	0.4	70.6	40.0	30.6	1.3	51.0	1.70	43	60	0.7	87	446.5	3.99	59	256	28.6	78	0.982	5.050	137.8	103.3	2.277	0.880
52	1	44	1	23	5.94	4.35	0.359	82.61	28.13	340.50	238.20	0.17	0.635	0.229	0.106	0.024	0.13	0.171	21.50	9.50	12.00	0.4	67.1	40.5	26.6	1.5	36.0	1.80	23	28	0.8	63	351.6	4.92	94	265	29.4	109	0.709	4.430	139.5	105.2	2.231	0.910
53	1	36	1	36	6.40	3.94	0.291	73.88	22.53	305.00	324.20	0.17	0.612	0.174	0.125	0.081	0.17	0.27	7.50	4.20	3.30	0.6	64.1	34.0	30.1	1.1	55.1	1.97	28	9	3.1	75	162.3	2.42	55	304	24.9	91	0.840	4.250	136.0	98.0	2.130	0.900
54	1	20	1	10	14.20	4.74	0.381	80.31	25.85	321.90	393.30	0.16	0.781	0.108	0.104	0.003	0.15	0.240	12.40	4.20	8.20	0.3	64.1	31.6	32.5	1.0	31.0	1.40	19	10	1.9	109	133.3	2.22	49	343	31.2	134	0.579	3.770	139.8	105.5	2.159	0.850	>10.00
55	1	29	1	4	12.90	4.16	0.371	89.20	30.50	342.00	239.00	0.12	0.905	0.049	0.044	0.001	0.12	0.250	9.6	2.8	6.8	0.29	54.6	33.0	21.6	1.5	57	0.8	33	25	1.3	80	253.3	4.11	70	318	23.4	120.1	0.65	3.89	138.1	107.6	2.02	0.83	5.56
56	1	56	2	25	2.77	1.76	0.158	89.71	29.70	331.10	106.30	0.18	0.761	0.100	0.137	0.000	0.25	0.10	4.60	2.50	2.10	0.5	51.9	23.5	28.4	0.8	71.0	3.80	29	18	1.6	94	127.9	15.38	594	457	15.6	19	3.380	4.570	133.0	100.0	1.932	0.740	>10.00
57	1	49	1	1	6.13	3.47	0.308	88.78	28.49	320.90	385.30	0.16	0.564	0.245	0.106	0.079	0.14	0.267	5.90	2.30	3.60	0.4	55.5	37.6	17.9	2.1	25.0	2.50	21	17	1.2	73	148.9	4.55	69	387	30.0	92	0.837	4.130	142.0	103.5	2.090	0.700	>10.00
58	1	60	1	30	10.04	4.86	0.364	74.82	23.23	310.50	265.50	0.16	0.709	0.137	0.127	0.025	0.15	0.22	12.50	6.60	5.90	0.5	53.7	25.0	28.7	0.9	60.1	24.06	33	16	2.1	109	68.3	3.74	74	207	27.0	106	0.730	4.090	141.3	103.4	2.040	0.810	>10.00
59	1	41	1	95	4.53	2.84	0.24	84.11	28.33	336.80	321.30	0.18	0.392	0.407	0.055	0.141	0.20	0.239	5.20	3.30	1.90	0.6	86.5	29.4	57.1	0.5	45.0	77.60	20	5	4.0	119	87.3	5.57	122	263	25.6	42	1.740	4.090	132.3	101.4	2.411	0.900
60	1	70	1	77	13.45	3.97	0.34	84.68	26.42	312.00	371.90	0.17	0.777	0.103	0.058	0.061	0.15	0.284	6.00	1.90	4.10	0.3	79.4	29.7	49.7	0.6	97.0	6.20	20	16	1.3	116	106.2	3.57	62	146	25.5	64	1.170	3.550	136.4	100.8	2.185	0.830	>10.00
61	1	27	1	34	9.70	4.87	0.37	75.77	24.63	325.10	470.20	0.17	0.821	0.088	0.071	0.016	0.13	0.293	9.40	5.00	4.40	0.5	72.2	38.0	34.2	1.1	63.0	8.40	14	7	2.0	52	117.3	3.42	67	349	29.3	102	0.754	5.040	144.1	100.3	2.350	0.950
62	1	81	1	59	6.68	4.40	0.343	78.00	25.00	321.00	140.00	0.13	0.717	0.129	0.114	0.027	0.16	0.16	33.40	26.90	6.50	0.8	66.2	30.7	35.5	0.9	135.0	14.80	40	30	1.3	204	82.2	5.67	121	655	27.6	55	1.350	3.260	134.7	99.2	2.090	0.570
63	1	42	1	11	10.31	5.09	0.411	80.70	25.70	319.00	217.00	0.08	0.849	0.067	0.081	0.002	0.14	0.19	8.30	4.90	3.40	0.6	64.8	37.4	27.4	1.4	37.9	1.32	34	21	1.6	57	174.6	4.86	76	416	18.9	87	0.880	3.800	136.9	99.5	2.220	0.700	6.08
64	1	65	1	82	15.18	1.85	0.162	87.66	29.24	333.60	135.20	0.17	0.918	0.035	0.043	0.001	0.18	0.150	11.8	4.7	6.4	0.46	46.8	25.9	23.3	1.0	62	4.8	36	5	5.4	132	113.1	33.98	254	357	12.2	24.9	2.75	3.56	154.5	125.5	1.88	0.53	>10.00
65	1	56	2	140	3.65	2.65	0.237	89.69	29.97	334.10	42.20	0.18	0.737	0.206	0.056	0.001	0.21	0.027	19.1	10.9	5.4	0.49	56.4	35.8	27.1	1.1	108	9.1	18	7	2.2	173	24.4	4.73	62	548	26.0	52.7	1.41	4.03	132.9	99.1	2.21	0.90	>10.00
66	1	56	2	102	11.86	3.25	0.250	77.10	23.80	308.70	709.30	0.17	0.790	0.091	0.052	0.061	0.18	0.487	5.6	3.0	2.6	0.54	76.4	28.8	47.6	0.6	81	11.5	59	39	1.5	345	48.9	6.24	51	137	24.4	56.2	1.33	4.57	131.1	96.4	2.00	0.78
67	1	66	1	140	4.81	2.77	0.247	89.04	29.71	333.70	197.80	0.18	0.680	0.218	0.086	0.008	0.17	0.138	20.1	11.2	8.9	0.56	64.1	30.7	33.4	0.9	91	37.9	111	127	0.9	166	80.8	11.41	78	858	23.5	53.7	1.39	5.00	137.0	101.1	2.18	0.66	>10.00
68	1	59	1	97	13.35	2.15	0.218	101.30	32.94	325.10	325.80	0.17	0.866	0.053	0.056	0.025	0.14	0.22	13.1	6.1	7.0	0.47	72.9	31.4	41.5	0.8	28	89.2	21	14	1.5	82	175.4	24.22	262	757	13.5	23.8	2.86	5.03	126.6	103.4	2.07	0.60	>10.00
69	1	47	1	18	6.15	6.07	0.376	61.92	19.36	312.60	252.50	0.17	0.637	0.237	0.087	0.036	0.18	0.20	9.1	4.1	5.0	0.45	69.2	32.7	36.5	0.9	58	6.9	40	44	0.9	91	103.5	2.88	56	365	26.6	104.3	0.74	3.66	137.7	105.2	2.18	0.70
70	1	47	2	12	6.25	4.45	0.347	77.98	25.08	321.70	240.00	0.17	0.585	0.317	0.081	0.012	0.15	0.23	8.7	3.4	5.3	0.39	68.3	35.4	32.9	1.1	97	9.7	44	40	1.1	102	210.8	3.91	51	309	24.7	96.1	0.80	3.550	136.4	100.8	2.090	0.700
71	1	51	1	67	9.62	2.49	0.207	83.10	27.30	329.00	130.00	0.08	0.7930	0.1150	0.0880	0.0030	0.22	0.120	23.9	12.20	6.3	0.74	60.9	28.8	38.3	1.0	44	19.4	39	7	6.0	104	84.1	26.47	388	490	6.1	16.3	3.90	3.620	130.0	98.0	1.79	0.86	>10.00
72	1	64	1	66	11.22	4.08	0.34	82.85	27.47	331.50	273.50	0.16	0.862	0.069	0.068	0.000	0.17	0.243	17.00	7.60	9.40	0.45	70.4	35.0	35.4	1.0	48	4.0	31	25	1.2	114	168.1	4.49	71	192	26.70	63.20	1.19	4.77	137.6	99.6	2.26	0.91
73	1	78	2	44	3.60	2.55	0.27	104.60	35.20	336.00	234.00	0.16	0.485	0.363	0.068	0.077	0.18	0.175	99.90	65.10	34.80	0.7	62.7	23.9	38.8	0.6	129.0	115.20	114	79	1.4	123	49.0	4.62	46	138	24.5	45	1.640	3.320	136.2	102.8	2.050	0.770	>10.00
74	1	84	1	23	6.00	2.72	0.27	98.90	32.90	333.00	155.00	0.16	0.682	0.166	0.116	0.035	0.23	0.117	19.10	12.20	6.90	0.6	60.9	22.6	38.3	0.6	35.0	31.80	34	23	1.5	102	31.3	4.22	53	248	26.8	56	1.331	3.830	137.0	102.5	1.822	0.650	>10.00
75	1	76	2	81	9.22	3.45	0.287	83.14	27.36	329.10	189.10	0.16	0.844	0.101	0.043	0.010	0.17	0.151	9.70	3.80	5.90	0.4	56.5	33.4	23.1	1.4	41.0	15.80	17	8	2.1	76	69.7	4.68	83	493	27.2	59	1.279	3.840	138.2	103.4	2.192	0.790	>10.00
76	1	82	1	12	10.28	3.65	0.32	86.78	28.56	329.10	386.60	0.16	0.836	0.052	0.093	0.019	0.18	0.285	9.30	5.00	4.30	0.5	51.3	30.4	20.9	1.5	53.0	11.10	26	11	2.4	60	73.3	2.35	51	70	20.0	93	0.829	3.580	135.6	102.4	1.895	0.750	>10.00
77	1	84	1	67	13.00	3.92	0.33	82.70	27.90	337.00	212.00	0.16	0.866	0.039	0.061	0.029	0.14	0.156	16.80	8.40	8.40	0.5	61.0	36.2	24.8	1.5	46.0	3.90	26	16	1.6	116	50.8	4.05	58	238	19.6	96	0.804	3.620	128.3	92.7	1.891	0.820	>10.00
78	1	96	1	64	10.13	3.37	0.32	96.34	32.27	335.00	231.70	0.17	0.693	0.216	0.081	0.006	0.16	0.213	16.30	4.50	11.80	0.3	64.0	32.2	31.8	1.0	39.0	4.10	31	23	1.3	102	79.4	2.36	19	139	29.5	92	0.834	3.500	136.4	101.9	2.080	0.740	>10.00
79	1	50	1	59	6.57	3.98	0.376	94.50	30.70	324.00	561.00	0.09	0.616	0.279	0.068	0.032	0.12	0.49	7.10	2.50	4.60	0.4	70.6	33.9	36.7	0.9	25.6	3.48	22	32	1.1	85	152.1	2.28	59	279	27.5	134	0.580	4.820	137.0	97.7	2.160	0.860	3.92
80	1	65	1	45	7.82	4.27	0.383	89.75	28.78	320.70	452.40	0.17	0.467	0.255	0.102	0.165	0.17	0.283	5.20	3.20	2.00	0.6	78.0	32.5	45.5	0.7	124.0	16.10	25	12	2.1	133	179.6	5.14	80	669	22.2	44	1.669	4.550	137.1	106.2	2.256	0.970	7.10
81	1	74	2	71	4.49	4.66	0.402	86.18	27.82	322.80	314.50	0.16	0.712	0.164	0.098	0.023	0.15	0.230	9.70	6.90	2.80	0.7	60.9	32.4	28.5	1.1	83.0	4.50	26	23	1.1	118	104.1	1.15	45	117	29.0	84	0.907	4.060	130.6	97.3	2.222	0.820	>10.00
82	1	41	2	77	6.04	3.78	0.270	71.44	22.44	314.10	813.20	0.17	0.690	0.199	0.073	0.031	0.26	0.450	3.60	1.80	1.80	0.5	60.8	36.5	24.3	1.5	86.0	3.20	27	29	0.9	115	184.3	6.09	41	221	22.6	140	0.558	4.150	137.8	100.6	2.200	0.900	>10.00
83	1	39	2	41	8.90	3.79	0.307	80.96	25.93	320.20	496.30	0.16	0.710	0.177	0.054	0.052	0.25	0.354	12.50	5.50	7.00	0.4	65.2	36.1	29.1	1.2	33.0	3.40	15	15	1.0	128	231.0	7.49	64	246	22.5	69	1.092	4.860	137.1	103.0	2.209	0.800	>10.00
84	1	80	1	45	11.67	4.40	0.376	85.51	27.66	323.50	461.20	0.16	0.819	0.092	0.058	0.027	0.15	0.345	6.20	2.80	3.40	0.5	64.4	33.9	30.5	1.1	365.0	57.50	35	23	1.5	176	221.8	3.11	53	134	23.6	99	0.780	3.640	138.0	106.8	2.054	0.870
85	1	52	2	59	12.00	6.02	0.359	59.60	18.10	304.00	396.00	0.17	0.796	0.115	0.076	0.009	0.15	0.294	13.10	3.90	9.20	0.3	71.6	36.9	34.7	1.1	24.0	4.40	19	13	1.5	117	124.4	3.44	64	258	26.8	115	0.673	4.930	136.3	100.8	2.228	0.910
86	1	31	1	81	9.92	3.84	0.329	85.53	27.15	317.40	476.40	0.16	0.813	0.049	0.120	0.013	0.15	0.30	7.60	3.10	4.50	0.4	65.9	36.2	29.7	1.2	90.0	4.80	23	36	0.6	76	121.0	3.86	57	186	25.1	88	0.873	4.060	138.5	101.3	2.286	0.810	>10.00
87	1	72	1	29	9.42	3.11	0.285	91.60	29.60	323.00	455.00	0.09	0.305	0.438	0.121	0.130	0.16	0.41	5.70	3.10	2.60	0.5	63.7	28.8	34.9	0.8	60.1	12.92	70	75	0.9	113	103.0	5.40	54	130	28.7	49	1.520	4.280	130.3	96.5	2.060	0.820	5.16
88	1	75	1	62	8.24	3.18	0.287	90.30	29.20	324.00	438.00	0.10	0.767	0.124	0.062	0.041	0.15	0.43	6.10	5.30	0.80	0.9	66.1	31.2	34.9	0.9	81.3	4.07	38	19	2.0	121	168.9	4.89	75	419	27.0	60	1.240	4.740	137.4	99.1	2.070	0.800	>10.00
89	1	62	2	102	4.12	2.86	0.226	79.10	25.21	318.70	432.00	0.17	0.482	0.291	0.194	0.027	0.19	0.28	4.50	2.30	2.20	0.5	62.3	21.0	41.3	0.5	63.6	7.92	25	5	5.0	201	101.4	1.38	70	574	24.9	52	1.420	3.250	132.6	97.2	2.130	0.680	>10.00
90	1	38	1	28	6.45	3.72	0.329	88.42	30.15	341.00	197.80	0.16	0.792	0.115	0.064	0.028	0.15	0.154	22.90	11.60	11.30	0.5	56.0	34.5	21.5	1.6	61.0	12.40	61	37	1.6	88	107.2	1.77	65	483	29.3	96	0.799	3.930	142.8	103.3	2.110	0.730	5.14
91	1	28	1	39	12.43	3.22	0.301	93.44	30.69	328.40	401.20	0.16	0.812	0.080	0.105	0.002	0.12	0.296	5.7	2.0	3.7	0.35	56.3	32.9	23.4	1.4	37	0.5	17	3	5.7	74	106.2	3.41	53	195	20.5	130.7	0.60	4.37	137.1	109.8	2.16	0.80	>10.00
92	1	58	1	44	9.73	3.31	0.284	85.85	27.83	324.20	179.80	0.17	0.790	0.097	0.101	0.009	0.15	0.133	8.40	2.90	5.50	0.3	62.9	33.1	29.8	1.1	148.6	1.33	20	19	1.1	84	216.3	4.68	53	373	21.8	96	0.800	4.450	138.5	103.5	2.068	0.660	>10.00
93	1	69	1	1	3.59	2.86	0.257	89.83	31.19	347.20	347.80	0.16	0.555	0.243	0.150	0.047	0.16	0.240	10.40	4.60	5.80	0.4	51.5	30.9	20.6	1.5	122.0	32.10	18	15	1.2	92	133.1	1.79	60	331	26.8	70	1.086	3.580	138.0	104.4	1.810	0.930	>10.00
94	1	58	1	17	8.48	3.44	0.310	90.14	28.63	317.60	524.20	0.17	0.202	0.404	0.096	0.288	0.16	0.32	4.7	3.9	0.8	0.83	71.0	38.9	32.1	1.2	37	11.2	82	38	2.2	132	107.7	4.46	52	141	28.5	72.9	1.04	4.10	136.1	100.3	2.24	0.78	>10
95	1	54	1	34	13.66	4.88	0.407	83.38	25.43	305.00	214.80	0.17	0.900	0.039	0.048	0.001	0.15	0.188	15.70	5.70	10.00	0.4	65.0	36.4	28.6	1.3	45.0	2.60	23	16	1.4	80	163.6	3.66	58	289	28.5	126	0.617	3.900	137.8	99.6	2.153	0.670	>10.00
96	1	61	1	16	4.66	4.78	0.407	85.10	27.80	327.00	235.00	0.12	0.370	0.406	0.124	0.094	0.14	0.25	7.4	2.4	5.0	0.32	62.1	33.3	28.8	1.2	30	7.2	25	19	1.3	84	209.0	2.72	79	253	25.0	100.0	0.77	4.24	139.9	107.8	2.10	0.86	4.63
97	1	59	1	27	11.07	4.23	0.339	80.13	25.09	313.10	323.40	0.17	0.780	0.117	0.092	0.0082	0.16	0.241	15.2	3.4	11.8	0.22	68.8	43.2	25.7	1.7	66	25.7	36	19	1.9	105	155.8	4.54	48	142	24.5	94.9	0.81	3.89	137.0	101.0	2.27	0.80	>10.00
98	1	71	2	37	9.11	2.69	0.235	87.32	27.94	320.00	331.90	0.16	0.785	0.108	0.073	0.029	0.16	0.240	5.2	3.4	4.0	0.60	75.0	32.0	39.6	0.9	34	2.2	24	20	1.3	85	196.2	7.72	30	187	23.8	47.1	1.56	4.19	139.2	105.6	2.68	1.02	>10.00
99	1	43	1	5	8.23	3.64	0.315	86.52	28.67	331.30	171.00	0.17	0.827	0.098	0.075	0.000	0.13	0.142	13.60	7.70	5.90	0.6	49.1	35.3	13.8	2.6	32.0	3.90	24	24	1.0	70	218.7	3.38	68	240	22.5	96	0.800	4.330	138.1	101.9	1.880	0.760	8.62
100	1	28	1	27	12.46	4.28	0.351	82.08	26.25	319.80	245.30	0.16	0.909	0.045	0.045	0.000	0.21	0.199	16.20	8.50	7.70	0.5	67.8	36.3	31.5	1.2	38.0	0.70	17	17	1.0	106	210.8	3.77	59	408	27.8	143	0.545	4.330	141.0	101.8	2.312	0.850	>10.00
101	1	30	1	37	8.69	5.03	0.340	67.62	21.17	313.10	390.10	0.17	0.711	0.136	0.079	0.039	0.17	0.287	11.60	6.00	5.60	0.5	71.0	36.6	34.4	1.1	73.0	11.70	9	7	1.3	109	101.8	2.64	93	320	28.2	105	0.736	4.230	142.4	101.9	2.230	0.820	>10.00
102	1	53	2	70	9.30	3.81	0.340	89.10	29.20	327.00	600.00	0.15	0.813	0.091	0.072	0.021	0.15	0.411	8.20	3.40	4.80	0.4	64.5	31.6	32.9	1.0	87.0	2.60	13	28	0.5	112	89.5	2.46	42	208	29.8	105	0.736	4.040	138.0	101.0	2.240	1.000	>10.00
103	1	58	1	25	3.93	4.34	0.353	81.24	24.89	306.40	342.90	0.17	0.639	0.186	0.109	0.063	0.18	0.215	5.60	2.80	2.80	0.5	64.7	33.0	31.7	1.0	162.0	9.20	15	18	0.8	94	182.1	4.96	46	373	28.1	85	0.895	3.820	142.4	105.3	2.259	0.860	>10.00
104	1	48	1	70	9.12	4.74	0.308	64.91	20.21	311.30	174.40	0.17	0.583	0.268	0.123	0.022	0.16	0.133	4.40	2.40	2.00	0.5	71.4	40.4	31.0	1.3	60.0	4.50	16	16	1.0	74	183.6	15.42	409	581	13.8	28	2.476	3.940	140.2	105.9	2.210	0.830	>10.00
105	1	38	1	51	16.49	3.52	0.321	91.07	30.59	335.90	486.10	0.16	0.888	0.064	0.047	0.001	0.13	0.36	11.80	5.00	6.80	0.4	57.5	27.1	30.4	0.9	78.0	2.90	29	96	0.3	73	171.3	5.19	67	173	22.4	105	0.737	4.280	133.1	94.7	1.871	0.870	>10.00
106	1	64	1	80	8.69	2.98	0.277	93.07	30.87	331.60	412.20	0.16	0.898	0.043	0.047	0.012	0.16	0.31	4.8	2.2	2.6	0.46	56.2	28.0	28.2	1.0	39	1.4	19	9	2.2	70	139.1	7.50	176	903	19.3	24.3	2.81	5.40	136.9	105.3	2.15	0.69
107	1	57	1	101	19.15	3.73	0.268	71.98	22.60	314.00	821.90	0.16	0.628	0.262	0.092	0.016	0.15	0.67	8.40	6.90	1.50	0.8	69.8	37.4	32.4	1.2	294.0	2.40	22	30	0.7	182	160.8	6.46	58	258	26.2	112	0.688	4.040	137.7	99.2	2.203	1.070	>10.00
108	1	48	2	42	7.55	4.35	0.349	80.31	26.07	324.70	302.30	0.16	0.746	0.131	0.093	0.025	0.18	0.237	7.20	3.00	4.20	0.4	48.4	23.3	25.1	0.9	20.8	3.29	29	13	2.2	76	69.4	1.64	32	135	28.2	132	0.590	3.930	135.6	102.5	1.790	0.690	>10.00
109	1	44	1	17	14.50	4.90	0.42	85.90	28.30	330.00	219.00	0.17	0.861	0.060	0.069	0.010	0.14	0.170	22.10	7.80	14.30	0.4	61.7	36.4	25.3	1.4	26.0	4.00	15	8	1.9	118	152.7	2.21	56	221	26.6	103	0.750	3.920	138.1	100.6	2.193	0.750	7.34
110	1	34	1	73	21.50	3.52	0.27	76.80	25.60	333.00	425.00	0.16	0.887	0.044	0.055	0.011	0.17	0.312	13.20	9.70	3.50	0.7	56.9	23.8	33.1	0.7	117.0	12.30	17	9	1.9	169	40.1	4.26	61	81	23.8	57	1.310	3.300	134.0	98.2	1.999	0.690	>10.00
111	1	31	1	11	12.40	5.07	0.39	76.80	25.80	336.00	173.00	0.17	0.878	0.053	0.061	0.006	0.16	0.161	11.30	4.40	6.90	0.4	60.4	35.5	24.9	1.4	21.0	1.70	21	10	2.1	76	128.1	2.52	65	529	26.4	90	0.852	3.620	138.2	96.9	2.049	0.700	>10.00
112	1	59	1	55	11.00	3.37	0.31	90.50	31.90	352.00	247.00	0.16	0.812	0.096	0.073	0.016	0.15	0.206	12.70	8.00	4.70	0.6	62.0	31.1	30.9	1.0	238.0	11.50	32	20	1.6	91	94.9	3.15	43	147	24.6	99	0.776	4.080	139.5	103.5	2.094	0.840	>10.00
113	1	39	1	33	10.20	4.52	0.34	75.60	23.40	309.00	303.00	0.16	0.779	0.108	0.095	0.017	0.17	0.248	12.00	4.90	7.10	0.4	65.1	31.4	33.7	0.9	19.0	2.60	18	12	1.5	70	67.9	2.81	50	143	30.2	125	0.620	3.920	135.2	95.3	2.144	0.790	>10.00
114	1	37	1	17	7.59	4.46	0.37	83.95	27.65	329.30	305.70	0.16	0.512	0.135	0.061	0.285	0.16	0.217	5.20	3.20	2.00	0.6	74.5	40.9	33.6	1.2	17.0	5.20	20	12	1.7	65	253.9	3.92	67	621	30.8	74	1.020	3.960	135.8	98.5	2.070	0.540	4.28
115	1	66	2	83	7.18	2.94	0.25	84.99	28.51	335.40	570.60	0.16	0.802	0.100	0.081	0.011	0.16	0.411	6.80	3.00	3.80	0.4	72.3	33.2	39.1	0.8	17.0	25.10	23	8	2.9	54	106.1	4.03	54	334	30.2	55	1.350	3.070	135.2	92.8	2.166	0.520	>10.00
116	1	32	1	54	9.86	5.15	0.40	76.94	24.91	323.70	269.90	0.15	0.655	0.149	0.186	0.005	0.15	0.238	6.20	2.70	3.50	0.4	80.4	35.8	44.6	0.8	119.0	9.90	19	11	1.7	101	98.2	4.06	74	306	21.3	81	0.941	5.440	138.3	102.9	2.349	0.920
117	1	40	2	16	4.36	3.36	0.25	74.88	24.15	322.60	469.70	0.17	0.744	0.097	0.150	0.006	0.19	0.319	6.20	4.00	2.20	0.6	74.6	30.8	43.8	0.7	193.0	9.60	19	20	1.0	200	88.2	2.01	54	582	21.5	70	1.087	4.070	140.3	109.0	2.272	0.750
118	1	70	2	45	14.85	4.26	0.365	85.85	27.52	320.50	464.40	0.16	0.750	0.198	0.043	0.006	0.15	0.324	5.6	1.8	3.8	0.32	77.7	37.9	39.8	1.0	29	8.0	28	15	1.9	142	245.7	7.59	95	271	22.5	61.4	1.22	4.90	137.9	99.9	2.29	0.88	>10.00
119	1	37	1	25	9.07	4.96	0.32	64.42	19.90	308.80	372.70	0.16	0.569	0.142	0.067	0.218	0.18	0.281	7.30	4.30	3.00	0.6	64.6	34.7	29.9	1.2	36.0	3.50	25	20	1.3	39	122.5	4.92	62	292	23.5	85	0.900	4.100	136.5	96.6	2.143	0.810	7.88
120	1	33	1	16	10.60	5.69	0.38	66.80	21.40	320.00	255.00	0.17	0.680	0.195	0.073	0.048	0.15	0.285	7.80	2.50	5.30	0.3	65.9	36.1	29.8	1.2	55.0	2.20	25	44	0.6	48	334.9	3.58	76	379	24.3	103	0.748	3.870	141.2	102.3	2.330	0.700	1.49
121	1	35	1	11	15.04	4.68	0.372	79.50	25.00	315.00	336.00	0.11	0.897	0.058	0.041	0.002	0.14	0.34	5.40	2.70	2.70	0.5	61.2	33.5	27.7	1.2	40.7	15.00	30	20	1.5	71	189.3	3.52	62	347	21.7	125	0.620	4.110	141.6	100.2	2.000	0.650	3.40
122	1	38	2	41	13.42	4.25	0.338	79.59	25.45	319.80	203.90	0.18	0.767	0.134	0.094	0.004	0.20	0.155	9.2	3.2	6.0	0.35	78.4	33.4	45.0	0.7	21	2.1	15	11	1.4	104	93.0	4.73	46	152	26.7	127.8	0.61	3.49	130.7	91.3	2.30	0.72	5.88
123	1	34	1	59	8.30	3.59	0.313	87.26	28.39	325.30	563.80	0.16	0.690	0.175	0.048	0.079	0.18	0.344	4.00	2.30	1.70	0.6	68.2	34.7	33.5	1.0	56.0	6.70	18	19	0.9	90	150.1	3.09	53	361	26.8	84	0.907	4.460	134.0	102.4	2.244	0.730	>10.00
124	1	74	1	120	15.63	2.31	0.214	92.65	29.16	314.80	21.00	0.17	0.931	0.061	0.000	0.007	0.26	0.020	74.30	52.70	21.60	0.7	78.3	16.6	61.7	0.3	82.0	151.80	21	14	1.5	223	19.7	13.96	178	420	23.0	16	3.889	3.310	140.0	109.6	2.583	0.690	>10.00
125	1	72	1	90	9.39	3.38	0.276	81.55	26.79	328.50	432.90	0.17	0.666	0.212	0.097	0.019	0.18	0.291	12.50	6.20	6.30	0.5	67.9	33.9	34.0	1.0	127.0	5.90	63	50	1.3	203	138.0	5.11	70	531	26.5	87	0.877	3.320	142.4	105.9	2.192	0.920	>10.00
126	1	57	1	80	7.15	3.67	0.322	87.81	29.24	333.00	435.40	0.16	0.620	0.260	0.091	0.025	0.15	0.314	23.5	10.6	12.9	0.45	65.4	33.2	34.1	0.9	48	0.5	11	7	1.3	74	166.0	2.69	58	322	25.5	94.4	0.81	4.41	137.2	99.7	2.26	0.88	>10.00
127	1	71	2	70	5.75	3.62	0.290	80.05	25.45	317.90	361.80	0.16	0.602	0.228	0.094	0.068	0.24	0.27	8.50	2.90	5.60	0.3	63.1	29.2	33.9	0.9	13.5	0.45	18	5	3.6	112	179.3	10.81	111	768	23.0	38	1.880	4.640	140.4	104.7	2.140	1.070
128	1	72	1	79	5.88	3.73	0.305	81.76	26.90	329.00	408.30	0.16	0.719	0.156	0.067	0.051	0.14	0.286	17.00	9.10	7.90	0.5	53.5	34.1	19.4	1.8	54.0	9.40	35	24	1.5	65	91.6	6.45	72	248	19.4	113	0.686	3.700	134.8	106.6	1.998	1.010	>10.00
129	1	67	2	113	5.93	3.31	0.264	79.80	24.20	303.00	644.00	0.08	0.769	0.120	0.094	0.010	0.16	0.54	8.90	5.20	3.70	0.6	71.3	34.9	36.4	1.0	58.0	1.90	39	27	1.4	144	67.0	1.83	33	255	27.0	101	0.766	3.540	138.9	99.9	2.240	0.900	>10.00
130	1	82	2	88	7.41	2.83	0.254	89.69	30.28	337.70	410.70	0.17	0.790	0.114	0.074	0.020	0.15	0.24	6.40	3.90	2.50	0.6	61.0	34.9	26.1	1.3	33.0	4.50	14	10	1.4	78	117.3	4.50	44	169	28.2	89	0.864	4.780	133.7	93.5	2.191	0.910	>10.00
131	1	60	1	104	12.84	2.52	0.212	84.10	29.80	354.00	212.00	0.10	0.778	0.145	0.062	0.013	0.19	0.21	19.30	12.50	6.80	0.6	49.8	25.1	24.7	1.0	27.0	1.90	16	16	1.0	73	110.8	3.42	71	394	26.2	99	0.779	3.630	136.8	106.9	1.813	0.510	>10.00
132	1	63	1	113	4.70	2.56	0.237	92.60	30.90	333.00	304.00	0.10	0.594	0.334	0.051	0.015	0.14	0.30	18.30	13.20	5.10	0.7	62.3	31.2	31.1	1.0	142.0	4.00	19	12	1.6	183	80.8	2.64	46	122	26.6	103	0.749	3.830	133.2	98.4	2.100	0.820	>10.00
133	1	65	1	77	5.61	3.52	0.301	85.71	28.48	332.30	350.20	0.17	0.635	0.136	0.139	0.084	0.15	0.202	7.10	2.90	4.20	0.4	66.2	32.4	33.8	1.0	29.0	1.70	11	9	1.2	76	42.2	4.75	60	214	35.7	70	1.085	3.730	136.8	98.8	2.187	0.800	>10.00
134	1	67	2	72	4.80	3.72	0.342	91.89	29.77	323.90	355.90	0.16	0.564	0.272	0.132	0.024	0.16	0.253	4.20	1.90	2.30	0.5	67.1	35.1	32.0	1.1	27.0	1.70	11	10	1.1	74	160.6	2.85	46	174	33.7	97	0.796	3.880	137.5	99.9	2.299	0.890	1.69
135	1	52	1	48	11.33	4.16	0.282	67.79	20.84	307.40	187.90	0.17	0.919	0.032	0.048	0.000	0.15	0.162	6.80	3.00	3.80	0.4	58.2	32.5	25.7	1.3	29.0	0.60	32	11	2.9	93	161.8	2.50	64	257	24.2	115	0.674	4.060	142.2	110.8	2.037	0.770	6.58
136	1	33	1	28	6.69	4.26	0.345	81.08	27.20	335.50	320.70	0.17	0.590	0.185	0.165	0.055	0.16	0.237	6.30	4.00	2.30	0.6	61.0	34.1	26.9	1.3	66.0	9.90	27	18	1.5	99	147.1	3.00	46	233	23.6	91	0.840	4.250	137.2	102.4	2.032	1.090	>10.00
137	1	28	1	81	7.04	4.33	0.330	76.20	22.90	300.00	404.00	0.08	0.611	0.300	0.061	0.024	0.19	0.33	2.20	1.30	0.90	0.6	74.5	30.5	44.0	0.7	70.1	12.61	43	38	1.1	74	186.4	3.60	49	373	24.4	125	0.620	4.090	138.2	103.9	1.970	0.940	>10.00
138	1	47	2	48	8.39	4.37	0.391	89.50	28.84	322.20	235.50	0.17	0.702	0.201	0.088	0.004	0.14	0.17	3.50	1.70	1.80	0.5	69.1	34.4	34.7	1.0	10.0	6.20	13	9	1.4	75	182.0	4.94	75	547	25.5	93	0.826	4.590	137.6	100.2	2.232	0.890
139	1	47	1	58	5.11	3.83	0.342	89.32	29.87	334.40	472.80	0.17	0.674	0.236	0.047	0.037	0.14	0.260	5.40	3.80	1.60	0.7	69.1	37.6	31.5	1.2	67.0	9.60	14	21	0.7	118	173.3	3.60	52	243	22.0	117	0.661	4.130	136.3	97.6	2.154	0.910	>10.00
140	1	65	2	40	6.38	4.06	0.363	89.39	28.71	321.10	239.20	0.17	0.581	0.316	0.072	0.027	0.12	0.212	13.9	1.8	12.1	0.13	81.0	43.2	37.8	1.1	38	4.6	10	17	1.0	116	296.3	5.13	76	399	23.9	73.2	1.04	3.72	140.8	104.7	2.47	0.89
141	1	42	1	11	10.31	5.09	0.411	80.70	25.70	319.00	217.00	0.08	0.849	0.067	0.081	0.002	0.14	0.19	8.30	4.90	3.40	0.6	64.8	37.4	27.4	1.4	37.9	1.32	34	21	1.6	57	174.6	4.86	76	416	18.9	87	0.880	3.800	136.9	99.5	2.220	0.700	6.08
142	1	74	1	16	3.94	4.37	0.365	83.53	27.39	327.80	176.10	0.16	0.621	0.159	0.118	0.098	0.15	0.137	11.50	8.60	2.90	0.7	58.8	37.8	21.0	1.8	29.0	5.80	18	12	1.5	82	365.7	5.06	120	413	24.4	37	1.941	3.870	140.7	104.6	2.443	1.170	>10.00
143	1	40	1	41	6.54	4.35	0.289	66.30	20.46	308.50	382.30	0.17	0.683	0.245	0.055	0.012	0.16	0.258	7.00	1.70	5.30	0.2	59.9	30.5	29.4	1.0	33.0	1.00	16	33	0.5	95	213.1	2.75	52	229	24.9	109	0.708	3.910	137.7	104.4	2.115	0.880	>10.00
144	1	67	1	55	6.63	3.76	0.335	89.10	29.09	326.50	640.90	0.16	0.659	0.261	0.064	0.008	0.15	0.37	4.30	2.70	1.60	0.6	67.2	28.3	38.9	0.7	46.5	1.68	26	8	3.3	117	176.3	2.81	51	130	24.7	97	0.790	3.580	137.7	98.8	2.100	0.770
145	1	62	2	16	6.52	4.06	0.348	85.70	27.30	319.00	345.00	0.08	0.682	0.192	0.066	0.055	0.16	0.30	6.6	2.5	4.1	0.38	68.2	37.3	30.9	1.2	25	4.9	31	18	1.7	106	289.9	7.37	33	219	28.4	121.2	0.64	4.27	138.5	105.2	2.45	0.87	2.97
146	1	64	1	104	6.76	3.13	0.220	70.27	22.10	314.50	550.10	0.16	0.680	0.189	0.085	0.041	0.24	0.37	3.4	2.9	0.5	0.85	56.5	28.8	27.7	1.0	109	2.3	16	13	1.2	127	158.1	2.64	51	245	25.4	100.0	0.77	3.68	138.7	107.3	2.17	0.84	>10.00
147	1	9	2	45	13.73	4.65	0.350	75.35	23.92	317.50	508.20	0.16	0.552	0.318	0.080	0.047	0.16	0.338	3.00	1.30	1.70	0.4	66.6	45.2	21.4	2.1	17.0	5.20	34	28	1.2	321	149.0	4.73	21	215	23.7	108	0.715	4.510	137.6	102.8	2.450	0.960	8.45
148	1	65	2	112	12.70	2.75	0.246	89.70	29.10	324.00	317.00	0.17	0.748	0.157	0.066	0.022	0.18	0.215	8.40	4.50	3.90	0.5	58.7	24.0	34.7	0.7	60.0	5.30	27	11	1.1	126	114.5	12.07	198	28	23.3	63	1.192	4.670	144.8	105.7	1.874	0.830	>10.00
149	1	36	2	2	12.07	2.39	0.210	88.11	29.32	332.80	135.60	0.16	0.754	0.119	0.116	0.011	0.15	0.121	11.3	3.9	7.4	0.35	60.5	36.9	23.6	1.6	14	3.6	29	18	1.6	54	103.2	2.71	42	200	20.6	178.7	0.44	3.26	139.2	105.4	2.02	0.73	9.43
150	1	84	1	13	12.16	3.41	0.303	88.79	28.43	320.20	380.60	0.17	0.867	0.066	0.034	0.030	0.21	0.264	29.9	12.0	17.9	0.40	61.5	34.9	26.6	1.3	31	27.3	58	53	1.1	293	46.6	7.05	79	472	22.5	82.4	0.93	4.39	136.4	106.6	1.99	0.87	>10.00
151	1	53	1	14	7.00	3.84	0.375	97.68	33.06	338.40	259.00	0.16	0.457	0.264	0.089	0.181	0.13	0.19	6.1	1.1	5.0	0.18	64.2	37.0	27.2	1.4	135	7.6	22	13	1.6	90	270.2	4.24	64	359	25.1	70.1	1.08	3.63	141.5	107.9	2.40	0.72
152	1	51	2	96	10.70	3.42	0.304	88.90	31.00	349.00	391.00	0.16	0.814	0.067	0.091	0.026	0.12	0.271	9.20	4.90	4.30	0.5	67.0	29.5	37.5	0.8	48.0	9.40	29	18	1.6	66	77.1	1.82	37	114	26.1	105	0.736	4.020	140.0	102.6	1.992	0.990	>10.00
153	1	49	2	59	6.55	3.94	0.34	86.31	30.17	349.50	305.80	0.16	0.721	0.161	0.095	0.020	0.15	0.223	5.90	1.70	4.20	0.3	71.1	36.4	34.7	1.0	97.0	2.40	29	20	1.5	108	159.6	2.87	53	435	27.2	99	0.780	3.770	137.5	100.6	2.170	0.820	>10.00
154	1	35	2	96	7.31	4.13	0.33	78.96	25.29	320.20	251.10	0.17	0.786	0.117	0.071	0.022	0.16	0.281	12.20	5.90	6.30	0.5	57.7	28.8	28.9	1.0	51.0	29.40	25	15	1.7	55	70.3	2.29	62	53	26.1	93	0.829	3.810	137.7	102.2	2.105	0.770	>10.00
155	1	88	2	72	26.60	3.64	0.312	85.50	28.80	337.00	279.00	0.17	0.888	0.058	0.033	0.021	0.20	0.273	17.00	8.90	8.10	0.5	73.5	35.4	38.1	0.9	143.0	2.90	21	10	2.1	115	103.5	3.91	38	148	28.5	81	0.944	4.610	134.5	93.5	2.217	0.870	>10.00
156	1	41	2	49	6.00	3.96	0.33	82.80	27.70	334.00	312.00	0.16	0.601	0.268	0.093	0.038	0.16	0.258	9.80	3.90	5.90	0.4	69.4	35.2	34.2	1.0	45.0	9.10	32	44	0.7	137	111.7	4.77	49	106	28.2	95	0.807	3.600	135.7	98.6	2.170	0.870	>10.00
157	1	49	2	72	15.86	3.24	0.267	82.48	26.06	315.90	506.60	0.16	0.738	0.175	0.054	0.028	0.18	0.373	6.4	3.0	3.4	0.47	75.0	27.7	47.3	0.6	50	4.2	26	13	2.0	119	130.6	5.94	46	266	29.2	95.0	0.81	3.61	138.6	103.3	2.29	0.83	>10.00
158	1	49	2	38	16.70	3.67	0.273	74.30	24.30	327.00	207.00	0.16	0.883	0.040	0.070	0.006	0.20	0.161	23.20	12.70	10.50	0.5	53.7	29.3	24.4	1.2	48.0	14.10	24	17	1.4	64	74.0	1.59	46	90	28.2	90	0.856	3.780	135.7	101.8	1.970	0.700	3.95
159	2	71	1	34	8.23	3.46	0.33	92.60	32.10	345.80	227.00	0.16	0.627	0.113	0.073	0.015	0.12	0.174	12.00	5.10	6.90	0.43	66.9	36.9	30.0	1.2	29	1.1	25	29	0.9	53	183.5	2.14	44	182	25.00	125.28	0.62	3.18	128.8	93.9	2.00	0.68	4.33
160	2	40	2	2	6.20	4.76	0.30	63.70	21.30	333.00	235.00	0.19	0.429	0.465	0.074	0.027	0.15	0.432	17.00	6.80	10.20	0.40	56.3	35.5	20.8	1.7	14	6.5	16	14	1.1	74	151.9	3.60	60	250	24.30	74.45	1.02	3.70	140.7	105.9	2.07	0.86	<0.80
161	2	33	2	10	8.79	3.58	0.35	96.87	32.54	335.90	430.70	0.16	0.838	0.121	0.040	0.000	0.12	0.292	14.40	4.90	9.50	0.34	59.2	36.2	23.0	1.6	16	4.5	12	14	0.9	62	156.4	3.21	67	256	30.00	105.75	0.73	3.96	142.0	104.5	2.18	0.98	3.66
162	2	62	1	10	7.40	4.56	0.41	90.60	30.80	340.00	237.00	0.17	0.436	0.409	0.103	0.050	0.13	0.187	6.10	1.90	4.20	0.31	69.3	42.6	26.7	1.6	29	5.4	26	33	0.8	97	318.4	6.24	74	402	24.60	75.23	1.01	4.06	143.2	107.4	2.27	0.89	5.50
163	2	32	2	60	8.98	3.77	0.34	89.59	30.13	336.30	283.30	0.16	0.637	0.283	0.064	0.016	0.14	0.225	4.30	2.20	2.10	0.51	68.5	36.5	32.0	1.1	31	17.6	17	17	1.0	87	162.6	2.21	73	754	27.80	83.02	0.92	4.06	138.5	100.4	2.17	0.78	>10.00
164	2	62	2	74	6.10	4.00	0.35	86.60	29.30	338.00	325.00	0.16	0.718	0.187	0.079	0.013	0.16	0.269	4.60	1.60	3.00	0.35	66.2	27.1	39.1	0.7	13	2.6	21	33	0.6	92	103.3	2.71	47	120	21.70	105.75	0.73	4.10	145.7	105.9	2.16	0.95	>10.00
165	2	107	1	7	6.10	2.40	0.22	93.40	34.50	370.00	45.00	0.16	0.932	0.023	0.044	0.001	0.16	0.040	21.80	12.70	9.10	0.58	62.5	29.1	33.4	0.9	120	30.0	47	19	2.5	273	136.7	8.79	133	108	26.30	19.11	3.43	3.78	141.3	103.0	2.02	0.69	>10.00
166	2	11	1	47	33.80	3.89	0.23	58.40	18.80	322.00	565.00	0.17	0.829	0.156	0.014	0.001	0.29	0.450	12.60	7.60	5.00	0.60	57.0	26.4	30.6	0.9	96	17.8	35	89	0.4	287	26.3	2.22	17	242	19.40	98.69	0.78	4.15	131.1	98.5	2.02	0.80	>10.00
167	2	51	1	30	9.90	4.94	0.39	78.70	26.10	331.00	312.00	0.17	0.732	0.170	0.062	0.032	0.16	0.233	5.90	1.90	4.00	0.32	73.1	36.1	37.0	1.0	13	5.8	29	20	1.5	106	273.9	6.16	76	613	30.00	70.08	1.08	3.99	138.1	98.1	2.20	0.91	5.49
168	2	67	1	36	8.64	3.21	0.32	98.64	32.44	328.90	286.60	0.16	0.673	0.148	0.109	0.069	0.13	0.212	20.50	7.20	13.30	0.35	54.5	27.3	27.2	1.0	30	1.4	44	46	1.0	79	124.8	3.12	65	286	30.70	53.90	1.38	4.13	138.3	102.4	2.05	0.72	7.28
169	2	60	2	65	5.56	3.83	0.33	85.87	28.86	336.10	350.00	0.17	0.736	0.191	0.065	0.006	0.15	0.271	11.20	3.80	7.40	0.34	76.4	32.8	43.6	0.8	43	2.0	17	24	0.7	90	155.6	3.97	75	106	23.30	72.20	1.05	4.85	141.1	104.7	2.19	0.87	>10.00
170	2	67	1	20	9.05	5.56	0.35	63.71	19.77	310.40	224.70	0.16	0.750	0.153	0.079	0.014	0.17	0.192	7.10	1.80	5.30	0.25	66.8	38.7	28.1	1.4	45	5.5	19	24	0.8	106	139.7	4.80	95	258	25.80	61.01	1.23	3.69	140.4	102.7	2.19	1.00	>10.00
171	2	76	1	23	11.57	4.36	0.41	94.04	32.26	343.10	271.50	0.16	0.317	0.312	0.069	0.292	0.14	0.200	4.10	1.30	2.80	0.32	53.5	30.0	23.5	1.3	47	1.6	16	23	0.7	134	244.2	2.76	94	109	25.80	52.67	1.41	3.81	144.3	110.6	1.98	0.74	1.99
172	2	80	1	87	17.50	2.73	0.23	84.10	28.10	335.00	438.00	0.16	0.818	0.085	0.032	0.046	0.20	0.325	12.80	7.00	5.80	0.55	61.8	23.6	38.2	0.6	241	6.4	36	22	1.6	299	40.9	5.41	71	138	31.90	65.55	1.15	3.94	137.0	101.9	1.97	0.76	>10.00
173	2	45	2	30	5.30	3.53	0.29	82.50	28.30	343.00	242.00	0.16	0.576	0.299	0.064	0.058	0.14	0.188	13.90	5.20	8.70	0.37	63.5	35.8	27.7	1.3	16	7.1	14	11	1.3	50	147.3	3.80	53	249	21.60	96.12	0.80	3.83	140.0	106.8	2.13	1.01	>10.00
174	2	47	1	36	7.69	4.08	0.42	103.40	35.02	338.60	168.40	0.17	0.520	0.276	0.109	0.090	0.16	0.128	8.90	4.20	4.70	0.47	61.7	36.3	25.4	1.4	47	140.0	23	31	0.7	88	264.0	2.31	62	878	28.50	90.21	0.85	3.75	139.9	100.2	2.26	0.66	>10.00
175	2	68	1	25	8.80	6.16	0.35	57.10	18.50	323.00	369.00	0.17	0.687	0.235	0.052	0.016	0.18	0.343	10.50	3.50	7.00	0.33	68.4	35.0	33.4	1.0	160	2.8	28	37	0.8	160	204.2	4.62	86	518	29.30	49.25	1.50	4.76	134.3	99.2	2.26	0.88	>10.00
176	2	82	1	33	10.33	3.14	0.30	96.00	32.26	336.10	273.70	0.16	0.756	0.126	0.079	0.036	0.17	0.212	6.30	3.20	3.10	0.51	58.4	24.0	34.4	0.7	91	8.2	38	38	1.0	141	129.5	6.32	92	301	20.50	35.26	2.03	4.43	136.8	107.0	2.11	0.72	>10.00
177	2	50	2	51	10.60	3.23	0.30	92.40	31.80	344.00	254.00	0.16	0.722	0.204	0.064	0.008	0.15	0.194	5.80	1.00	4.80	0.17	59.3	34.2	25.1	1.4	45	8.9	24	38	0.6	118	285.6	3.84	64	73	20.30	98.69	0.78	3.40	139.9	105.5	2.18	0.76	8.06
178	2	10	2	54	9.50	4.73	0.29	60.20	18.60	309.00	556.00	0.16	0.430	0.441	0.114	0.013	0.18	0.385	4.00	0.50	3.50	0.13	72.5	39.1	33.4	1.2	25	4.5	30	15	2.0	163	189.4	1.92	19	149	25.50	115.61	0.67	5.65	136.7	97.8	2.51	0.87	>10.00
179	2	38	2	45	5.89	3.58	0.31	86.92	29.21	336.10	226.30	0.17	0.655	0.177	0.129	0.030	0.23	0.200	11.20	7.50	3.70	0.67	58.4	30.9	27.5	1.1	133	13.5	28	29	1.0	188	87.7	3.67	51	184	26.20	59.45	1.26	4.04	136.9	104.0	2.00	0.76	>10.00
180	2	16	1	47	12.13	4.05	0.36	88.21	30.38	344.50	277.80	0.16	0.783	0.183	0.021	0.005	0.13	0.248	4.10	2.10	2.00	0.51	72.0	42.6	29.4	1.4	17	10.1	19	19	1.0	238	202.7	4.20	30	374	21.40	127.40	0.61	3.93	142.9	101.4	2.53	0.78	<0.80
181	2	52	2	43	15.39	2.41	0.23	96.86	32.23	332.80	442.90	0.15	0.316	0.411	0.198	0.050	0.19	0.358	22.20	14.30	7.90	0.64	66.6	29.0	37.6	0.8	51	65.2	31	16	1.9	164	43.2	5.85	86	292	25.90	36.67	1.96	3.76	132.7	104.8	2.01	0.64	>10.00
182	2	17	1	3	11.21	4.15	0.31	74.61	23.80	319.00	560.10	0.16	0.631	0.280	0.077	0.007	0.25	0.396	4.50	2.30	2.20	0.51	60.2	34.4	25.8	1.3	57	23.5	120	91	1.3	137	145.8	5.18	21	284	34.20	100.03	0.77	4.39	134.7	89.7	2.30	1.09	1.78
183	2	68	1	26	10.20	5.13	0.46	89.60	30.50	340.00	132.00	0.17	0.908	0.088	0.002	0.003	0.22	0.112	42.90	31.70	11.20	0.74	68.9	28.0	40.9	0.7	140	210.9	38	26	1.5	331	107.7	11.66	80	360	21.00	54.33	1.37	4.28	131.2	98.0	2.07	0.80	>10.00
184	2	79	2	45	10.00	3.44	0.28	80.50	26.70	331.00	420.00	0.16	0.799	0.104	0.071	0.011	0.18	0.301	5.80	2.10	3.70	0.36	52.5	27.7	24.8	1.1	26	1.8	14	16	0.9	156	116.3	3.97	40	180	23.60	63.20	1.19	3.98	138.1	101.5	2.14	0.72	>10.00
185	2	71	1	68	12.03	3.25	0.27	83.11	27.09	325.90	552.40	0.15	0.800	0.066	0.115	0.015	0.17	0.325	4.20	3.10	1.10	0.74	60.7	27.4	33.3	0.8	153	6.1	14	12	1.2	162	51.0	2.16	59	376	27.10	60.48	1.24	3.54	134.5	98.8	2.03	0.77	>10.00
186	2	65	1	6	5.47	4.23	0.41	97.35	35.12	360.70	143.60	0.16	0.526	0.321	0.108	0.040	0.13	0.111	7.00	2.80	4.20	0.40	56.4	38.2	18.2	2.1	26	1.8	16	19	0.8	71	225.5	2.76	70	771	24.30	89.11	0.86	3.86	139.9	104.1	2.19	0.87	>10.00
187	2	39	1	77	3.00	2.94	0.27	92.40	32.80	355.00	207.00	0.16	0.536	0.219	0.131	0.108	0.19	0.160	12.70	6.90	5.80	0.54	71.2	36.7	34.5	1.1	311	7.5	22	22	1.0	141	233.2	4.72	47	267	27.30	91.33	0.84	3.97	141.3	103.1	2.08	0.85	>10.00
188	2	58	2	33	9.10	3.83	0.31	80.00	27.40	343.00	213.00	0.17	0.731	0.183	0.053	0.030	0.13	0.201	5.80	2.80	3.00	0.48	68.3	38.0	30.3	1.3	22	1.6	26	33	0.8	136	190.2	5.75	66	390	24.00	78.52	0.97	4.04	140.4	105.1	2.31	0.89	5.83
189	2	58	1	67	18.70	4.30	0.40	92.70	31.50	340.00	300.00	0.16	0.677	0.117	0.168	0.038	0.14	0.240	21.80	9.60	12.20	0.44	65.7	35.7	30.0	1.2	328	3.6	29	33	0.9	155	124.2	5.79	97	297	25.30	63.20	1.19	3.29	132.1	91.2	2.13	0.90	>10.00
190	2	34	2	71	9.50	4.05	0.28	70.10	24.00	342.00	443.00	0.16	0.759	0.151	0.061	0.015	0.20	0.328	5.20	2.80	2.40	0.54	71.8	30.8	41.0	0.8	50	4.1	18	24	0.8	118	127.5	3.07	52	321	26.50	59.45	1.26	4.28	136.9	104.5	2.17	0.75	>10.00
191	2	45	1	37	8.39	4.31	0.39	90.42	36.07	398.90	380.60	0.17	0.547	0.334	0.082	0.029	0.12	0.275	9.70	2.60	7.10	0.27	72.2	43.9	28.3	1.6	106	1.5	18	36	0.5	113	349.8	5.68	78	531	27.40	92.49	0.83	5.20	138.6	98.5	2.38	0.92	>10.00
192	2	72	1	26	6.00	4.69	0.39	83.72	27.71	331.00	190.00	0.18	0.589	0.174	0.112	0.111	0.17	0.135	5.30	0.40	4.90	0.08	61.6	33.4	28.2	1.2	26	0.7	17	18	0.9	104	217.5	4.15	73	396	25.20	67.42	1.12	3.46	140.6	103.6	2.11	0.78	8.59
193	2	72	1	39	6.60	3.78	0.32	84.97	29.13	342.90	244.00	0.17	0.734	0.144	0.101	0.018	0.14	0.168	9.60	2.20	7.40	0.23	62.2	34.9	27.3	1.3	27	3.2	12	12	1.0	77	153.7	4.49	71	289	28.90	86.99	0.88	4.05	140.1	103.2	2.15	0.87	>10.00
194	2	49	1	70	7.23	3.21	0.22	69.49	22.83	328.60	131.40	0.18	0.645	0.211	0.122	0.013	0.23	0.103	9.50	2.80	6.70	0.29	59.2	23.9	35.3	0.7	42	10.4	27	29	0.9	140	84.6	4.34	74	333	24.30	83.02	0.92	4.02	136.9	104.9	1.91	0.71	>10.00
195	2	43	2	80	4.80	3.92	0.31	79.30	26.90	339.00	185.00	0.18	0.804	0.099	0.093	0.002	0.16	0.153	4.20	0.70	3.50	0.17	76.1	35.0	41.1	0.9	26	5.3	14	19	0.7	70	170.4	2.69	45	349	27.50	96.12	0.80	4.44	133.3	98.9	2.21	0.73	>10.00
196	2	65	1	102	4.92	3.09	0.27	88.51	29.96	338.40	302.00	0.17	0.418	0.262	0.022	0.295	0.14	0.218	3.30	0.70	2.60	0.21	66.5	22.7	43.8	0.5	17	0.9	41	15	2.7	92	91.7	2.32	53	329	28.40	37.75	1.91	4.57	133.1	102.6	1.90	0.67	>10.00
197	2	54	1	13	8.99	4.66	0.43	93.07	32.37	347.80	232.90	0.16	0.711	0.138	0.094	0.052	0.12	0.179	5.30	1.00	4.30	0.19	59.2	36.7	22.5	1.6	44	1.3	22	25	0.9	256	265.5	3.55	82	411	25.60	89.11	0.86	3.64	138.4	102.2	2.05	0.93	2.89
198	2	49	1	37	7.00	4.45	0.37	84.10	29.50	351.00	81.00	0.17	0.724	0.127	0.121	0.024	0.13	0.076	13.80	4.60	9.20	0.33	72.6	31.4	41.2	0.8	83	9.7	55	53	1.0	133	149.1	4.53	77	322	19.70	76.03	1.00	4.94	134.2	98.6	2.15	0.86	>10.00
199	2	57	1	75	4.60	2.52	0.22	87.00	27.70	318.00	154.00	0.19	0.828	0.089	0.048	0.033	0.19	0.130	7.20	2.40	4.80	0.33	51.7	25.2	26.5	1.0	26	6.0	9	8	1.1	92	54.6	1.93	56	151	33.40	83.02	0.92	3.57	141.3	102.9	1.95	0.57	<0.80
200	2	14	1	72	10.80	4.37	0.24	54.80	18.20	331.00	349.00	0.17	0.574	0.296	0.102	0.025	0.17	0.307	5.60	0.80	4.80	0.14	47.8	31.9	15.9	2.0	65	6.6	20	35	0.6	202	169.3	6.76	27	192	28.10	94.88	0.81	4.12	133.9	95.2	2.36	0.92	2.41
201	2	87	1	49	6.80	4.55	0.29	63.30	21.40	338.00	289.00	0.16	0.629	0.240	0.102	0.020	0.23	0.258	13.80	6.50	7.30	0.47	78.5	33.7	44.8	0.8	93	8.1	39	20	2.0	167	169.2	5.38	76	332	28.70	63.20	1.19	4.12	137.5	100.6	2.07	0.80	>10.00
202	2	57	1	23	10.30	3.71	0.33	89.61	30.51	340.40	488.00	0.16	0.727	0.143	0.110	0.017	0.15	0.341	11.10	3.60	7.50	0.32	58.8	28.4	30.4	0.9	122	29.2	43	45	1.0	131	105.2	5.70	63	190	25.90	89.11	0.86	4.82	135.6	102.1	2.05	0.95	>10.00
203	2	62	1	30	10.66	1.57	0.19	118.50	78.74	664.60	295.90	0.16	0.738	0.159	0.083	0.016	0.13	0.221	6.40	1.80	4.60	0.28	62.1	32.0	30.1	1.1	72	1.7	22	26	0.8	63	187.9	2.02	78	557	24.70	63.20	1.19	4.55	133.2	97.5	2.47	0.66	>10.00
204	2	48	1	51	11.80	2.98	0.20	68.60	21.90	320.00	218.00	0.18	0.845	0.069	0.077	0.008	0.18	0.174	4.00	2.10	1.90	0.53	60.4	23.2	37.2	0.6	138	6.8	136	40	3.4	245	61.7	9.44	65	319	21.30	78.52	0.97	4.11	135.1	101.7	1.89	0.82	>10.00
205	2	79	1	24	10.20	2.89	0.28	97.13	34.06	350.60	268.30	0.16	0.556	0.287	0.084	0.065	0.16	0.214	10.90	3.50	7.40	0.32	56.9	31.1	25.8	1.2	32	1.5	19	13	1.5	86	123.1	3.85	82	457	24.80	73.69	1.03	3.30	142.1	108.1	1.98	0.71	>10.00
206	2	51	1	20	6.54	4.73	0.40	85.02	29.20	343.40	182.70	0.16	0.641	0.227	0.078	0.050	0.16	0.161	11.80	4.10	7.70	0.35	68.2	37.9	30.3	1.3	34	2.0	14	16	0.9	91	187.8	3.97	69	571	28.20	78.52	0.97	4.32	140.3	103.0	2.17	0.85	>10.00
207	2	79	1	63	5.99	2.82	0.27	95.86	32.30	336.90	146.00	0.17	0.669	0.199	0.076	0.046	0.14	0.131	4.80	0.00	4.80	0.00	34.6	13.8	20.8	0.7	13	4.3	23	13	1.8	52	182.6	7.87	104	352	22.90	58.95	1.27	3.94	143.2	113.3	1.84	0.66	<0.50
208	2	33	1	34	9.12	4.93	0.39	79.42	27.10	341.20	513.40	0.16	0.617	0.231	0.091	0.056	0.14	0.412	7.60	2.30	5.30	0.30	66.5	36.8	29.7	1.2	21	2.1	27	21	1.3	90	183.4	4.68	78	564	27.80	83.02	0.92	3.95	136.7	98.2	2.01	0.79	>10.00
209	2	67	1	28	6.15	4.18	0.38	91.96	32.43	352.60	143.50	0.17	0.356	0.309	0.100	0.229	0.11	0.144	19.00	9.90	9.10	0.52	75.0	37.9	37.1	1.0	40	8.3	23	13	1.8	147	121.8	4.70	55	365	26.40	101.40	0.76	4.17	137.3	101.7	2.19	0.67	<0.80
210	2	42	1	16	9.60	4.63	0.39	84.10	30.70	365.00	309.00	0.16	0.755	0.150	0.073	0.018	0.13	0.275	11.80	3.50	8.30	0.30	58.4	34.8	23.6	1.5	105	1.6	93	180	0.5	55	272.8	3.24	80	310	28.10	89.11	0.86	4.18	143.7	103.0	2.31	0.89	3.64
211	2	91	1	82	8.10	3.09	0.27	86.38	29.35	339.80	296.10	0.17	0.710	0.132	0.102	0.042	0.18	0.214	11.40	5.60	5.80	0.32	65.6	27.4	38.2	0.7	18	1.6	15	15	1.0	71	95.8	3.86	61	260	32.20	75.23	1.01	3.73	140.0	100.0	1.65	0.75	>10.00
212	2	72	1	95	9.86	2.54	0.22	88.15	29.79	338.00	546.50	0.17	0.734	0.136	0.099	0.026	0.19	0.362	4.00	0.70	3.30	0.18	57.4	25.4	32.0	0.8	49	8.0	12	12	1.0	80	190.5	6.08	57	295	22.20	79.38	0.96	4.69	136.9	104.6	2.21	0.78	>10.00
213	2	76	1	21	8.17	4.00	0.35	88.65	30.54	344.50	260.50	0.17	0.743	0.155	0.071	0.027	0.14	0.189	3.40	1.10	2.30	0.32	61.5	31.6	29.9	1.1	67	3.1	16	10	1.6	59	203.5	5.52	70	280	26.50	62.08	1.21	4.21	136.4	99.4	2.20	0.75	1.25
214	2	74	2	10	9.37	4.14	0.27	64.08	20.93	326.60	267.70	0.17	0.573	0.263	0.075	0.078	0.16	0.227	2.30	1.20	1.10	0.52	60.1	34.4	25.7	1.3	15	4.2	16	11	1.5	77	191.8	2.77	75	254	23.90	75.23	1.01	3.25	144.8	106.8	2.07	0.59	<0.80
215	2	58	1	20	4.84	3.59	0.29	81.07	27.68	341.50	149.70	0.16	0.508	0.281	0.124	0.082	0.14	0.142	8.80	4.00	4.80	0.45	61.4	36.1	25.3	1.4	39	72.8	84	50	1.7	134	126.1	4.21	64	526	25.10	68.73	1.10	4.11	141.8	107.1	2.30	0.70	1.17
216	2	82	1	21	7.43	4.66	0.43	91.43	31.90	348.90	263.20	0.16	0.496	0.223	0.124	0.155	0.14	0.211	4.00	1.70	2.30	0.43	63.9	35.8	28.1	1.3	72	5.4	30	23	1.3	145	175.4	7.24	84	315	25.80	57.02	1.31	4.40	140.8	104.6	2.13	0.63	<0.80
217	2	76	1	107	6.21	2.78	0.26	93.81	33.08	352.60	218.10	0.17	0.726	0.111	0.144	0.016	0.17	0.177	5.20	2.70	2.50	0.52	63.3	28.4	34.9	0.8	39	2.5	27	13	2.1	55	84.4	2.20	75	50	26.40	65.55	1.15	3.40	135.1	97.9	2.13	0.73	>10.00
218	2	56	2	12	5.30	4.13	0.39	94.00	31.10	330.00	295.00	0.15	0.442	0.479	0.057	0.018	0.12	0.231	4.70	1.70	3.00	0.36	65.2	36.9	28.3	1.3	12	5.0	12	11	1.1	57	190.1	3.71	49	413	28.40	107.28	0.72	3.82	140.6	104.0	2.16	0.84	<0.80
219	2	78	1	31	7.98	3.93	0.38	95.66	33.10	346.00	249.00	0.17	0.489	0.396	0.089	0.019	0.14	0.232	4.80	1.80	3.00	0.38	63.9	33.6	30.3	1.1	33	6.1	24	28	0.9	88	254.9	4.81	54	392	28.10	85.96	0.89	4.33	138.8	104.3	2.11	0.73	>10.00
220	2	79	1	37	11.43	4.01	0.31	77.73	26.06	335.30	144.70	0.17	0.832	0.087	0.078	0.002	0.14	0.133	8.70	5.00	3.70	0.57	80.5	25.6	54.9	0.5	142	26.8	26	26	1.0	174	99.4	7.48	88	415	20.80	74.45	1.02	3.97	139.8	110.1	1.90	0.71	>10.00
221	2	34	2	75	8.50	3.76	0.30	80.10	27.00	336.00	444.00	0.16	0.626	0.235	0.089	0.028	0.14	0.326	6.50	0.50	6.00	0.08	64.7	31.7	33.0	1.0	76	6.2	12	19	0.6	143	144.9	3.27	50	354	27.70	101.40	0.76	3.77	140.3	103.3	2.33	0.68	>10.00
222	2	58	1	68	5.80	2.34	0.22	92.60	31.90	344.00	243.00	0.17	0.663	0.275	0.051	0.005	0.14	0.162	8.40	4.20	4.20	0.50	65.5	38.7	26.8	1.4	46	3.6	44	44	1.0	95	140.2	2.51	54	74	25.90	108.85	0.71	3.50	135.8	95.3	1.96	0.77	>10.00
223	2	17	1	85	13.97	3.90	0.30	77.03	25.15	326.40	614.10	0.18	0.747	0.215	0.028	0.009	0.28	0.397	2.90	1.20	1.70	0.41	78.4	38.2	40.2	1.0	133	5.8	28	17	1.6	226	179.0	5.74	22	214	23.40	123.22	0.63	4.62	131.8	95.1	2.29	0.60	>10.00
224	2	42	1	53	8.96	5.41	0.36	65.72	20.94	318.70	256.40	0.16	0.518	0.256	0.182	0.040	0.18	0.232	3.50	1.00	2.50	0.29	65.2	32.6	32.6	1.0	20	4.8	12	11	1.1	92	221.5	3.43	60	278	22.50	83.02	0.92	4.18	140.3	107.3	2.13	0.83	>10.00
225	2	33	1	67	6.31	4.36	0.39	89.21	31.13	348.90	239.50	0.16	0.568	0.173	0.159	0.094	0.13	0.178	2.30	1.20	1.10	0.52	67.8	34.1	33.7	1.0	35	4.4	22	15	1.5	112	152.9	2.55	68	579	27.30	141.77	0.55	4.23	137.7	100.4	2.24	0.82	>10.00
226	2	30	1	75	10.95	4.22	0.34	79.79	26.95	337.80	512.80	0.17	0.758	0.113	0.094	0.031	0.15	0.357	5.20	2.00	3.20	0.38	69.2	32.5	36.7	0.9	49	7.9	104	20	5.2	87	91.5	3.60	68	454	26.60	88.04	0.87	4.44	134.4	97.9	2.09	0.83	>10.00
227	2	88	2	25	8.24	2.76	0.25	89.63	30.66	342.10	538.30	0.16	0.675	0.123	0.167	0.032	0.16	0.468	12.40	5.50	6.90	0.44	60.3	31.2	29.1	1.1	69	6.7	17	9	1.9	113	205.7	3.24	42	188	36.20	76.03	1.00	3.99	132.9	90.1	2.26	0.75	>10.00
228	2	43	2	57	5.30	4.22	0.36	86.10	28.40	329.00	345.00	0.16	0.537	0.251	0.150	0.058	0.14	0.256	10.10	3.10	7.00	0.31	72.4	35.3	37.1	1.0	21	2.6	22	24	0.9	72	163.7	3.58	60	210	27.00	94.88	0.81	3.99	139.1	104.4	2.22	0.99	4.02
229	2	79	1	88	6.39	3.14	0.28	88.60	29.64	334.60	234.00	0.17	0.620	0.193	0.131	0.049	0.15	0.171	5.00	2.00	3.00	0.40	67.8	28.3	39.5	0.7	99	19.9	22	18	1.2	83	178.9	5.91	91	432	26.50	47.86	1.54	4.07	142.2	102.7	2.17	0.83	>10.00
230	2	65	2	52	3.57	3.31	0.30	91.97	32.48	353.20	207.40	0.16	0.354	0.348	0.197	0.087	0.16	0.171	11.90	3.50	8.40	0.29	69.2	39.1	30.1	1.3	15	13.9	30	16	1.9	65	189.2	3.49	51	130	27.50	76.03	1.00	4.31	135.0	97.5	2.24	0.87	<0.80
231	2	67	2	87	7.42	3.20	0.28	86.72	38.06	438.90	495.60	0.16	0.685	0.203	0.087	0.018	0.15	0.392	5.20	1.50	3.70	0.29	95.9	48.2	47.7	1.0	32	3.2	18	12	1.5	102	232.6	13.92	483	273	18.60	17.88	3.62	2.85	133.5	99.0	2.11	0.85	>10.00
232	2	53	1	82	6.32	3.67	0.29	78.06	26.43	338.60	468.30	0.16	0.636	0.189	0.158	0.015	0.14	0.388	4.9	2.4	2.5	0.5	72.8	30.0	42.8	0.7	65	5.2	26	26	1.0	87	75.7	1.90	77	193	28.4	92	0.83	3.86	131.7	94.9	2.00	0.92	>10.00
233	2	60	1	55	8.20	4.46	0.41	91.86	31.73	345.40	385.60	0.16	0.699	0.144	0.142	0.008	0.14	0.314	13.70	4.20	9.50	0.31	57.4	28.9	28.5	1.0	102	10.0	23	45	0.5	91	149.7	5.38	101	270	22.90	80.26	0.95	4.10	139.9	105.4	2.04	0.80	>10.00
234	2	54	1	49	4.60	3.79	0.34	90.30	32.40	358.00	303.00	0.16	0.275	0.193	0.505	0.028	0.13	0.240	2.90	0.90	2.00	0.31	61.9	29.7	32.2	0.9	49	2.3	18	25	0.7	86	220.8	7.68	76	523	27.90	90.21	0.85	3.95	141.2	103.6	2.14	0.91	>10.00
235	2	64	1	78	5.53	3.59	0.29	81.75	27.45	335.70	379.40	0.16	0.631	0.205	0.146	0.016	0.21	0.326	3.60	1.50	2.10	0.42	63.7	29.4	34.3	0.9	48	8.1	10	8	1.3	65	115.2	2.45	63	454	22.00	68.07	1.11	3.75	137.7	105.1	2.06	0.65	>10.00
236	2	26	1	21	9.01	4.57	0.40	86.95	30.15	346.80	285.40	0.17	0.368	0.521	0.053	0.052	0.16	0.235	5.50	2.00	3.50	0.4	63.1	37.3	25.8	1.4	20.0	2.10	19	13	1.5	192	256.4	3.90	70	976	23.0	73	1.040	3.890	139.9	105.5	2.234	0.940	>10.00
237	2	26	2	66	6.65	3.89	0.32	82.99	27.92	336.40	731.30	0.16	0.510	0.349	0.112	0.025	0.17	0.520	3.90	1.00	2.90	0.3	66.3	31.4	34.9	0.9	85.0	5.70	35	43	0.8	109	131.9	3.93	38	380	24.0	147	0.530	4.750	137.2	101.7	2.063	0.870	102.73
238	2	56	2	62	12.56	4.02	0.35	86.74	30.07	346.60	641.80	0.16	0.758	0.127	0.089	0.023	0.14	0.562	7.3	1.8	5.5	0.2	54.6	25.1	29.5	0.9	36	3.2	14	16	0.9	121	104.7	2.33	67	253	25.1	62	1.210	3.780	137.7	100.2	2.267	0.460	>10.00
239	2	55	2	17	3.90	3.43	0.33	95.00	30.50	321.00	171.00	0.16	0.418	0.268	0.082	0.228	0.13	0.143	7.30	2.30	5.00	0.3	62.0	38.4	23.6	1.6	53.0	2.90	33	31	1.1	85	167.1	4.13	70	321	26.4	103	0.750	3.590	142.7	107.0	2.191	0.770	<0.80
240	2	80	1	77	4.40	2.47	0.27	108.30	35.10	324.00	463.00	0.16	0.669	0.169	0.104	0.054	0.21	0.293	20.00	11.00	9.00	0.6	66.1	31.3	34.8	0.9	178.0	16.70	33	49	0.7	211	128.0	3.48	87	290	22.7	79	0.970	4.130	137.2	104.0	2.085	0.670	>10.00
241	2	39	1	22	6.70	4.95	0.45	91.00	30.50	335.00	205.00	0.16	0.616	0.248	0.077	0.055	0.13	0.158	4.00	0.90	3.10	0.2	66.7	41.3	25.4	1.6	31.0	3.40	29	33	0.9	90	322.7	3.35	69	803	31.5	101	0.760	4.300	140.5	100.5	2.202	0.760	<0.80
242	2	67	2	25	7.30	2.75	0.26	93.47	32.58	348.60	227.80	0.16	0.762	0.164	0.058	0.009	0.19	0.172	7.50	3.40	4.10	0.5	58.1	31.3	26.8	1.2	74.0	42.30	21	52	0.4	73	189.4	4.65	34	379	21.6	81	0.940	3.830	136.6	105.1	2.212	0.470	5.03
243	2	63	1	91	9.60	3.06	0.26	85.90	28.20	328.00	383.00	0.17	0.763	0.081	0.126	0.025	0.16	0.281	4.30	2.10	2.20	0.5	49.5	22.1	27.4	0.8	71.0	9.30	24	13	1.8	124	28.4	5.60	72	519	23.5	62	1.210	3.270	136.3	99.5	1.709	0.710	>10.00
244	2	73	2	108	6.81	2.97	0.24	81.49	27.64	339.20	454.70	0.16	0.606	0.209	0.100	0.080	0.14	0.337	3.10	1.00	2.10	0.3	62.8	26.9	35.9	0.7	27.0	8.00	12	9	1.3	69	126.4	3.86	69	829	26.1	59	1.260	3.360	138.0	99.1	2.132	0.680	>10.00
245	2	56	1	39	5.72	4.63	0.44	96.00	33.60	350.00	226.00	0.16	0.494	0.317	0.143	0.041	0.13	0.232	6.60	2.20	4.40	0.3	60.5	31.5	29.0	1.1	22.0	4.40	37	36	1.0	86	123.1	4.14	79	371	26.9	97	0.790	4.420	138.5	103.5	2.130	0.830	>10.00
246	2	92	2	17	6.90	3.39	0.33	98.80	33.00	334.00	170.00	0.16	0.688	0.147	0.085	0.058	0.15	0.141	7.70	1.90	5.80	0.2	52.0	31.4	20.6	1.5	25.0	3.10	70	17	4.1	59	147.8	3.14	69	275	20.9	83	0.920	4.580	138.3	107.7	1.995	0.810	2.51
247	2	11	1	21	10.84	3.77	0.33	88.70	29.58	333.50	29.90	0.19	0.629	0.350	0.014	0.004	0.16	0.028	30.90	9.20	21.70	0.3	60.5	28.2	32.3	0.9	16.0	5.70	190	38	5.0	161	56.7	21.62	78	750	22.4	31	2.300	3.820	158.2	109.6	2.228	0.900	>10.00
248	2	75	1	18	7.66	5.19	0.35	67.72	21.70	320.40	201.70	0.17	0.620	0.241	0.106	0.029	0.16	0.170	8.20	2.20	6.00	0.3	64.7	32.4	32.3	1.0	30.0	29.00	35	34	1.0	90	178.7	3.62	73	322	29.5	81	0.940	4.250	140.8	102.9	2.190	0.770	0.87
249	2	37	1	48	6.66	5.06	0.41	81.56	27.85	341.50	372.40	0.16	0.710	0.160	0.112	0.015	0.12	0.299	7.60	2.00	5.60	0.3	67.4	35.6	31.8	1.1	41.0	32.70	40	58	0.7	97	130.6	3.32	64	506	27.5	101	0.760	4.240	137.2	96.4	2.140	0.810	>10.00
250	2	27	2	63	5.95	5.28	0.35	66.22	21.23	320.50	541.40	0.18	0.531	0.299	0.105	0.056	0.16	0.380	2.20	0.40	1.80	0.2	84.9	36.7	48.2	0.8	51.0	4.70	28	28	1.0	92	182.1	6.93	47	896	24.9	107	0.720	4.560	137.2	100.0	2.365	0.950	>10.00
251	2	65	1	83	5.50	3.58	0.31	87.78	30.38	346.10	225.20	0.17	0.665	0.180	0.103	0.048	0.14	0.202	6.20	1.60	4.60	0.3	64.8	34.5	30.3	1.1	29.0	4.70	16	15	1.1	116	141.6	5.26	66	517	26.1	89	0.860	3.900	139.8	98.2	2.210	0.830	>10.00
252	2	34	1	28	7.17	4.10	0.35	84.76	28.11	331.60	292.00	0.16	0.566	0.231	0.077	0.116	0.12	0.246	5.30	1.50	3.80	0.3	64.2	34.5	29.7	1.2	30.0	14.90	22	14	1.6	97	216.9	5.11	92	477	25.7	110	0.700	4.120	140.5	103.4	2.183	0.800	>10.00
253	2	45	2	40	3.86	4.09	0.32	77.61	26.94	347.20	162.40	0.17	0.421	0.389	0.075	0.106	0.16	0.163	3.70	0.80	2.90	0.2	58.2	34.0	24.2	1.4	24.0	5.20	30	27	1.1	52	235.2	3.16	82	453	24.2	94	0.820	4.140	142.6	107.9	2.074	0.640	<0.80
254	2	46	1	22	4.84	3.20	0.24	73.85	21.83	295.70	269.70	0.19	0.649	0.243	0.078	0.031	0.26	0.278	16.10	4.70	11.40	0.3	63.8	37.4	26.4	1.4	31.0	5.80	58	14	4.1	112	105.7	2.67	69	466	27.4	114	0.680	4.060	139.7	106.8	2.055	0.970	6.46
255	2	54	1	74	8.90	3.64	0.36	100.00	33.30	332.00	281.00	0.16	0.701	0.172	0.123	0.001	0.17	0.203	13.90	5.70	8.20	0.4	63.8	24.3	39.5	0.6	260.0	20.00	39	26	1.5	71	72.4	1.43	44	191	25.6	91	0.840	3.840	136.3	97.5	2.045	0.680	>10.00
256	2	53	2	23	3.80	2.70	0.25	92.90	31.70	341.00	93.00	0.18	0.770	0.104	0.064	0.048	0.16	0.086	14.40	8.30	6.10	0.6	50.3	22.1	28.2	0.8	250.0	16.40	61	13	4.7	221	97.3	5.71	46	142	19.6	69	1.090	2.900	136.0	101.3	1.907	0.750	>10.00
257	2	10	1	39	10.65	4.32	0.33	75.74	25.30	334.10	437.10	0.17	0.412	0.459	0.082	0.043	0.20	0.349	2.60	0.60	2.00	0.2	72.5	41.8	30.7	1.4	56.0	5.20	34	22	1.5	278	187.5	3.63	19	185	21.2	106	0.730	4.790	138.5	97.6	2.480	0.960	3.15
258	2	42	1	108	11.60	3.32	0.27	82.30	27.40	332.00	635.00	0.16	0.659	0.142	0.169	0.012	0.22	0.384	5.10	2.10	3.00	0.4	65.7	26.9	38.8	0.7	82.0	3.40	12	9	1.3	137	187.9	3.86	39	495	26.2	72	1.050	3.640	139.9	101.7	2.117	0.840	>10.00
259	2	11	1	48	18.50	3.96	0.28	70.90	23.00	324.00	364.00	0.16	0.871	0.074	0.030	0.010	0.19	0.277	7.20	2.30	4.90	0.3	72.7	38.2	34.5	1.1	17.0	6.30	32	11	2.9	152	118.6	4.00	19	179	25.4	178	0.440	4.890	131.6	91.4	2.315	0.830	>10.00
260	2	78	2	29	6.20	4.43	0.40	90.20	29.00	321.00	252.00	0.17	0.531	0.352	0.070	0.041	0.13	0.232	4.20	0.80	3.40	0.2	71.6	35.5	36.1	1.0	17.0	6.50	18	10	1.8	98	174.3	4.35	60	235	32.9	86	0.890	4.710	140.5	100.7	2.199	1.020	2.15
261	2	74	1	55	6.20	4.19	0.43	101.40	34.20	338.00	144.00	0.16	0.637	0.154	0.138	0.067	0.13	0.120	17.10	5.90	11.20	0.3	70.2	26.7	43.5	0.6	186.0	27.40	40	27	1.5	172	70.1	5.64	65	141	29.4	85	0.900	3.710	135.1	96.9	2.047	0.760	>10.00
262	2	54	1	70	8.10	4.64	0.39	84.50	27.70	328.00	527.00	0.16	0.493	0.383	0.071	0.046	0.13	0.410	11.30	2.50	8.80	0.2	69.2	36.7	32.5	1.1	173.0	3.30	31	38	0.8	70	213.3	3.84	64	285	22.1	100	0.770	4.180	141.4	105.4	2.282	0.940	1.19
263	2	28	1	28	15.10	3.22	0.29	88.30	29.70	336.00	267.00	0.17	0.841	0.080	0.063	0.015	0.17	0.176	19.30	7.70	11.60	0.4	65.3	35.3	30.0	1.2	44.0	6.70	31	21	1.5	97	103.0	4.11	30	68	28.8	150	0.520	2.940	137.8	101.0	2.241	0.800	>10.00
264	2	17	1	78	27.01	3.76	0.30	79.74	27.64	346.60	109.00	0.18	0.912	0.078	0.010	0.000	0.19	0.100	8.90	3.30	5.60	0.4	63.9	27.6	36.3	0.8	234.0	31.00	257	37	6.9	428	82.9	7.90	20	426	24.8	64	1.170	4.220	132.6	91.3	2.220	0.660	>10.00
265	2	65	1	5	7.16	3.99	0.38	95.61	31.25	326.80	106.20	0.17	0.809	0.110	0.079	0.002	0.22	0.097	33.20	17.70	15.50	0.5	70.8	32.0	38.8	0.8	243.0	49.60	32	23	1.4	312	183.2	6.70	79	397	23.3	47	1.560	4.250	136.3	105.7	2.550	0.790	>10.00
266	2	10	2	30	14.50	4.73	0.32	68.15	21.49	315.40	468.30	0.18	0.625	0.332	0.025	0.015	0.30	0.399	3.90	0.70	3.20	0.2	68.3	37.6	30.7	1.2	125.0	7.40	60	89	0.7	108	268.1	3.71	15	121	25.3	116	0.670	4.120	139.9	105.5	2.420	0.920	0.83
267	2	81	1	91	8.70	2.68	0.24	88.10	33.60	381.00	580.00	0.16	0.623	0.183	0.089	0.100	0.15	0.415	5.00	1.70	3.30	0.3	57.2	23.1	34.1	0.7	26.0	4.00	16	7	2.3	96	80.6	2.90	60	156	24.3	83	0.920	4.540	135.2	97.6	2.072	0.720	>10.00
268	2	78	1	34	12.06	4.03	0.33	81.58	28.04	343.80	247.80	0.17	0.754	0.135	0.100	0.009	0.16	0.191	11.10	3.20	7.90	0.3	50.0	24.7	25.3	1.0	99.0	2.60	14	24	0.6	146	171.2	5.30	76	323	19.8	63	1.190	3.010	143.5	105.3	2.061	0.550	>10.00
269	2	46	2	54	5.78	4.30	0.34	80.08	26.86	335.40	325.70	0.16	0.697	0.168	0.092	0.038	0.15	0.320	5.20	1.20	4.00	0.2	69.9	36.3	33.6	1.1	17.0	4.10	16	8	2.0	119	138.0	4.20	61	378	24.0	94	0.820	4.170	140.9	106.2	2.220	0.810	>10.00
270	2	44	1	66	6.07	4.15	0.36	87.47	29.41	336.30	364.10	0.16	0.808	0.076	0.091	0.021	0.16	0.285	7.20	2.10	5.10	0.3	89.7	30.3	59.4	0.5	33.0	10.90	22	5	4.4	105	83.2	3.34	63	505	33.8	67	1.120	3.730	133.7	94.2	2.160	0.780	>10.00
271	2	66	1	39	6.80	4.00	0.33	82.80	27.40	331.00	341.00	0.16	0.843	0.053	0.070	0.027	0.15	0.208	5.70	1.80	3.90	0.3	56.6	33.6	23.0	1.5	89.0	7.70	11	8	1.4	104	197.9	3.00	67	605	32.9	74	1.020	2.900	137.6	94.7	2.314	0.730	>10.00
272	2	31	2	44	7.59	4.43	0.37	83.52	28.56	341.90	287.00	0.16	0.596	0.230	0.140	0.029	0.15	0.240	6.70	2.20	4.50	0.3	68.6	33.1	35.5	0.9	24.0	9.70	17	13	1.3	90	126.2	3.66	60	762	24.1	94	0.820	3.870	138.2	101.6	2.199	0.870	>10.00
273	2	86	1	18	0.60	3.49	0.33	93.60	32.30	345.00	21.00	0.18	0.081	0.720	0.182	0.017	0.23	0.018	39.90	22.90	17.00	0.6	43.7	23.6	20.1	1.2	27.0	8.20	21	10	2.1	48	28.5	6.53	139	200	19.5	36	1.980	6.110	139.6	108.0	1.957	0.720	16.18
274	2	48	1	6	6.96	5.61	0.40	72.09	23.29	323.10	258.70	0.17	0.503	0.354	0.089	0.050	0.17	0.236	7.10	1.60	5.50	0.2	65.1	37.7	27.4	1.4	26.0	4.60	14	11	1.3	98	254.3	3.22	73	340	26.0	79	0.970	4.370	139.1	101.4	2.245	0.980	3.72
275	2	35	1	42	8.37	4.44	0.35	79.82	27.94	350.10	566.40	0.16	0.760	0.107	0.112	0.015	0.14	0.435	4.70	1.90	2.80	0.4	76.0	35.7	40.3	0.9	98.0	3.70	16	9	1.8	111	160.4	3.87	81	556	26.6	58	1.290	4.160	136.3	99.2	2.277	0.800	>10.00
276	2	70	1	26	5.70	2.19	0.19	84.40	28.30	336.00	162.00	0.16	0.806	0.071	0.082	0.041	0.15	0.133	10.90	4.60	6.30	0.4	55.2	27.7	27.5	1.0	65.0	29.80	34	15	2.3	133	92.3	5.57	100	251	17.8	54	1.240	4.110	137.9	105.0	2.096	0.770	>10.00
277	2	50	1	65	8.13	2.65	0.21	80.63	27.02	335.10	513.90	0.16	0.721	0.095	0.170	0.010	0.19	0.406	9.10	4.70	4.40	0.5	62.1	25.3	36.8	0.7	62.0	16.50	45	22	2.0	172	132.6	10.23	251	278	19.8	17	3.830	5.220	136.2	103.0	2.040	0.690	>10.00
278	2	27	2	75	6.85	3.69	0.31	83.87	28.63	341.30	614.90	0.17	0.634	0.195	0.146	0.020	0.14	0.434	4.70	1.60	3.10	0.3	69.8	30.2	39.6	0.8	69.0	4.20	15	17	0.9	171	117.8	2.87	54	473	24.4	103	0.750	3.870	134.6	98.2	2.145	0.930	>10.00
279	2	45	1	60	5.84	4.38	0.39	88.74	30.59	344.70	314.80	0.17	0.729	0.138	0.091	0.039	0.13	0.237	2.20	1.00	1.20	0.5	65.6	32.4	33.2	1.0	82.0	6.40	14	18	0.8	210	165.6	4.02	62	464	18.0	109	0.710	4.260	140.7	104.5	2.176	0.940	>10.00
280	2	83	1	17	11.30	5.09	0.45	88.90	29.70	334.00	218.00	0.17	0.736	0.140	0.029	0.086	0.13	0.204	12.30	3.80	8.50	0.3	70.0	39.3	30.7	1.3	25.0	22.70	18	15	1.2	144	141.7	5.03	97	296	27.8	48	1.540	4.080	140.3	102.8	2.300	0.900	>10.00
281	2	58	1	51	9.90	5.86	0.37	63.30	19.60	310.00	669.00	0.16	0.636	0.200	0.037	0.085	0.14	0.523	4.80	1.40	3.40	0.3	63.7	30.9	32.8	0.9	25.0	1.90	13	10	1.3	69	77.1	2.55	61	134	31.8	110	0.700	3.780	142.7	104.3	2.180	0.850	>10.00
282	2	63	1	25	5.30	4.37	0.39	88.10	29.30	332.00	134.00	0.16	0.416	0.309	0.157	0.109	0.15	0.101	13.60	4.30	9.30	0.3	67.4	35.9	31.5	1.1	152.0	13.10	67	83	0.8	58	122.6	3.91	65	323	26.9	66	1.150	3.840	137.9	101.0	2.328	0.690	1.56
283	2	30	2	5	5.70	5.94	0.40	67.00	21.80	325.00	237.00	0.17	0.373	0.529	0.056	0.037	0.15	0.201	5.40	1.10	4.30	0.2	63.5	37.0	26.5	1.4	15.0	2.00	13	6	2.2	80	182.9	5.07	71	330	24.8	80	0.950	4.830	141.6	107.4	2.347	0.810	<0.80
284	2	60	1	88	13.79	3.50	0.27	77.96	27.00	346.30	495.70	0.17	0.805	0.081	0.037	0.072	0.18	0.329	6.60	2.90	3.70	0.4	79.3	31.4	47.9	0.7	315.0	4.60	14	15	0.9	458	147.0	4.66	90	260	26.0	50	1.470	5.200	137.6	97.3	2.292	0.900	>10.00
285	2	60	1	79	5.30	3.92	0.37	94.10	31.70	337.00	209.00	0.16	0.518	0.289	0.088	0.088	0.13	0.175	4.00	0.80	3.20	0.2	77.4	37.5	39.9	0.9	39.0	13.90	122	87	1.4	122	246.0	3.90	89	637	29.6	71	1.070	4.380	142.9	106.8	2.230	0.730	<0.80
286	2	47	1	67	9.18	4.31	0.38	87.54	30.28	345.90	384.20	0.16	0.713	0.157	0.107	0.022	0.13	0.282	5.10	1.60	3.50	0.3	63.5	37.3	26.2	1.4	37.0	10.70	16	15	1.1	124	154.0	3.00	89	190	24.6	99	0.780	3.870	137.7	100.0	2.219	0.840	>10.00
287	2	68	2	59	4.80	3.12	0.27	87.30	28.60	328.00	183.00	0.16	0.742	0.140	0.099	0.019	0.14	0.156	9.80	4.30	5.50	0.4	62.3	31.1	31.2	1.0	39.0	5.30	25	21	1.2	190	168.4	6.19	191	554	19.3	31	2.290	3.520	140.5	107.7	2.099	0.780	0.88
288	2	58	1	98	17.13	3.04	0.28	93.28	32.09	344.00	330.30	0.16	0.854	0.044	0.093	0.006	0.14	0.275	17.00	5.90	11.10	0.3	72.2	29.6	42.6	0.7	143.0	2.90	28	18	1.6	142	97.2	4.08	111	221	20.9	45	1.620	3.950	131.4	97.1	2.120	0.650	>10.00
289	2	56	1	38	8.80	4.24	0.36	84.70	27.90	330.00	219.00	0.16	0.767	0.164	0.053	0.014	0.13	0.189	8.80	2.10	6.70	0.2	66.0	38.6	27.4	1.4	26.0	1.20	17	19	0.9	76	227.5	2.73	81	362	21.7	110	0.700	4.020	135.7	99.3	2.124	0.980	1.20
290	2	75	1	65	10.14	4.57	0.40	88.04	29.48	334.80	526.80	0.16	0.706	0.190	0.055	0.045	0.15	0.440	15.80	3.70	12.10	0.2	68.0	33.6	34.4	1.0	42.0	2.20	22	25	0.9	93	226.1	5.43	87	197	25.6	74	1.020	4.370	139.0	100.8	2.195	0.970	4.64
291	2	46	2	64	6.40	4.33	0.32	74.70	24.30	325.00	628.00	0.16	0.678	0.143	0.119	0.045	0.17	0.413	5.00	1.30	3.70	0.3	76.8	28.4	48.4	0.6	28.0	63.00	17	14	1.2	103	107.8	4.26	60	408	23.7	67	1.130	4.250	136.5	99.7	2.141	0.920	>10.00
292	2	57	1	65	10.60	4.35	0.39	90.20	30.90	343.00	385.00	0.16	0.726	0.158	0.069	0.039	0.13	0.273	11.10	3.10	8.00	0.3	67.1	34.3	32.8	1.0	95.0	1.50	25	37	0.7	114	241.9	4.45	77	287	24.7	92	0.830	3.760	138.3	98.9	2.241	0.800	>10.00
293	2	37	1	56	6.19	4.42	0.39	89.10	30.65	344.00	331.90	0.17	0.672	0.171	0.092	0.062	0.13	0.289	5.00	1.10	3.90	0.2	66.1	34.4	31.7	1.1	44.0	2.10	14	13	1.1	140	165.6	3.00	89	678	24.5	110	0.700	4.440	141.7	103.4	2.222	0.730	>10.00
294	2	59	1	63	6.55	4.01	0.34	84.27	28.88	342.70	269.00	0.16	0.754	0.077	0.147	0.018	0.16	0.201	8.50	3.50	5.00	0.4	69.3	30.6	38.7	0.8	250.0	29.40	51	30	1.7	210	95.7	3.09	80	405	25.5	69	1.100	4.510	135.2	98.4	2.168	0.740	>10.00
295	2	33	1	17	11.10	3.92	0.35	88.60	29.60	334.00	284.00	0.15	0.782	0.078	0.131	0.008	0.15	0.163	13.30	4.60	8.70	0.3	58.5	39.0	19.5	2.0	66.0	9.30	21	24	0.9	50	149.9	2.43	39	67	30.2	174	0.450	3.960	123.0	83.4	1.976	0.830	2.64
296	2	76	1	33	4.95	3.87	0.34	86.81	28.30	325.90	138.70	0.17	0.716	0.116	0.121	0.046	0.18	0.136	31.50	16.40	15.10	0.5	75.1	34.4	40.7	0.8	107.0	12.10	17	18	0.9	132	108.3	15.58	88	460	24.8	53	1.410	4.000	131.2	93.1	2.202	0.900	4.68
297	2	64	1	17	3.90	4.10	0.37	89.30	30.50	342.00	227.00	0.16	0.591	0.188	0.108	0.105	0.13	0.167	7.30	2.50	4.80	0.3	57.3	34.0	23.3	1.5	82.0	3.90	17	13	1.3	90	203.8	2.94	82	419	23.4	78	0.980	3.610	140.5	103.8	2.162	0.960	1.07
298	2	73	2	57	7.20	2.74	0.25	91.86	31.74	345.50	196.70	0.17	0.779	0.094	0.091	0.029	0.16	0.155	3.80	1.30	2.50	0.3	58.7	26.6	32.1	0.8	13.0	2.60	17	6	2.8	73	131.9	9.45	167	428	22.8	31	2.300	4.450	138.7	95.5	2.131	0.840	>10.00
299	2	59	1	69	8.10	3.86	0.33	84.70	27.90	329.00	322.00	0.16	0.769	0.124	0.077	0.027	0.13	0.221	1.90	0.80	1.10	0.4	74.7	35.8	38.9	0.9	30.0	7.20	25	17	1.5	68	175.9	3.40	79	542	24.6	77	0.990	4.090	136.0	99.1	2.187	0.950	>10.00
300	2	84	2	79	4.89	2.28	0.20	88.29	30.42	344.60	224.00	0.17	0.498	0.345	0.128	0.023	0.16	0.167	5.00	1.50	3.50	0.3	58.6	30.2	28.4	1.1	13.0	25.80	17	10	1.7	106	109.4	3.65	69	101	26.9	86	0.890	4.390	136.1	100.3	2.165	0.820	7.42
301	2	43	2	14	8.25	5.26	0.36	67.66	21.78	322.00	174.90	0.17	0.636	0.241	0.062	0.055	0.19	0.138	4.40	1.60	2.80	0.4	73.8	38.6	35.2	1.1	14.0	3.60	16	13	1.2	124	202.4	5.27	66	332	24.0	99	0.780	4.270	138.8	103.8	2.460	0.940	<0.80
302	2	30	2	67	8.29	3.53	0.30	84.23	29.72	352.90	233.70	0.16	0.754	0.165	0.038	0.036	0.22	0.186	5.20	2.00	3.20	0.4	67.5	35.4	32.1	1.1	49.0	6.20	29	23	1.3	85	151.3	3.25	44	705	20.8	79	0.960	3.320	141.7	105.4	2.212	0.800	>10.00
303	2	63	1	95	7.66	3.31	0.28	85.84	30.10	350.60	674.90	0.17	0.681	0.171	0.119	0.024	0.19	0.439	6.00	2.50	3.50	0.4	73.0	28.8	44.2	0.7	98.0	5.10	18	17	1.1	151	116.8	2.99	62	528	24.3	92	0.830	4.130	140.3	102.5	2.183	0.770	>10.00
304	2	36	1	23	8.31	4.66	0.40	85.43	29.85	349.40	325.20	0.16	0.666	0.169	0.092	0.067	0.13	0.265	4.10	1.30	2.80	0.3	66.4	35.3	31.1	1.1	118.0	2.10	22	25	0.9	128	177.3	2.76	66	542	27.0	99	0.780	4.020	140.9	101.4	2.241	0.840	4.57
305	2	73	1	16	5.61	3.56	0.31	87.32	31.24	357.70	212.50	0.17	0.545	0.289	0.107	0.052	0.12	0.203	4.60	1.50	3.10	0.3	63.4	35.6	27.8	1.3	38.0	3.20	14	11	1.3	111	194.0	5.26	74	320	25.7	67	1.130	3.520	140.9	104.1	2.221	0.870	3.24
306	2	75	1	7	4.00	4.05	0.38	92.50	31.50	340.00	217.00	0.16	0.331	0.489	0.108	0.068	0.12	0.164	10.40	3.20	7.20	0.3	61.0	35.0	26.0	1.3	22.0	10.20	15	7	2.1	52	139.2	6.69	80	315	27.2	71	1.070	4.150	138.6	102.7	2.154	0.900	>10.00
307	2	67	1	23	8.39	3.81	0.37	96.29	32.51	337.70	202.80	0.18	0.846	0.064	0.078	0.012	0.14	0.170	15.00	3.30	11.70	0.2	59.0	32.7	26.3	1.2	29.0	3.20	10	8	1.3	102	161.6	6.80	65	235	22.4	142	0.550	4.010	136.4	100.1	2.234	0.710	4.00
308	2	56	1	73	4.01	3.97	0.36	90.29	31.90	353.30	355.20	0.16	0.540	0.231	0.166	0.058	0.13	0.243	4.50	1.50	3.00	0.3	74.3	34.3	40.0	0.9	44.0	6.00	16	12	1.3	117	197.2	4.17	67	765	25.0	79	0.970	4.080	140.7	102.5	2.309	0.710	>10.00
309	2	32	2	51	5.55	3.94	0.35	88.83	31.48	354.40	308.40	0.15	0.602	0.180	0.154	0.057	0.14	0.275	6.00	1.80	4.20	0.3	78.6	39.3	39.3	1.0	34.0	4.30	18	6	3.0	100	144.8	3.39	53	570	23.7	110	0.700	4.490	139.5	101.6	2.359	0.940	>10.00
310	2	19	1	45	3.01	4.80	0.35	72.35	23.90	330.40	375.20	0.17	0.410	0.444	0.127	0.010	0.19	0.280	4.40	1.40	3.00	0.3	74.6	30.0	44.6	0.7	37.0	5.70	28	9	3.1	107	60.7	3.97	49	227	18.6	79	0.970	4.640	144.0	107.5	2.065	0.720	6.11
311	2	63	1	10	4.50	4.23	0.36	85.29	30.14	353.40	143.30	0.16	0.430	0.350	0.081	0.134	0.13	0.130	7.10	1.90	5.20	0.3	63.3	37.7	25.6	1.5	18.0	13.20	14	10	1.4	75	167.8	2.22	73	258	30.7	79	0.970	3.370	140.4	103.7	2.083	0.850	2.29
312	2	67	1	6	6.10	5.27	0.32	61.04	18.82	308.30	244.20	0.17	0.648	0.281	0.040	0.028	0.22	0.229	14.90	3.60	11.30	0.2	58.6	36.1	22.5	1.6	29.0	3.10	17	18	0.9	112	256.6	5.26	69	353	24.4	60	1.240	4.810	141.0	104.2	2.116	0.790	1.07
313	2	27	2	59	5.48	3.88	0.34	88.67	31.82	358.90	298.90	0.16	0.568	0.262	0.101	0.062	0.14	0.251	5.70	1.80	3.90	0.3	70.6	37.6	33.0	1.1	23.0	3.30	18	15	1.2	129	165.6	1.84	55	446	23.9	142	0.550	4.670	139.1	101.5	2.322	0.890	>10.00
314	2	72	1	20	5.85	4.61	0.41	89.15	31.14	349.30	202.20	0.17	0.573	0.228	0.062	0.131	0.14	0.143	5.20	1.50	3.70	0.3	67.5	36.0	31.5	1.1	25.0	4.20	24	13	1.8	89	176.3	9.36	101	376	27.5	67	1.120	4.310	139.3	102.8	2.242	0.970	1.60
315	2	68	1	73	10.38	3.47	0.29	82.92	28.82	347.50	647.10	0.16	0.718	0.105	0.107	0.066	0.19	0.452	18.50	10.60	7.90	0.6	72.6	29.0	43.6	0.7	72.0	4.10	16	11	1.5	139	124.7	2.69	70	261	26.3	71	1.060	4.130	132.4	94.7	2.159	0.840	>10.00
316	2	60	2	8	4.22	4.97	0.34	67.85	21.88	322.40	65.60	0.17	0.490	0.326	0.083	0.093	0.16	0.072	4.30	1.50	2.80	0.3	63.8	38.1	25.7	1.5	55.0	7.40	21	19	1.1	129	178.5	4.54	52	137	22.7	106	0.730	3.790	140.2	104.4	2.300	0.810	<0.80
317	2	62	1	19	9.62	3.49	0.33	95.79	30.52	318.60	287.30	0.16	0.802	0.099	0.092	0.005	0.17	0.250	8.30	3.40	4.90	0.4	61.8	35.3	26.5	1.3	99.0	1.50	35	52	0.7	170	223.4	4.81	77	148	25.8	79	0.960	4.420	140.0	101.1	2.260	0.800	4.60
318	2	62	2	67	25.67	4.27	0.34	80.28	25.96	323.40	260.60	0.16	0.948	0.019	0.014	0.016	0.16	0.206	8.00	3.80	4.20	0.5	56.6	21.0	35.6	0.6	29.0	8.40	45	14	3.2	102	21.7	5.45	74	388	27.1	59	1.270	3.210	131.4	94.2	1.813	0.550	>10.00
319	2	56	1	54	7.29	4.44	0.40	90.39	31.02	343.20	344.70	0.17	0.479	0.411	0.074	0.030	0.14	0.221	8.80	2.90	5.90	0.3	67.1	36.2	30.9	1.2	30.0	6.90	44	28	1.6	110	194.3	6.02	89	732	25.0	77	0.990	4.200	143.6	104.5	2.244	0.950	>10.00
320	2	66	1	16	4.61	4.14	0.40	95.51	33.32	348.80	317.90	0.15	0.543	0.344	0.074	0.032	0.13	0.281	5.80	1.60	4.20	0.3	65.0	37.7	27.3	1.4	126.0	8.30	22	31	0.7	169	247.7	4.94	80	436	25.9	79	0.960	3.860	142.8	105.3	2.174	0.850	<0.80
321	2	83	1	44	3.70	3.86	0.36	93.20	30.90	332.00	295.00	0.16	0.564	0.244	0.156	0.032	0.14	0.228	8.20	2.60	5.60	0.3	73.4	39.1	34.3	1.1	37.0	5.50	17	10	1.7	137	99.1	1.03	70	265	29.9	91	0.840	3.290	141.9	105.3	2.120	0.860	2.02
322	2	64	1	83	6.15	3.95	0.38	96.31	33.20	344.70	398.00	0.16	0.658	0.194	0.134	0.011	0.14	0.311	4.40	1.00	3.40	0.2	78.0	33.5	44.5	0.8	69.0	3.00	37	40	0.9	156	185.2	6.89	78	221	27.4	73	1.040	4.540	137.7	98.4	2.287	0.930	>10.00
323	2	67	2	34	5.02	3.99	0.34	84.44	29.48	349.10	188.50	0.17	0.597	0.279	0.091	0.031	0.12	0.155	4.00	1.10	2.90	0.3	67.7	34.8	32.9	1.1	19.0	2.80	25	12	2.1	109	110.7	5.84	74	447	29.1	91	0.840	4.090	141.5	102.6	2.314	0.970	3.83
324	2	26	1	62	10.30	5.13	0.40	78.20	25.30	324.00	460.00	0.16	0.687	0.175	0.080	0.053	0.15	0.347	4.50	1.80	2.70	0.4	76.0	33.2	42.8	0.8	73.0	7.70	27	17	1.6	163	154.3	4.08	86	706	25.6	71	1.060	4.380	139.8	97.1	2.261	0.810	>10.00
325	2	75	2	28	7.55	4.57	0.28	62.35	21.15	339.20	258.40	0.16	0.678	0.184	0.104	0.030	0.16	0.229	10.40	6.50	3.90	0.6	58.4	22.5	35.9	0.6	50.0	6.40	28	30	0.9	119	62.3	4.31	57	446	23.0	48	1.550	3.570	139.0	104.2	1.929	0.810	2.92
326	2	40	1	58	4.31	4.40	0.39	89.19	30.38	340.70	384.20	0.16	0.444	0.393	0.094	0.062	0.14	0.294	4.60	1.60	3.00	0.3	66.8	37.9	28.9	1.3	80.0	3.60	22	18	1.2	85	202.9	2.80	94	283	25.8	100	0.770	4.440	137.2	99.7	2.163	0.990	>10.00
327	2	31	1	72	14.84	4.13	0.27	64.29	19.81	308.10	463.50	0.16	0.635	0.224	0.038	0.096	0.19	0.361	8.10	3.50	4.60	0.4	92.0	32.4	59.6	0.5	132.0	5.10	22	31	0.7	217	228.8	4.13	68	168	21.4	54	1.376	4.390	137.2	101.9	2.360	0.770	>10.00
328	2	60	1	67	5.87	4.20	0.37	88.20	30.75	348.60	327.30	0.16	0.568	0.297	0.088	0.045	0.13	0.248	6.60	2.70	3.90	0.4	63.5	36.7	26.8	1.4	30.0	88.60	14	14	1.0	80	238.1	3.39	78	258	25.5	109	0.710	4.090	140.6	103.9	2.423	0.860	>10.00
329	2	60	1	36	7.70	4.36	0.40	92.10	29.60	322.00	399.00	0.16	0.768	0.098	0.117	0.013	0.14	0.300	7.50	5.20	2.30	0.7	57.0	26.4	30.6	0.9	93.0	23.00	45	155	0.3	113	69.0	4.08	70	136	27.6	124	0.628	3.910	140.4	103.5	2.082	0.980	>10.00
330	2	71	1	27	8.87	5.02	0.43	85.69	29.85	348.40	211.40	0.17	0.669	0.236	0.071	0.021	0.13	0.210	14.90	3.40	11.50	0.2	60.3	35.2	25.1	1.4	24.0	3.10	17	11	1.5	131	207.6	3.51	79	262	28.6	78	0.980	3.700	140.9	104.6	2.166	1.040	0.95
331	2	66	1	95	5.92	2.83	0.26	90.53	29.18	322.30	311.00	0.16	0.748	0.150	0.081	0.014	0.15	0.294	3.20	1.00	2.20	0.3	58.1	32.8	25.3	1.3	45.0	3.10	7	5	1.4	71	437.5	16.84	1315	504	17.6	7	7.040	4.470	139.8	101.3	2.156	0.950	>10.00
332	2	84	1	16	4.41	4.01	0.36	90.94	29.13	320.30	148.30	0.16	0.548	0.179	0.145	0.127	0.15	0.132	5.20	2.30	2.90	0.4	52.0	29.2	22.8	1.3	9.0	5.50	25	10	2.5	64	128.3	2.79	77	351	25.7	60	1.241	4.010	141.7	106.4	1.997	0.780	1.24
333	2	45	1	90	7.42	4.27	0.38	88.60	28.91	326.20	260.00	0.16	0.578	0.199	0.149	0.071	0.15	0.215	7.50	3.00	4.50	0.4	71.0	33.6	37.4	0.9	109.0	14.30	20	39	0.5	133	182.0	2.67	60	285	23.3	80	0.950	4.330	138.3	100.8	2.165	0.810	>10.00
334	2	59	1	55	18.85	4.22	0.34	81.28	25.90	318.60	479.30	0.16	0.602	0.210	0.049	0.136	0.19	0.363	5.30	3.60	1.70	0.7	72.6	27.8	44.8	0.6	109.0	24.50	11	22	0.5	159	61.8	4.61	68	485	22.0	95	0.810	4.250	136.3	101.0	2.080	0.770	>10.00
335	2	67	1	50	6.24	3.86	0.34	88.00	29.21	331.90	121.00	0.17	0.606	0.246	0.091	0.049	0.15	0.095	6.30	1.80	4.50	0.3	51.9	21.7	30.2	0.7	162.0	2.00	32	20	1.6	103	128.4	10.59	117	331	24.5	40	1.813	3.530	142.4	106.1	2.025	0.660	6.96
336	2	33	2	107	2.76	2.75	0.23	82.87	27.98	337.60	464.20	0.16	0.726	0.117	0.064	0.089	0.17	0.352	4.50	1.90	2.60	0.4	56.7	24.4	32.3	0.8	31.0	3.10	16	10	1.6	66	82.7	1.64	50	529	23.7	85	0.900	4.150	140.1	107.8	2.015	0.860	>10.00
337	2	82	1	77	11.60	3.86	0.34	86.80	28.00	323.00	189.00	0.16	0.774	0.116	0.080	0.023	0.14	0.157	14.50	9.00	5.50	0.6	58.4	29.1	29.3	1.0	224.0	13.00	30	23	1.3	236	122.6	4.29	102	259	29.0	60	1.250	3.380	138.8	94.6	2.240	0.550	>10.00
338	2	91	1	41	4.70	2.92	0.22	73.60	22.40	305.00	410.00	0.19	0.683	0.109	0.141	0.046	0.22	0.261	10.00	5.50	4.50	0.6	58.6	25.3	33.3	0.8	34.0	73.70	22	12	1.8	132	59.7	2.11	55	167	27.1	89	0.860	3.390	137.9	103.0	1.936	0.840	>10.00
339	2	77	1	94	8.50	3.21	0.29	88.70	29.60	334.00	515.00	0.16	0.778	0.117	0.095	0.001	0.18	0.366	9.80	5.60	4.20	0.6	56.5	26.2	30.3	0.9	45.0	4.10	33	14	2.4	107	45.1	2.63	45	283	25.7	99	0.780	3.180	137.6	95.5	2.140	0.580	>10.00
340	2	83	2	54	4.70	2.96	0.28	95.10	31.40	330.00	346.00	0.16	0.519	0.333	0.089	0.052	0.19	0.250	5.90	2.30	3.60	0.4	66.3	31.8	34.5	0.9	18.0	3.50	17	11	1.5	70	115.7	4.83	46	445	32.4	74	1.030	3.900	139.3	98.3	2.113	0.870	2.24
341	2	50	1	14	7.70	4.45	0.41	91.40	30.70	336.00	197.00	0.16	0.612	0.206	0.084	0.031	0.13	0.159	5.90	1.50	4.40	0.3	65.4	38.3	27.1	1.4	19.0	2.80	13	11	1.2	85	203.3	4.22	85	322	27.9	73	1.040	4.390	143.8	103.1	2.280	0.950	>10.00
342	2	87	1	43	9.13	4.24	0.39	92.39	29.32	317.30	284.60	0.16	0.712	0.106	0.147	0.033	0.14	0.213	13.20	5.20	8.00	0.4	64.6	33.7	30.9	1.1	44.0	3.90	26	15	1.7	84	83.5	2.64	55	132	31.0	86	0.890	4.250	137.1	98.2	1.920	0.750	>10.00
343	2	32	1	74	8.53	4.57	0.37	81.07	27.33	337.10	281.40	0.16	0.796	0.076	0.098	0.028	0.12	0.221	6.00	3.20	2.80	0.5	70.8	35.9	34.9	1.0	229.0	6.80	43	41	1.0	205	129.0	2.98	77	410	25.3	67	1.120	3.890	132.3	95.5	2.206	0.730	>10.00
344	2	53	1	21	6.00	4.66	0.42	90.05	30.25	335.90	404.00	0.16	0.564	0.273	0.112	0.045	0.12	0.299	9.10	3.70	5.40	0.4	59.9	35.1	24.8	1.4	17.0	3.20	11	6	1.8	71	217.0	4.42	84	320	25.3	82	0.930	4.230	140.9	104.1	2.167	0.960	7.15
345	2	28	2	27	12.17	4.31	0.37	86.39	28.35	328.20	343.90	0.16	0.718	0.158	0.099	0.020	0.17	0.237	5.90	2.30	3.60	0.4	69.6	38.9	30.7	1.3	74.0	3.60	19	15	1.3	77	183.3	2.68	47	472	27.4	85	0.900	3.830	142.3	101.9	2.350	0.820	>10.00
346	2	36	1	35	10.00	3.60	0.30	83.00	26.30	316.00	356.00	0.17	0.691	0.227	0.074	0.000	0.16	0.249	5.00	2.80	2.20	0.6	62.2	36.2	26.0	1.4	139.0	9.00	19	21	0.9	35	213.5	2.44	43	369	24.7	83	0.924	3.700	141.8	103.3	2.323	0.790	7.56
347	2	56	1	23	10.32	4.80	0.35	73.21	21.91	299.30	296.80	0.16	0.792	0.118	0.068	0.019	0.13	0.244	9.80	3.80	6.00	0.4	68.0	38.5	29.5	1.3	35.0	5.70	16	11	1.5	110	247.4	4.56	103	383	30.2	71	1.060	3.610	141.5	104.2	2.179	0.740	2.44
348	2	77	1	82	8.60	3.71	0.32	86.30	28.70	332.00	283.00	0.16	0.761	0.163	0.068	0.005	0.16	0.216	6.10	2.90	3.20	0.5	56.0	30.6	25.4	1.2	70.0	2.60	19	25	0.8	36	237.1	5.72	109	1056	21.3	47	1.563	3.640	138.8	103.0	2.184	0.850	>10.00
349	2	57	1	23	10.60	4.19	0.38	90.40	31.70	350.00	327.00	0.17	0.636	0.097	0.059	0.193	0.14	0.219	8.10	3.90	4.20	0.5	47.6	28.5	19.1	1.5	46.0	4.50	16	12	1.3	63	135.5	4.13	81	850	20.9	56	1.322	4.240	132.1	101.1	1.885	0.610	9.84
350	2	70	2	69	7.24	4.17	0.38	91.32	30.00	328.50	508.40	0.16	0.753	0.137	0.073	0.031	0.13	0.368	6.20	2.80	3.40	0.5	55.0	25.6	29.4	0.9	113.0	4.70	17	19	0.9	155	141.0	1.62	47	409	29.8	83	0.922	4.390	143.4	101.0	2.027	0.790	>10.00
351	2	44	2	45	3.60	3.09	0.21	66.86	20.79	311.00	201.90	0.17	0.559	0.313	0.091	0.032	0.17	0.171	4.00	0.70	3.30	0.2	57.8	29.7	28.1	1.1	10.0	3.60	14	10	1.4	76	105.1	3.54	51	129	23.0	114	0.679	3.410	139.5	103.7	2.071	0.750	>10.00
352	2	59	1	33	6.10	4.55	0.40	87.50	29.30	335.00	248.00	0.16	0.683	0.206	0.082	0.025	0.13	0.178	4.90	2.20	2.70	0.4	71.3	34.7	36.6	0.9	56.0	3.50	17	23	0.7	157	193.4	4.89	80	397	23.5	74	1.020	4.260	138.6	103.0	2.175	0.930	5.07
353	2	50	1	39	10.49	3.82	0.33	85.61	28.71	335.30	420.40	0.16	0.652	0.212	0.089	0.043	0.14	0.273	4.90	2.40	2.50	0.5	59.2	29.5	29.7	1.0	32.0	33.70	33	26	1.3	52	89.5	3.24	68	129	27.8	110	0.703	4.280	136.4	97.8	2.140	0.930	>10.00
354	2	10	1	30	19.70	4.30	0.30	68.60	21.40	312.00	698.00	0.16	0.530	0.311	0.077	0.080	0.20	0.601	3.00	0.90	2.10	0.3	60.0	31.9	28.1	1.1	23.0	19.30	37	13	2.8	198	87.8	2.08	17	186	20.5	67	1.120	4.650	134.6	97.8	2.450	0.780	>10.00
355	2	44	2	17	11.33	2.66	0.26	97.69	30.79	315.20	126.00	0.18	0.681	0.141	0.098	0.069	0.23	0.164	8.80	5.60	3.20	0.6	44.6	23.6	21.0	1.1	210.0	4.80	59	28	2.1	164	222.1	17.11	82	418	13.8	24	2.857	3.850	151.5	124.2	2.426	0.650	3.81
356	2	64	1	7	12.40	5.82	0.40	69.30	21.40	309.00	407.00	0.16	0.745	0.142	0.071	0.036	0.14	0.283	8.00	2.80	5.20	0.4	53.4	30.3	23.1	1.3	36.0	2.20	14	16	0.9	71	226.7	4.50	94	471	28.5	85	0.900	4.300	140.6	99.1	2.169	0.900	1.34
357	2	36	1	7	8.70	3.87	0.37	96.10	33.00	343.00	279.00	0.16	0.570	0.343	0.051	0.031	0.11	0.208	8.20	4.00	4.20	0.5	72.0	44.8	27.2	1.6	24.0	5.00	27	28	1.0	49	282.8	3.26	79	447	24.6	97	0.794	3.970	136.6	97.7	2.466	0.850	<0.80
358	2	54	1	104	7.36	2.56	0.23	89.74	29.34	326.90	474.20	0.16	0.771	0.080	0.136	0.012	0.16	0.339	11.30	5.60	5.70	0.5	64.5	25.0	39.5	0.6	39.0	5.30	21	13	1.6	64	46.9	2.40	62	134	24.1	53	1.390	3.200	135.8	98.0	2.006	0.820	>10.00
359	2	87	1	21	5.29	3.58	0.36	99.84	33.88	339.40	170.70	0.16	0.493	0.330	0.131	0.036	0.15	0.126	7.30	3.00	4.30	0.4	60.6	32.4	28.2	1.1	47.0	4.00	38	34	1.1	31	107.8	5.38	74	779	27.9	81	0.947	3.250	143.8	103.0	2.242	0.640	>10.00
360	2	79	1	20	4.22	3.35	0.31	92.59	31.41	339.30	189.00	0.16	0.504	0.342	0.118	0.032	0.17	0.164	4.30	1.90	2.40	0.4	64.6	33.8	30.8	1.1	24.0	6.30	16	11	1.5	49	152.6	6.50	100	196	24.9	65	1.163	4.220	140.9	104.4	2.246	0.850	<0.80
361	2	55	1	23	11.55	4.55	0.40	87.07	29.52	339.00	289.50	0.16	0.469	0.417	0.068	0.042	0.15	0.211	12.20	5.00	7.20	0.4	66.1	38.4	27.7	1.4	21.0	4.20	18	16	1.1	51	272.6	3.58	92	194	23.8	107	0.720	3.770	142.2	103.8	2.305	0.810	<0.80
362	2	78	2	36	5.93	3.97	0.35	87.95	27.95	317.80	358.90	0.16	0.748	0.130	0.066	0.050	0.15	0.262	8.60	3.10	5.50	0.4	65.2	34.7	30.5	1.1	20.0	9.00	25	12	2.1	86	141.5	4.01	68	235	23.1	66	1.149	3.530	140.6	106.3	2.242	0.840	7.20
363	2	68	1	66	9.75	3.63	0.33	90.79	30.21	332.70	407.60	0.16	0.680	0.149	0.099	0.064	0.14	0.328	7.10	3.70	3.40	0.5	69.5	29.7	39.8	0.7	137.0	10.10	16	10	1.6	118	125.1	3.66	61	485	25.2	66	1.137	3.480	137.6	97.0	2.212	0.720	8.89
364	2	45	2	59	3.40	3.64	0.28	77.20	25.50	330.00	196.00	0.16	0.773	0.098	0.122	0.003	0.17	0.168	4.60	2.30	2.30	0.5	60.9	32.2	28.7	1.1	21.0	4.60	14	9	1.6	51	86.5	2.27	48	284	27.9	89	0.860	3.040	141.1	101.8	2.188	0.820	>10.00
365	2	47	2	25	22.20	5.20	0.37	71.70	23.00	321.00	205.00	0.18	0.893	0.046	0.051	0.010	0.20	0.196	14.30	4.40	9.90	0.3	62.1	33.8	28.3	1.2	16.0	2.20	32	12	2.7	50	171.0	3.29	44	129	22.7	133	0.586	4.550	133.1	96.1	2.011	0.850	1.89
366	2	80	1	40	8.37	3.42	0.31	89.50	29.49	329.50	217.00	0.17	0.719	0.142	0.120	0.015	0.21	0.185	16.40	10.50	5.90	0.6	61.1	30.6	30.5	1.0	42.0	9.00	39	33	1.2	70	81.2	6.23	99	219	19.8	43	1.692	3.920	135.1	100.9	2.178	0.660	>10.00
367	2	34	1	51	7.54	5.17	0.42	81.54	27.01	331.30	364.30	0.16	0.671	0.218	0.098	0.004	0.15	0.301	5.30	3.00	2.30	0.6	68.4	31.5	36.9	0.9	33.0	10.30	18	20	0.9	41	178.2	2.36	64	582	28.9	111	0.699	4.440	137.8	96.8	2.175	0.840	>10.00
368	2	57	1	34	6.02	5.32	0.44	83.63	25.69	307.20	238.10	0.16	0.643	0.184	0.134	0.036	0.17	0.201	15.60	8.50	7.10	0.5	72.5	35.0	37.5	0.9	66.0	5.60	38	28	1.4	50	103.6	3.66	79	716	24.6	63	1.193	3.450	142.1	104.0	2.185	0.850	9.31
369	2	23	1	16	7.30	3.86	0.30	77.70	25.40	326.00	105.00	0.16	0.385	0.392	0.215	0.003	0.15	0.097	11.80	7.10	4.70	0.6	74.7	35.2	39.5	0.9	66.0	9.30	29	9	3.2	171	90.2	4.45	42	196	22.0	89	0.863	3.510	139.9	104.1	2.090	0.780	7.28
370	2	61	1	102	8.29	2.89	0.27	92.62	30.39	328.10	773.60	0.17	0.585	0.218	0.119	0.072	0.19	0.480	4.00	1.60	2.40	0.4	62.4	30.8	31.6	1.0	81.0	2.50	17	15	1.1	66	172.8	2.57	103	603	23.8	40	1.795	4.330	144.4	108.8	2.606	0.690	>10.00
371	2	86	1	16	10.01	3.84	0.36	93.13	30.91	331.90	251.00	0.16	0.754	0.161	0.077	0.003	0.15	0.185	3.70	1.70	2.00	0.5	59.1	32.7	26.4	1.2	14.0	4.80	24	25	1.0	55	167.2	4.74	67	347	28.1	48	1.545	3.650	138.9	99.8	2.070	0.850	>10.00
372	2	75	1	49	9.99	4.38	0.39	88.59	28.89	326.20	277.60	0.16	0.711	0.081	0.091	0.116	0.13	0.239	7.70	4.60	3.10	0.6	56.8	23.9	32.9	0.7	98.0	8.10	24	14	1.7	71	88.7	4.15	76	151	24.9	63	1.186	3.610	135.4	97.9	1.996	0.710	>10.00
373	2	67	1	90	7.10	3.17	0.30	93.65	31.32	334.40	297.90	0.16	0.683	0.251	0.055	0.004	0.14	0.243	9.20	4.40	4.80	0.5	55.9	26.9	29.0	0.9	41.0	4.90	19	15	1.3	74	91.1	3.09	60	571	24.7	71	1.071	3.860	136.6	97.5	2.214	0.670	0.60
374	2	67	1	102	2.34	3.28	0.27	83.58	27.28	326.40	367.20	0.17	0.936	0.051	0.005	0.008	0.16	0.245	6.00	2.00	4.00	0.3	56.8	23.6	33.2	0.7	111.0	45.70	36	28	1.3	152	101.5	6.16	95	149	19.7	50	1.471	3.780	131.5	99.7	1.992	0.820	>10.00
375	2	11	2	19	10.92	4.88	0.37	75.40	24.05	319.00	200.40	0.18	0.873	0.095	0.031	0.000	0.30	0.208	23.40	18.00	5.40	0.8	53.1	24.8	28.3	0.9	303.0	20.50	57	29	2.0	119	51.2	2.23	11	175	30.2	103	0.747	4.050	140.0	103.2	2.097	0.720	>10.00
376	2	39	1	39	6.20	4.18	0.37	89.50	30.10	336.00	394.00	0.16	0.545	0.273	0.109	0.072	0.11	0.288	5.00	2.50	2.50	0.5	57.5	28.5	29.0	1.0	83.0	5.30	75	68	1.1	57	79.8	1.85	73	123	23.1	66	1.144	3.670	140.0	101.3	2.041	0.750	>10.00
377	2	40	1	56	6.39	4.82	0.39	81.69	26.47	324.10	342.70	0.16	0.650	0.233	0.088	0.022	0.18	0.273	5.70	1.90	3.80	0.3	78.9	39.7	39.2	1.0	56.0	33.10	30	30	1.0	70	163.6	4.59	92	579	27.7	74	1.021	4.200	141.0	100.1	2.454	0.830	>10.00
378	2	48	1	8	8.80	5.02	0.45	88.73	29.38	331.20	289.90	0.16	0.620	0.290	0.074	0.012	0.13	0.223	14.90	6.10	8.80	0.4	60.8	36.6	24.2	1.5	42.0	4.40	42	47	0.9	36	263.2	5.70	83	437	22.0	87	0.882	3.970	132.9	98.8	2.252	0.940	<0.80
379	2	31	1	33	7.42	4.39	0.39	87.72	28.54	325.40	237.30	0.16	0.649	0.213	0.075	0.059	0.15	0.195	14.60	5.70	8.90	0.4	65.3	36.7	28.6	1.3	20.0	41.50	13	12	1.1	72	218.1	2.90	77	521	24.7	78	0.978	3.330	141.7	102.5	2.295	0.810	>10.00
380	2	47	1	2	9.40	5.45	0.49	89.50	30.00	335.00	144.00	0.16	0.657	0.250	0.085	0.006	0.15	0.127	8.00	2.50	5.50	0.3	61.7	38.2	23.5	1.6	34.0	3.00	19	29	0.7	46	350.1	8.83	131	662	19.8	52	1.437	3.640	141.2	103.2	2.309	0.650	<0.80
381	2	62	2	23	4.40	3.47	0.32	92.70	30.80	332.00	212.00	0.16	0.664	0.240	0.063	0.029	0.14	0.144	6.40	2.10	4.30	0.3	54.5	30.8	23.7	1.3	47.0	2.50	213	199	1.1	38	237.0	0.97	49	66	30.7	110	0.705	3.190	138.9	99.4	2.016	0.620	2.05
382	2	52	1	52	7.01	4.50	0.38	83.44	26.81	321.20	312.70	0.16	0.744	0.142	0.113	0.001	0.14	0.219	6.70	4.00	2.70	0.6	75.9	32.8	43.1	0.8	118.0	2.50	18	14	1.3	77	170.1	3.62	70	729	34.0	76	1.000	2.810	133.0	85.2	2.196	0.810	>10.00
383	2	78	2	44	5.86	3.84	0.31	80.28	25.62	319.10	337.10	0.16	0.543	0.305	0.127	0.022	0.15	0.275	4.70	2.10	2.60	0.4	60.2	28.2	32.0	0.9	97.0	76.90	38	68	0.6	90	114.7	2.29	48	47	26.4	79	0.969	4.380	139.6	102.1	2.136	0.870	8.94
384	2	45	1	57	5.00	3.80	0.35	92.00	30.10	327.00	267.00	0.15	0.556	0.268	0.141	0.035	0.13	0.202	6.70	2.30	4.40	0.3	67.6	31.5	36.1	0.9	27.0	1.40	19	17	1.1	56	80.5	3.39	63	303	25.2	72	1.058	4.230	137.9	102.2	2.081	0.820	>10.00
385	2	32	1	25	7.65	4.34	0.38	87.49	28.50	325.80	410.20	0.17	0.638	0.281	0.059	0.019	0.13	0.262	3.82	0.79	3.03	0.21	67.8	39.9	27.9	1.4	24	4.5	13	7	1.9	83	203.7	3.60	83	455	30.61	59.45	1.26	4.22	143.0	107.0	2.05	0.79	>10.00
386	2	30	2	44	5.32	3.80	0.33	86.47	28.32	327.60	276.70	0.16	0.566	0.252	0.165	0.014	0.14	0.242	14.00	6.50	7.50	0.5	77.8	32.1	45.7	0.7	33.0	7.90	36	30	1.2	95	50.0	3.39	56	299	23.0	112	0.688	3.930	137.5	101.3	2.272	0.800	7.65
387	2	70	1	79	49.38	3.41	0.29	84.77	26.67	314.60	395.80	0.16	0.970	0.025	0.005	0.000	0.16	0.287	9.00	4.90	4.10	0.5	46.1	22.3	23.8	0.9	41.0	54.20	15	13	1.2	103	61.3	3.80	58	199	21.1	72	1.055	4.740	132.4	97.2	2.131	0.780	>10.00
388	2	70	2	44	4.46	3.03	0.28	91.08	30.39	333.70	200.00	0.16	0.505	0.227	0.137	0.126	0.13	0.180	32.30	12.10	20.20	0.4	53.8	30.9	22.9	1.3	16.0	5.60	62	20	3.1	40	58.3	0.97	56	78	25.0	70	1.083	4.080	138.0	103.0	2.227	0.780	>10.00
389	2	39	2	36	5.70	3.90	0.34	87.80	29.10	331.00	438.00	0.16	0.510	0.366	0.078	0.038	0.12	0.312	6.00	1.30	4.70	0.2	69.0	34.9	34.1	1.0	46.0	2.60	22	22	1.0	59	183.3	4.81	58	572	27.7	87	0.884	4.100	140.1	103.2	2.297	0.720	1.12
390	2	39	2	12	7.30	3.56	0.33	92.00	31.40	341.00	338.00	0.16	0.539	0.362	0.075	0.015	0.13	0.251	4.40	2.10	2.30	0.5	67.3	41.1	26.2	1.6	19.0	1.90	19	15	1.3	53	156.4	2.36	59	462	24.4	126	0.615	3.340	141.6	104.1	2.180	0.840	<0.80
391	2	90	1	99	4.00	2.83	0.25	89.00	29.10	327.00	110.00	0.18	0.797	0.065	0.121	0.015	0.21	0.102	12.10	6.50	5.60	0.5	46.8	20.8	26.0	0.8	84.0	12.60	24	20	1.2	97	68.5	6.71	67	176	27.8	62	1.214	3.390	131.3	91.2	1.904	0.870	>10.00
392	2	10	1	9	10.30	3.45	0.28	81.06	25.72	317.30	515.80	0.17	0.491	0.372	0.131	0.005	0.15	0.309	2.00	0.90	1.10	0.5	52.7	35.3	17.4	2.0	6.0	0.80	29	6	4.8	142	127.4	3.87	25	129	17.2	109	0.710	3.590	135.7	105.3	2.046	0.850	<0.80
393	2	59	1	24	5.67	4.92	0.36	72.78	21.88	300.60	262.00	0.16	0.521	0.307	0.118	0.045	0.15	0.202	5.60	2.90	2.70	0.5	73.5	36.7	36.8	1.0	48.0	11.20	17	13	1.3	58	217.4	5.84	64	582	22.3	88	0.870	4.210	143.1	103.1	2.150	0.790	3.55
394	2	70	2	60	6.10	3.57	0.32	90.60	30.30	334.00	292.00	0.16	0.654	0.257	0.072	0.013	0.15	0.238	3.40	1.50	1.90	0.4	72.2	31.3	40.9	0.8	21.0	1.40	16	10	1.6	27	221.1	6.92	69	397	23.4	68	1.115	3.050	139.9	104.0	2.169	0.870	>10.00
395	2	62	2	18	4.68	3.67	0.35	94.13	31.24	331.90	234.20	0.16	0.572	0.267	0.133	0.021	0.17	0.180	6.00	2.10	3.90	0.4	64.4	36.2	28.2	1.3	63.0	2.50	20	37	0.5	41	292.7	3.74	58	308	26.0	83	0.916	3.590	137.0	95.9	2.322	0.640	<0.80
396	2	72	1	61	8.90	4.07	0.33	81.80	26.60	325.00	463.00	0.17	0.717	0.198	0.054	0.026	0.16	0.299	5.40	2.40	3.00	0.4	66.5	28.7	37.8	0.8	38.0	3.90	15	8	1.9	51	90.2	1.45	48	346	34.1	95	0.808	3.140	139.2	94.7	2.130	0.810	>10.00
397	2	51	1	114	8.50	2.39	0.22	92.10	29.90	325.00	323.00	0.16	0.681	0.188	0.088	0.034	0.15	0.206	2.30	1.50	0.80	0.7	55.3	25.2	30.1	0.8	63.0	3.10	27	25	1.1	93	162.0	15.36	432	517	17.4	18	3.571	4.530	139.6	107.6	1.937	0.600	>10.00
398	2	37	1	4	4.85	4.71	0.43	91.02	29.29	321.70	307.20	0.16	0.508	0.362	0.078	0.044	0.14	0.251	5.00	3.00	2.00	0.6	59.9	38.3	21.6	1.8	20.0	2.30	18	23	0.8	58	278.1	2.66	97	678	26.7	96	0.804	4.190	140.1	100.2	2.250	0.720	4.40
399	2	36	2	88	5.06	3.69	0.29	78.78	25.70	326.30	384.40	0.16	0.637	0.205	0.147	0.005	0.17	0.295	7.20	2.00	5.20	0.3	73.1	30.5	42.6	0.7	65.0	7.00	16	21	0.8	62	97.9	2.25	52	93	27.6	93	0.829	4.300	138.5	99.5	2.112	0.880	>10.00
400	2	57	1	36	8.28	4.76	0.44	92.76	30.63	330.20	369.40	0.17	0.630	0.159	0.109	0.096	0.13	0.302	4.80	2.20	2.60	0.5	74.4	37.1	37.3	1.0	117.0	2.20	27	22	1.2	82	221.5	3.45	60	729	28.4	85	0.902	4.110	140.1	100.4	2.260	0.900	6.06
401	2	67	1	80	6.02	5.51	0.36	64.70	20.03	309.60	352.10	0.17	0.657	0.201	0.114	0.020	0.16	0.251	5.90	2.00	3.90	0.3	64.8	33.2	31.6	1.1	115.0	2.80	14	13	1.1	76	158.3	3.97	56	301	26.7	106	0.726	4.500	139.0	100.9	2.090	0.870	>10.00
402	2	58	2	85	6.70	3.62	0.30	83.30	27.90	335.00	101.00	0.17	0.702	0.150	0.100	0.046	0.16	0.095	4.80	1.90	2.90	0.4	73.7	31.7	42.0	0.8	30.0	4.90	31	12	2.6	59	144.3	1.72	42	368	21.6	73	1.034	4.150	139.9	106.0	2.036	0.700	>10.00
403	2	67	1	28	5.30	4.22	0.39	92.60	30.80	333.00	132.00	0.18	0.502	0.335	0.068	0.087	0.15	0.131	17.70	10.30	7.40	0.6	78.5	35.5	43.0	0.8	112.0	39.70	26	11	2.4	157	112.1	4.38	65	357	27.6	92	0.838	3.700	140.2	105.5	2.191	0.580	<0.80
404	2	32	1	8	6.67	6.70	0.42	62.31	18.89	303.20	231.20	0.17	0.648	0.255	0.069	0.022	0.24	0.211	17.70	10.40	7.30	0.6	61.7	31.5	30.2	1.0	58.0	11.80	27	15	1.8	83	173.7	5.22	73	917	21.7	51	1.446	4.190	141.3	104.4	2.188	0.840	8.06
405	2	80	1	54	10.00	3.56	0.32	88.80	28.90	325.00	309.00	0.16	0.690	0.139	0.139	0.028	0.14	0.274	18.80	14.60	4.20	0.8	62.7	29.9	32.8	0.9	81.0	2.60	16	9	1.8	61	94.5	2.92	91	319	24.5	43	1.704	2.840	139.1	98.5	2.125	0.740	>10.00
406	2	67	1	87	21.04	1.66	0.14	83.59	25.84	309.10	527.90	0.17	0.836	0.086	0.070	0.007	0.17	0.470	9.60	7.10	2.50	0.7	60.6	26.6	34.0	0.8	27.0	1.30	13	9	1.4	58	111.5	5.44	138	659	18.4	42	1.736	3.900	132.6	99.5	1.944	0.800	>10.00
407	2	48	1	69	10.72	4.37	0.34	77.82	24.71	317.50	405.30	0.15	0.806	0.100	0.077	0.012	0.16	0.352	3.90	2.00	1.90	0.5	70.1	33.7	36.4	0.9	38.0	2.30	12	9	1.3	47	157.7	3.38	69	718	23.1	62	1.216	4.140	136.9	101.5	2.268	0.830	>10.00
408	2	35	1	14	9.13	5.10	0.32	61.89	18.28	295.30	123.10	0.16	0.731	0.116	0.109	0.038	0.22	0.124	9.70	4.40	5.30	0.5	80.9	37.4	43.5	0.9	93.0	13.20	42	36	1.2	70	178.6	5.19	73	490	22.4	56	1.330	3.980	135.4	96.2	2.367	0.900	>10.00
409	2	35	2	44	7.89	4.29	0.36	84.01	27.80	330.90	83.40	0.17	0.586	0.247	0.111	0.048	0.17	0.058	12.20	6.00	6.20	0.5	65.9	33.6	32.3	1.0	85.0	2.90	19	7	2.7	148	120.9	2.21	48	253	25.8	118	0.655	4.280	140.7	102.0	2.313	0.980	>10.00
410	2	59	1	40	8.10	3.98	0.35	86.90	28.40	326.00	234.00	0.16	0.665	0.138	0.146	0.047	0.15	0.172	9.00	3.50	5.50	0.4	50.7	26.9	23.8	1.1	19.0	5.30	16	10	1.6	88	137.6	1.07	60	270	23.3	80	0.950	3.770	142.2	104.4	2.120	0.710	>10.00
411	2	43	1	64	7.30	4.82	0.39	81.30	26.20	322.00	357.00	0.16	0.758	0.168	0.046	0.025	0.12	0.250	2.70	1.40	1.30	0.5	62.0	31.6	30.4	1.0	51.0	2.20	37	17	2.2	69	130.4	4.28	77	723	30.3	101	0.766	4.230	139.3	99.6	2.110	0.850	>10.00
412	2	41	2	12	4.90	3.80	0.35	92.20	30.50	331.00	132.00	0.17	0.325	0.409	0.158	0.098	0.15	0.132	5.90	2.40	3.50	0.4	54.4	27.6	26.8	1.0	46.0	6.80	99	73	1.4	52	126.0	2.43	66	636	25.7	81	0.939	3.680	139.1	105.0	2.000	0.740	5.89
413	2	73	1	19	6.66	4.75	0.44	92.01	29.48	320.40	196.70	0.16	0.611	0.208	0.080	0.094	0.15	0.164	13.90	4.00	9.90	0.3	69.3	37.0	32.3	1.1	20.0	5.20	18	11	1.6	33	215.8	3.39	64	306	32.1	85	0.900	3.660	142.4	99.1	2.290	0.840	<0.80
414	2	59	2	16	4.56	4.44	0.41	92.07	30.69	333.30	272.90	0.17	0.662	0.221	0.052	0.058	0.12	0.246	13.10	2.90	10.20	0.2	61.8	37.4	24.4	1.5	15.0	2.00	16	14	1.1	62	246.5	4.53	61	239	26.4	88	0.875	3.700	143.9	108.2	2.180	1.010	<0.80
415	2	10	2	72	8.48	4.67	0.38	80.65	27.08	335.70	274.00	0.16	0.281	0.487	0.109	0.121	0.15	0.236	4.90	3.00	1.90	0.6	73.6	43.6	30.0	1.5	27.0	6.90	31	29	1.1	212	168.1	6.73	22	261	18.6	104	0.743	4.400	139.3	103.4	2.528	0.810	<0.80
416	2	67	1	76	12.10	4.18	0.39	92.90	30.90	333.00	314.00	0.16	0.799	0.068	0.094	0.034	0.13	0.222	11.00	5.30	5.70	0.5	62.4	29.3	33.1	0.9	49.0	43.80	51	60	0.9	65	38.9	3.16	48	46	27.1	147	0.530	4.270	133.1	96.2	2.183	0.820	>10.00
417	2	40	1	3	9.40	5.63	0.37	66.00	20.20	306.00	260.00	0.17	0.506	0.302	0.077	0.109	0.15	0.246	19.10	6.00	13.10	0.3	65.1	42.3	22.8	1.9	37.0	3.60	20	15	1.3	51	237.8	4.83	71	296	25.8	95	0.810	4.250	142.5	105.5	2.330	0.840	<0.80
418	2	42	2	87	10.10	3.72	0.30	79.10	25.40	320.00	580.00	0.16	0.618	0.209	0.043	0.123	0.14	0.425	5.80	2.30	3.50	0.4	56.9	25.1	31.8	0.8	15.0	7.30	20	16	1.3	56	103.9	2.88	67	309	25.2	77	0.984	3.910	138.3	101.3	2.040	0.870	>10.00
419	2	56	2	6	5.23	4.45	0.41	92.27	31.19	338.00	271.00	0.16	0.432	0.429	0.105	0.028	0.12	0.210	5.60	2.00	3.60	0.4	66.6	41.0	25.6	1.6	22.0	7.40	20	17	1.2	64	146.2	5.81	63	512	30.7	108	0.717	3.300	143.9	102.8	2.430	0.920	1.72
420	2	47	2	65	7.19	3.82	0.36	93.79	31.44	335.20	360.20	0.16	0.590	0.211	0.076	0.119	0.15	0.270	3.30	1.10	2.20	0.3	68.4	32.9	35.5	0.9	50.0	31.00	18	15	1.2	59	196.4	4.49	63	655	24.3	96	0.803	3.980	141.5	105.0	2.209	0.850	>10.00
421	2	26	1	4	7.37	5.28	0.45	85.13	28.50	334.80	220.30	0.16	0.442	0.376	0.104	0.073	0.13	0.195	8.00	3.30	4.70	0.4	71.3	44.4	26.9	1.7	27.0	5.00	17	8	2.1	85	206.1	6.35	72	430	22.3	69	1.100	3.950	139.5	103.2	2.340	0.850	6.95
422	2	58	1	90	12.75	3.66	0.30	81.70	26.62	325.90	332.30	0.15	0.630	0.234	0.056	0.074	0.17	0.281	5.60	2.10	3.50	0.4	78.9	30.9	48.0	0.6	167.0	29.20	17	23	0.7	135	217.4	5.29	81	399	25.9	67	1.124	3.550	142.4	105.4	2.257	0.800	>10.00
423	2	32	1	72	7.80	4.99	0.42	84.60	27.90	330.00	444.00	0.15	0.685	0.196	0.079	0.032	0.13	0.335	5.10	3.70	1.40	0.7	75.5	40.2	35.3	1.1	235.0	5.70	22	38	0.6	123	193.2	5.66	85	718	25.2	102	0.756	5.250	137.0	99.1	2.407	1.090	>10.00
424	2	75	2	72	8.30	2.47	0.22	89.30	29.20	327.00	403.00	0.16	0.728	0.203	0.055	0.011	0.20	0.268	40.20	34.50	5.70	0.9	57.2	21.8	35.4	0.6	52.0	5.40	37	9	4.1	69	19.9	1.67	57	12	20.4	62	1.214	3.410	135.1	104.4	1.800	0.700	>10.00
425	2	71	1	46	7.50	3.67	0.33	90.70	29.30	322.00	252.00	0.16	0.665	0.173	0.088	0.065	0.17	0.223	7.00	2.30	4.70	0.3	65.8	34.3	31.5	1.1	94.0	5.60	17	8	2.1	87	176.9	8.06	145	1270	20.0	48	1.546	3.960	142.2	108.6	2.208	0.850	>10.00
426	2	69	1	102	16.10	2.57	0.21	80.70	26.00	322.00	193.00	0.18	0.900	0.093	0.001	0.004	0.21	0.146	8.70	7.00	1.70	0.8	56.2	16.9	39.3	0.4	239.0	72.10	13	8	1.6	314	36.9	3.91	156	236	15.8	38	1.881	5.230	124.6	96.3	1.906	0.600	>10.00
427	2	39	1	4	8.90	4.73	0.47	98.20	32.50	331.00	279.00	0.16	0.547	0.304	0.114	0.030	0.13	0.200	11.80	3.90	7.90	0.3	64.5	43.7	20.8	2.1	21.0	2.20	20	13	1.5	38	282.7	4.89	81	365	29.4	88	0.870	3.350	143.2	101.6	2.260	0.900	2.68
428	2	58	1	74	6.79	3.89	0.37	94.72	30.96	326.90	250.80	0.16	0.628	0.201	0.113	0.054	0.16	0.204	8.40	4.60	3.80	0.5	79.4	29.7	49.7	0.6	98.0	9.40	28	22	1.3	96	119.1	3.09	81	975	24.6	79	0.968	3.600	141.3	102.5	2.100	0.790	>10.00
429	2	58	1	3	6.70	3.37	0.20	60.00	18.90	315.00	222.00	0.18	0.699	0.154	0.110	0.032	0.21	0.225	51.40	36.40	15.00	0.7	44.1	20.1	24.0	0.8	57.0	56.10	22	12	1.8	93	18.0	0.51	44	238	25.2	83	0.923	2.550	139.7	105.4	1.769	0.590	>10.00
430	2	72	1	12	9.30	4.98	0.43	85.87	28.04	326.50	176.00	0.16	0.641	0.199	0.099	0.056	0.16	0.141	6.10	2.10	4.00	0.3	60.3	33.3	27.0	1.2	41.0	10.50	16	13	1.2	46	247.1	7.35	88	489	29.4	53	1.396	4.180	139.6	102.5	2.156	0.920	>10.00
431	2	66	1	42	5.70	4.61	0.43	92.10	29.80	323.00	145.00	0.16	0.600	0.242	0.099	0.044	0.15	0.118	5.00	1.80	3.20	0.4	77.6	36.7	40.9	0.9	83.0	3.70	48	28	1.7	98	245.7	3.00	69	884	22.9	77	0.991	3.490	137.4	97.5	2.266	0.870	>10.00
432	2	58	1	14	9.20	5.02	0.43	85.10	28.40	333.00	213.00	0.16	0.517	0.184	0.076	0.220	0.13	0.174	6.40	2.30	4.10	0.4	68.8	41.7	27.1	1.5	46.0	6.90	14	10	1.4	60	207.8	7.03	104	974	25.7	57	1.316	3.720	140.1	100.3	2.290	0.890	4.66
433	2	81	2	63	17.30	3.21	0.28	87.10	27.90	320.00	498.00	0.16	0.812	0.082	0.041	0.055	0.19	0.347	5.00	2.70	2.30	0.5	64.8	24.5	40.3	0.6	98.0	7.00	8	4	2.0	78	164.2	6.74	155	350	25.8	30	2.359	4.660	138.3	98.7	2.200	0.830	>10.00
434	2	63	1	1	6.30	6.78	0.49	71.90	22.50	313.00	181.00	0.16	0.605	0.195	0.149	0.048	0.15	0.180	6.40	2.60	3.80	0.4	66.9	37.3	29.6	1.3	34.0	1.40	19	18	1.1	57	155.0	5.08	89	759	27.6	71	1.064	5.040	138.3	100.3	2.170	0.840	<0.80
435	2	68	1	69	8.63	4.59	0.35	76.89	24.84	323.00	575.40	0.16	0.796	0.073	0.117	0.010	0.14	0.397	4.80	2.00	2.80	0.4	64.9	28.7	36.2	0.8	34.0	3.40	30	19	1.6	69	107.1	2.69	79	746	22.9	87	0.882	4.330	136.1	95.7	2.161	0.820	>10.00
436	2	63	1	53	11.50	4.30	0.39	89.60	29.10	325.00	353.00	0.16	0.668	0.189	0.102	0.038	0.14	0.271	4.80	2.00	2.80	0.4	76.1	28.4	47.7	0.6	60.0	9.00	24	21	1.1	68	110.0	2.44	48	813	24.3	93	0.823	4.220	136.9	96.5	2.180	0.790	>10.00
437	2	40	1	49	6.70	4.62	0.41	87.80	28.00	318.00	379.00	0.16	0.568	0.265	0.079	0.079	0.14	0.312	8.40	3.60	4.80	0.4	74.6	34.1	40.5	0.8	125.0	2.20	20	26	0.8	102	292.6	4.78	78	555	25.3	82	0.926	4.160	140.5	99.5	2.320	0.850	>10.00
438	2	55	1	16	2.79	4.20	0.35	84.47	28.14	333.10	163.80	0.16	0.594	0.219	0.174	0.005	0.16	0.135	8.00	3.50	4.50	0.4	66.0	35.9	30.1	1.2	86.0	7.10	36	52	0.7	63	220.5	3.94	71	429	25.9	49	1.521	3.700	135.0	93.8	2.200	0.800	>10.00
439	2	75	1	106	8.20	2.88	0.27	94.20	30.80	327.00	223.00	0.16	0.345	0.472	0.073	0.104	0.19	0.154	5.80	2.80	3.00	0.5	74.5	27.1	47.4	0.6	43.0	2.80	39	28	1.4	60	120.6	3.31	77	359	23.6	55	1.364	3.960	136.6	103.9	2.190	0.690	>10.00
440	2	78	1	89	16.40	3.76	0.29	75.70	24.60	325.00	504.00	0.16	0.804	0.098	0.077	0.021	0.16	0.345	6.50	2.40	4.10	0.4	64.8	27.2	37.6	0.7	52.0	10.00	26	11	2.4	90	57.0	3.01	62	588	22.0	75	1.016	4.610	133.4	96.1	2.790	0.630	>10.00
441	2	50	1	114	11.44	2.48	0.24	95.98	30.75	320.30	508.10	0.16	0.709	0.139	0.056	0.092	0.23	0.392	6.90	5.20	1.70	0.8	64.9	21.2	43.7	0.5	78.0	1.90	14	9	1.6	87	115.3	1.68	51	630	24.8	98	0.786	3.990	137.4	101.9	2.008	0.570	>10.00
442	2	71	2	81	4.20	3.99	0.35	88.40	28.70	324.00	263.00	0.16	0.379	0.257	0.082	0.274	0.14	0.169	2.90	1.80	1.10	0.6	69.4	31.6	37.8	0.8	34.0	2.90	21	21	1.0	62	195.4	1.84	53	467	29.3	101	0.762	3.370	142.9	101.9	2.205	0.790	1.28
443	2	74	1	106	15.22	2.94	0.23	76.75	24.45	318.60	327.40	0.19	0.712	0.103	0.056	0.125	0.23	0.340	15.30	12.40	2.90	0.8	78.0	19.8	58.2	0.3	217.0	74.40	17	13	1.3	163	97.9	7.10	115	435	23.5	24	2.797	3.780	147.2	108.9	2.170	0.760	>10.00
444	2	60	2	101	14.65	2.92	0.24	83.10	27.30	328.50	496.30	0.18	0.858	0.105	0.032	0.004	0.25	0.297	7.20	4.40	2.80	0.6	80.1	27.2	52.9	0.5	120.0	5.50	19	28	0.7	191	83.0	5.10	48	220	26.4	81	0.937	2.900	137.5	98.8	2.140	0.720	>10.00
445	2	43	1	30	8.29	5.24	0.45	85.03	26.87	316.10	392.50	0.16	0.586	0.184	0.073	0.150	0.13	0.291	8.10	3.40	4.70	0.4	76.3	40.9	35.4	1.2	53.0	5.50	25	24	1.0	59	155.3	2.77	81	778	23.8	87	0.878	3.780	139.7	105.4	2.230	0.850	>10.00
446	2	66	1	121	10.76	1.77	0.18	101.40	36.40	359.00	123.40	0.18	0.801	0.109	0.086	0.003	0.19	0.150	4.40	2.10	2.30	0.5	75.3	26.5	48.8	0.5	53.0	7.70	53	5	10.6	74	53.5	27.69	555	654	16.0	11	5.097	3.840	133.1	94.6	1.887	0.720	>10.00
447	2	71	1	92	19.69	3.75	0.32	85.77	28.82	336.10	424.10	0.16	0.743	0.140	0.041	0.071	0.15	0.333	21.00	12.70	8.30	0.6	77.3	27.2	50.1	0.5	278.0	6.30	23	40	0.6	201	138.4	2.11	56	201	28.8	65	1.157	3.730	136.0	93.2	2.301	0.770	>10.00
448	2	90	1	17	5.73	3.49	0.31	88.83	29.92	336.90	69.60	0.19	0.825	0.123	0.051	0.000	0.14	0.063	9.90	6.00	3.90	0.6	63.3	25.9	37.4	0.7	163.0	5.60	42	27	1.6	147	91.7	7.29	54	137	35.8	59	1.274	4.250	146.8	102.5	2.146	0.740	>10.00
449	2	13	2	5	6.84	4.42	0.38	85.22	28.08	329.50	269.70	0.16	0.292	0.573	0.102	0.027	0.13	0.197	11.79	0.71	11.08	0.06	60.6	41.0	19.6	2.1	8	2.1	28	14	2.0	324	223.1	3.10	51	360	22.26	61.54	1.22	4.17	141.0	105.0	2.31	0.83	<0.80
450	2	68	1	18	8.36	4.52	0.40	87.93	28.96	329.40	211.80	0.16	0.557	0.232	0.080	0.122	0.14	0.203	4.70	2.10	2.60	0.4	62.5	37.5	25.0	1.5	45.0	2.30	24	24	1.0	59	278.6	9.94	68	433	28.2	77	0.987	4.250	143.3	103.4	2.160	0.880	2.38
451	2	58	1	90	8.79	3.27	0.31	94.46	31.47	333.20	542.00	0.16	0.623	0.180	0.145	0.048	0.15	0.451	12.30	5.30	7.00	0.4	75.9	32.1	43.8	0.7	54.0	50.70	51	44	1.2	70	141.6	2.57	101	423	28.8	53	1.390	4.160	142.6	104.3	2.269	0.840	>10.00
452	2	54	1	16	5.70	5.21	0.46	88.70	28.60	323.00	264.00	0.16	0.641	0.234	0.100	0.021	0.14	0.204	15.50	4.60	10.90	0.3	65.7	40.1	25.6	1.6	49.0	3.30	18	25	0.7	61	281.4	5.69	84	301	27.6	77	0.987	4.350	140.3	97.9	2.230	0.930	>10.00
453	2	53	2	51	5.18	4.60	0.38	82.56	26.97	326.70	464.50	0.16	0.624	0.240	0.069	0.062	0.14	0.334	9.70	3.40	6.30	0.4	72.0	33.9	38.1	0.9	17.0	2.60	15	2	7.5	46	187.6	3.27	57	162	28.1	109	0.709	4.350	136.0	96.3	2.284	0.860	2.44
454	2	36	1	25	7.30	4.38	0.37	85.29	27.96	327.90	178.70	0.17	0.567	0.324	0.076	0.029	0.15	0.168	7.40	2.60	4.80	0.4	66.6	34.0	32.6	1.0	20.0	6.00	144	67	2.1	59	134.8	3.32	56	346	25.3	29	2.432	3.740	140.3	105.8	2.234	0.690	4.78
455	2	64	1	7	6.17	2.87	0.28	97.77	32.92	336.70	102.10	0.18	0.600	0.250	0.119	0.028	0.19	0.122	58.50	49.20	9.30	0.8	55.5	24.2	31.3	0.8	82.0	343.30	26	19	1.4	158	46.5	3.37	71	213	24.9	47	1.574	3.500	140.4	107.0	2.110	0.610	>10.00
456	2	69	1	5	8.30	3.99	0.35	87.80	28.50	324.00	256.00	0.16	0.650	0.218	0.112	0.013	0.15	0.243	5.10	1.50	3.60	0.3	58.5	32.0	26.5	1.2	36.0	3.20	23	23	1.0	55	160.6	3.34	64	214	35.3	85	0.904	4.040	141.7	101.9	2.327	0.800	7.30
457	2	61	1	70	9.80	3.88	0.37	94.00	30.00	319.00	461.00	0.16	0.657	0.180	0.096	0.062	0.15	0.308	4.00	1.30	2.70	0.3	73.3	37.1	36.2	1.0	52.0	5.20	16	7	2.3	63	197.1	5.34	113	634	25.9	35	2.018	4.160	142.2	103.9	2.420	0.690	>10.00
458	2	17	1	2	7.56	5.88	0.36	61.33	18.69	304.70	368.00	0.16	0.446	0.405	0.112	0.034	0.23	0.321	15.60	9.80	5.80	0.6	69.7	41.8	27.9	1.5	81.0	5.80	36	12	3.0	182	111.6	6.58	58	1004	24.6	86	0.892	3.930	138.4	97.0	2.222	0.830	<0.80
459	2	9	2	9	16.90	6.59	0.32	49.10	14.20	290.00	682.00	0.16	0.373	0.487	0.114	0.023	0.29	0.783	7.00	2.30	4.70	0.3	63.9	38.7	25.2	1.5	33.0	12.50	28	14	2.0	127	112.4	0.81	17	221	21.9	70	1.079	4.760	136.2	99.4	2.510	0.900	>10.00
460	2	50	2	38	5.70	3.98	0.29	73.70	22.50	306.00	559.00	0.17	0.652	0.199	0.092	0.055	0.20	0.361	5.30	2.10	3.20	0.4	69.1	27.4	41.7	0.7	16.0	2.10	16	6	2.7	60	97.4	2.20	61	669	29.7	86	0.885	4.350	136.8	101.0	2.203	0.860	>10.00
461	2	83	1	29	6.60	5.01	0.33	64.70	19.40	299.00	279.00	0.17	0.760	0.096	0.140	0.002	0.16	0.246	16.20	8.90	7.30	0.5	56.1	26.1	30.0	0.9	30.0	46.90	17	10	1.7	45	51.4	3.77	75	174	27.1	78	0.978	2.990	124.1	84.1	2.061	0.650	>10.00
462	2	57	1	31	10.04	3.72	0.36	96.92	33.44	345.00	125.80	0.17	0.803	0.095	0.098	0.004	0.15	0.118	11.20	6.70	4.50	0.6	45.3	21.3	24.0	0.9	83.0	7.90	53	26	2.0	61	50.4	7.27	73	203	23.3	89	0.865	3.990	142.5	109.5	1.778	1.250	>10.00
463	2	27	2	27	9.20	5.37	0.34	63.40	18.90	298.00	554.00	0.17	0.742	0.152	0.069	0.032	0.15	0.489	3.20	1.20	2.00	0.4	67.6	32.1	35.5	0.9	53.0	5.00	25	17	1.5	55	168.6	3.51	60	488	27.8	110	0.702	4.500	138.0	101.7	2.296	0.860	>10.00
464	2	59	2	101	9.36	2.76	0.23	83.69	26.66	318.50	326.60	0.18	0.534	0.369	0.070	0.024	0.22	0.225	8.40	3.30	5.10	0.4	85.2	22.5	62.7	0.4	46.0	3.10	16	4	4.0	86	39.3	2.62	98	307	25.9	39	1.873	3.870	138.8	102.7	2.050	0.890	>10.00
465	2	27	2	71	5.43	4.82	0.36	73.74	23.41	317.50	447.50	0.16	0.605	0.245	0.073	0.074	0.14	0.348	4.60	2.00	2.60	0.4	63.0	28.7	34.3	0.8	43.0	3.70	21	12	1.8	66	90.6	2.45	63	736	26.2	124	0.624	3.910	140.6	104.7	2.184	0.950	>10.00
466	2	41	1	10	5.86	4.92	0.43	87.79	28.80	328.00	174.10	0.17	0.618	0.227	0.070	0.082	0.12	0.140	13.90	5.00	8.90	0.4	67.9	42.0	25.9	1.6	47.0	2.20	19	16	1.2	55	242.1	2.09	64	466	28.2	98	0.786	4.140	141.9	104.9	2.237	0.760	1.81
467	2	62	2	26	7.80	3.18	0.27	85.50	28.20	330.00	298.00	0.16	0.675	0.150	0.130	0.037	0.14	0.222	9.30	2.90	6.40	0.3	55.0	28.5	26.5	1.1	69.0	2.30	55	75	0.7	84	96.3	3.06	43	93	26.3	101	0.764	3.080	140.8	103.5	2.114	0.760	>10.00
468	2	39	1	42	4.30	3.94	0.35	88.50	29.20	329.00	283.00	0.15	0.648	0.184	0.116	0.051	0.12	0.210	9.90	2.90	7.00	0.3	70.5	41.0	29.5	1.4	31.0	1.40	23	29	0.8	37	299.9	3.68	102	550	24.9	72	1.054	4.680	139.5	105.7	2.145	0.780	<0.80
469	2	40	2	12	4.12	3.13	0.30	94.36	31.04	328.90	140.90	0.17	0.624	0.291	0.060	0.020	0.18	0.197	14.30	4.50	9.80	0.3	66.3	39.6	26.7	1.5	13.0	6.00	28	39	0.7	65	127.0	4.58	60	238	20.8	96	0.803	3.720	142.3	110.8	2.204	0.830	3.18
470	2	74	1	36	7.88	4.98	0.42	84.98	26.79	315.20	125.20	0.18	0.869	0.066	0.050	0.009	0.18	0.122	22.70	16.10	6.60	0.7	62.9	30.1	32.8	0.9	129.0	6.10	15	3	5.0	106	119.4	15.35	321	925	17.2	20	3.322	4.370	138.3	107.7	2.462	0.590	>10.00
471	2	15	1	58	6.91	3.85	0.33	85.13	28.66	336.70	322.50	0.17	0.644	0.144	0.170	0.040	0.14	0.239	10.90	3.60	7.30	0.3	51.5	30.6	20.9	1.5	40.0	2.20	17	5	3.4	99	114.1	2.60	26	118	27.6	94	0.821	4.390	138.3	101.9	2.228	1.050	>10.00
472	2	71	1	21	9.60	3.95	0.37	92.60	30.60	330.00	163.00	0.16	0.519	0.345	0.077	0.054	0.15	0.138	6.60	1.70	4.90	0.3	68.6	40.1	28.5	1.4	42.0	7.80	25	33	0.8	81	246.8	7.73	78	280	31.1	81	0.946	3.590	142.7	96.0	2.390	0.770	3.79
473	2	31	2	58	6.83	3.11	0.27	86.89	28.72	330.60	202.30	0.17	0.695	0.194	0.100	0.009	0.17	0.147	6.30	2.20	4.10	0.3	63.2	33.9	29.3	1.2	33.0	6.00	17	12	1.4	73	268.0	2.73	42	360	18.4	81	0.939	3.900	134.9	102.7	2.249	0.540	>10.00
474	2	73	1	93	5.15	3.65	0.33	91.19	30.20	331.20	400.50	0.17	0.717	0.134	0.126	0.015	0.15	0.250	8.30	3.90	4.40	0.5	60.7	28.9	31.8	0.9	32.0	2.90	11	11	1.0	58	144.6	4.65	116	632	26.2	53	1.407	4.460	136.3	102.5	2.147	0.900	>10.00
475	2	23	2	11	10.95	5.10	0.33	63.78	19.92	312.30	405.80	0.17	0.634	0.260	0.059	0.044	0.19	0.355	4.40	1.30	3.10	0.3	55.5	29.2	26.3	1.1	45.0	14.50	40	96	0.4	124	339.7	3.72	33	73	26.4	112	0.693	4.000	141.2	105.9	2.088	0.690	<0.80
476	2	39	2	25	13.55	2.55	0.22	86.84	28.65	329.90	137.10	0.17	0.771	0.098	0.111	0.017	0.21	0.135	18.40	12.70	5.70	0.7	57.5	24.3	33.2	0.7	253.0	3.60	36	53	0.7	442	140.2	3.72	31	87	25.2	60	1.248	3.970	136.6	102.6	1.969	0.850	>10.00
477	2	60	2	72	8.40	3.34	0.29	88.30	28.80	327.00	447.00	0.16	0.501	0.366	0.080	0.048	0.17	0.299	6.20	1.90	4.30	0.3	72.1	24.4	47.7	0.5	78.0	1.10	20	15	1.3	136	147.3	1.79	55	159	28.5	79	0.959	3.960	138.3	102.6	1.983	0.690	>10.00
478	2	30	1	67	7.67	5.27	0.38	71.90	23.14	321.80	422.30	0.17	0.608	0.286	0.094	0.007	0.17	0.304	9.00	4.40	4.60	0.5	60.5	33.8	26.7	1.3	174.0	13.60	24	51	0.5	70	188.0	2.41	73	399	24.6	84	0.914	3.920	143.1	106.6	2.276	0.760	>10.00
479	2	54	2	119	7.70	2.80	0.21	76.40	24.40	319.00	425.00	0.17	0.762	0.183	0.037	0.014	0.23	0.280	7.50	4.20	3.30	0.6	67.0	29.5	37.5	0.8	91.0	3.70	19	13	1.5	92	115.9	7.28	69	261	17.3	112	0.690	3.290	135.3	99.9	2.025	0.740	>10.00
480	2	55	1	4	3.48	5.11	0.39	77.16	23.34	302.40	192.00	0.18	0.506	0.273	0.151	0.061	0.14	0.222	24.30	12.30	12.00	0.5	64.1	33.3	30.8	1.1	164.0	5.10	25	11	2.3	68	117.9	2.26	100	427	24.4	58	1.283	4.380	140.3	104.6	2.119	0.790	3.62
481	2	52	1	37	23.66	4.04	0.37	90.98	30.56	335.80	283.70	0.16	0.129	0.161	0.058	0.644	0.13	0.214	10.20	4.40	5.80	0.4	76.0	38.2	37.8	1.0	187.0	2.90	30	82	0.4	159	153.2	4.03	87	296	25.5	65	1.159	4.350	141.6	103.0	2.298	0.880	>10.00
482	2	50	1	48	7.17	4.24	0.39	91.74	30.36	330.90	241.80	0.16	0.687	0.215	0.057	0.037	0.14	0.208	4.60	1.50	3.10	0.3	65.3	34.1	31.2	1.1	39.0	2.90	12	6	2.0	43	128.0	3.60	71	214	23.6	95	0.811	4.030	139.8	103.1	2.137	0.800	>10.00
483	2	62	1	80	11.92	4.23	0.30	70.21	22.43	319.50	342.20	0.16	0.806	0.071	0.106	0.013	0.22	0.268	9.60	6.20	3.40	0.6	76.6	29.3	47.3	0.6	230.0	19.10	33	32	1.0	189	89.5	2.80	46	104	21.4	77	0.986	3.860	126.7	87.8	2.186	0.770	>10.00
484	2	71	1	34	12.41	4.30	0.40	93.70	30.67	327.30	248.00	0.16	0.764	0.098	0.111	0.022	0.13	0.219	56.80	21.00	35.80	0.4	70.6	36.6	34.0	1.1	35.0	3.30	28	64	0.4	75	188.0	4.78	81	283	22.8	78	0.980	3.700	134.2	98.4	2.269	0.830	>10.00
485	2	28	2	61	9.94	3.67	0.33	88.78	29.38	331.00	223.40	0.16	0.548	0.336	0.109	0.002	0.14	0.188	2.70	0.70	2.00	0.26	42.2	16.5	25.7	0.6	35	1.4	10	5	2.0	64	126.4	2.15	28	295	24.30	110.47	0.70	3.92	139.0	110.0	1.85	0.60	<0.80
486	2	9	1	21	10.80	4.42	0.32	71.90	23.40	325.00	727.00	0.16	0.319	0.586	0.075	0.012	0.15	0.496	2.50	1.20	1.30	0.5	60.1	35.0	25.1	1.4	19.0	14.70	38	15	2.5	124	101.1	2.25	28	316	16.1	64	1.177	4.140	136.9	99.7	2.275	0.980	3.12
487	2	73	1	50	9.32	3.98	0.36	90.07	29.72	329.90	465.80	0.16	0.672	0.180	0.093	0.048	0.13	0.331	5.90	1.60	4.30	0.3	51.2	22.2	29.0	0.8	55.0	1.00	18	18	1.0	71	106.8	2.56	62	296	29.0	73	1.039	4.280	133.9	99.3	2.200	0.830	>10.00
488	2	12	2	10	8.39	4.97	0.40	81.15	26.57	327.40	372.90	0.16	0.559	0.286	0.132	0.018	0.16	0.271	3.20	1.50	1.70	0.5	74.3	45.4	28.9	1.6	24.0	27.20	35	17	2.1	110	275.8	3.57	19	269	17.0	113	0.686	3.490	131.3	90.5	2.410	0.860	<0.80
489	2	19	1	49	6.63	4.40	0.33	75.91	24.58	323.80	556.20	0.16	0.465	0.266	0.196	0.068	0.19	0.434	11.80	8.60	3.20	0.7	71.3	27.1	44.2	0.6	59.0	35.70	44	94	0.5	201	77.2	2.81	34	188	23.6	90	0.855	4.070	133.3	100.0	2.229	0.810	>10.00
490	2	36	1	53	13.10	4.63	0.37	79.60	25.90	325.00	622.00	0.16	0.760	0.120	0.084	0.031	0.13	0.397	6.20	3.40	2.80	0.5	69.4	32.6	36.8	0.9	123.0	1.90	13	11	1.2	117	147.2	4.27	90	318	23.6	82	0.928	4.060	138.1	99.9	2.169	0.900	>10.00
491	2	48	1	36	7.70	5.27	0.44	82.70	27.50	333.00	311.00	0.16	0.615	0.273	0.069	0.034	0.13	0.249	6.10	2.50	3.60	0.4	75.3	36.1	39.2	0.9	28.0	5.30	21	10	2.1	49	145.1	3.06	94	486	25.8	89	0.857	4.250	140.1	103.4	2.354	0.840	4.29
492	2	49	2	74	10.06	3.53	0.31	88.22	29.89	338.80	314.60	0.16	0.785	0.127	0.057	0.027	0.15	0.271	13.50	4.80	8.70	0.4	72.2	37.1	35.1	1.1	49.0	0.60	15	17	0.9	72	219.9	6.89	80	245	27.8	74	1.021	4.700	136.5	102.6	2.230	0.730	>10.00
493	2	50	2	114	17.79	3.01	0.24	79.42	25.54	321.60	269.70	0.18	0.806	0.106	0.073	0.012	0.16	0.247	9.70	6.30	3.40	0.6	69.7	23.4	46.3	0.5	122.0	14.00	24	16	1.5	282	63.7	3.67	48	331	20.7	87	0.883	3.840	136.9	101.5	1.991	0.640	>10.00
494	2	59	1	72	2.40	2.24	0.20	87.40	29.20	334.00	22.00	0.17	0.809	0.111	0.073	0.000	0.14	0.019	3.80	1.70	2.10	0.4	64.5	24.5	40.0	0.6	28.0	1.90	20	14	1.4	51	235.4	5.11	95	174	18.8	51	1.461	3.860	137.5	107.5	1.997	0.630	>10.00
495	2	67	1	6	6.72	5.13	0.48	93.74	30.76	328.10	162.70	0.16	0.736	0.092	0.122	0.038	0.16	0.133	21.40	9.00	12.40	0.4	64.9	35.2	29.7	1.2	75.0	6.80	38	26	1.5	67	173.8	5.72	80	519	23.3	56	1.337	3.630	138.6	95.4	2.159	0.710	<0.80
496	2	65	2	70	8.60	3.03	0.27	87.80	29.10	332.00	328.00	0.16	0.873	0.058	0.060	0.007	0.20	0.245	6.20	2.80	3.40	0.5	68.4	30.3	38.1	0.8	85.0	5.10	20	13	1.5	125	124.6	4.57	45	154	22.8	66	1.136	4.380	134.8	95.7	2.151	0.750	>10.00
497	2	51	2	64	4.32	4.14	0.37	89.75	30.11	335.50	387.20	0.16	0.726	0.150	0.112	0.009	0.13	0.316	6.80	3.10	3.70	0.5	69.2	29.6	39.6	0.7	29.0	3.60	20	13	1.5	42	87.1	2.94	51	197	31.5	71	1.070	4.070	139.5	100.3	2.102	0.840	7.68
498	2	56	1	16	6.28	4.76	0.41	86.88	28.18	324.40	257.40	0.16	0.547	0.186	0.078	0.171	0.15	0.225	5.40	2.70	2.70	0.5	57.6	31.9	25.7	1.2	38.0	5.10	19	12	1.6	46	205.2	5.16	96	550	25.7	78	0.981	4.140	140.8	102.7	2.247	0.720	1.84
499	2	40	1	22	4.64	4.25	0.40	94.13	31.45	334.10	201.30	0.16	0.519	0.268	0.135	0.074	0.13	0.161	7.70	2.50	5.20	0.32	63.8	38.7	25.1	1.5	59	4.1	24	21	1.1	47	194.4	3.29	55	714	28.40	74.45	1.02	3.52	137.0	103.0	2.15	0.89	>10.00
500	2	75	1	54	4.76	3.61	0.35	96.23	32.15	334.00	384.60	0.16	0.655	0.148	0.148	0.044	0.13	0.281	8.70	3.90	4.80	0.4	65.9	30.3	35.6	0.9	88.0	12.10	25	33	0.8	77	148.2	5.79	82	129	25.6	68	1.108	4.380	133.5	98.6	2.083	0.840	>10.00
501	2	83	1	83	6.50	2.68	0.29	109.00	35.60	326.00	264.00	0.17	0.603	0.226	0.065	0.101	0.18	0.248	5.90	2.50	3.40	0.4	65.7	32.1	33.6	1.0	47.0	3.30	18	9	2.0	59	181.0	3.21	101	157	24.9	55	1.357	4.310	138.2	103.5	2.192	0.870	8.16
502	2	24	1	82	9.11	4.18	0.34	82.55	27.04	327.50	496.80	0.16	0.686	0.228	0.064	0.014	0.15	0.394	4.00	2.40	1.60	0.6	73.0	32.4	40.6	0.8	108.0	6.00	47	36	1.3	95	201.6	2.44	45	339	26.6	91	0.841	4.780	146.5	104.6	2.250	0.830	>10.00
503	2	35	2	82	10.40	3.80	0.33	85.70	28.50	313.40	415.00	0.16	0.770	0.053	0.003	0.001	0.13	0.272	14.40	7.50	6.90	0.5	66.2	29.9	36.3	0.8	37.0	16.40	19	15	1.3	60	94.2	1.34	36	61	26.1	130	0.597	3.900	141.1	98.2	2.260	0.820	>10.00
504	2	29	1	55	7.60	4.50	0.38	85.47	28.74	336.20	429.20	0.17	0.657	0.203	0.085	0.049	0.12	0.322	5.40	2.50	2.90	0.5	69.1	32.4	36.7	0.9	34.0	5.70	20	22	0.9	52	129.9	5.12	81	186	23.4	89	0.859	4.840	139.6	103.4	2.290	0.950	>10.00
505	2	53	2	41	8.30	3.88	0.33	85.50	28.20	329.00	316.00	0.16	0.647	0.182	0.084	0.077	0.14	0.241	3.90	1.50	2.40	0.4	68.7	31.8	36.9	0.9	17.0	3.40	33	12	2.8	86	104.5	4.17	68	521	25.5	94	0.815	3.820	144.6	107.2	2.152	0.820	>10.00
506	2	79	2	83	6.60	2.75	0.26	93.70	30.00	320.00	368.00	0.16	0.716	0.131	0.120	0.024	0.17	0.262	10.50	4.60	5.90	0.4	71.9	36.8	35.1	1.0	42.0	3.90	23	10	2.3	66	152.0	5.29	55	142	23.4	63	1.202	4.850	136.2	95.8	2.220	0.910	>10.00
507	2	16	1	7	7.01	5.29	0.44	82.81	28.07	339.00	259.80	0.16	0.325	0.544	0.087	0.040	0.13	0.224	5.60	2.10	3.50	0.4	66.5	43.3	23.2	1.9	21.0	2.30	31	16	1.9	212	203.6	3.48	49	372	21.5	79	0.970	4.050	140.5	103.0	2.350	0.740	<0.80
508	2	42	1	54	44.70	4.24	0.27	63.60	19.20	303.00	556.00	0.17	0.882	0.033	0.066	0.019	0.28	0.399	4.60	2.40	2.20	0.5	44.7	16.4	28.3	0.6	91.0	12.60	19	18	1.1	175	20.6	8.22	58	304	15.0	44	1.679	4.480	124.6	91.4	1.707	0.560	>10.00
509	2	66	2	86	22.30	3.94	0.31	79.60	25.80	324.00	416.00	0.16	0.715	0.183	0.051	0.049	0.15	0.303	6.00	3.90	2.10	0.7	78.1	21.5	56.6	0.4	98.0	3.70	13	9	1.4	107	57.3	2.82	56	160	20.9	76	0.997	3.780	132.7	96.9	1.979	0.840	>10.00
510	2	33	1	17	6.20	5.65	0.42	73.88	24.26	328.40	213.60	0.18	0.623	0.152	0.199	0.021	0.18	0.220	6.30	3.10	3.20	0.5	62.7	32.0	30.7	1.0	107.0	11.00	34	30	1.1	96	212.9	4.39	83	1106	28.1	56	1.334	3.770	140.7	101.4	2.230	0.760	>10.00
511	2	20	1	1	19.54	4.93	0.37	76.08	28.12	369.60	466.20	0.16	0.662	0.185	0.120	0.033	0.15	0.400	4.00	1.00	3.00	0.3	86.0	39.5	46.5	0.8	20.0	6.10	33	32	1.0	190	241.0	7.52	87	513	14.6	44	1.659	4.420	133.7	97.5	2.318	1.000	2.16
512	2	70	2	53	7.67	3.47	0.31	88.76	29.69	334.50	256.80	0.17	0.665	0.255	0.056	0.018	0.15	0.169	3.70	1.30	2.40	0.4	59.0	33.0	26.0	1.3	53.0	6.70	24	19	1.3	39	202.6	7.35	67	603	23.5	61	1.237	3.760	140.4	103.7	2.188	0.900	>10.00
513	2	67	1	8	12.10	3.80	0.37	97.30	32.40	333.00	263.00	0.16	0.698	0.220	0.060	0.020	0.15	0.216	24.50	17.40	7.10	0.7	63.3	38.5	24.8	1.6	298.0	149.50	28	66	0.4	84	185.9	5.41	74	351	22.1	77	0.985	3.310	133.5	94.4	2.340	0.840	3.16
514	2	65	1	24	8.40	4.98	0.41	82.10	27.80	339.00	277.00	0.15	0.650	0.189	0.098	0.059	0.14	0.225	17.10	9.10	8.00	0.5	54.0	29.1	24.9	1.2	44.0	7.40	38	28	1.4	104	92.7	3.36	79	142	17.4	65	1.151	3.690	138.4	102.9	1.997	0.930	>10.00
515	2	47	2	16	6.90	3.40	0.29	85.30	26.90	315.00	225.00	0.17	0.672	0.150	0.166	0.008	0.16	0.188	10.20	5.20	5.00	0.5	70.9	31.8	39.1	0.8	17.0	3.70	19	11	1.7	27	108.1	4.06	71	240	44.2	75	1.016	3.630	139.2	89.1	2.190	0.790	4.78
516	2	69	2	67	7.32	3.90	0.36	92.69	31.30	337.70	285.10	0.16	0.662	0.198	0.100	0.032	0.13	0.236	9.20	3.20	6.00	0.3	68.8	32.8	36.0	0.9	25.0	59.60	16	10	1.6	58	133.1	2.61	62	195	23.0	74	1.020	3.720	142.9	102.3	2.183	0.960	>10.00
517	2	32	2	42	4.80	4.29	0.37	85.70	28.80	336.00	327.00	0.16	0.505	0.316	0.126	0.049	0.11	0.253	6.70	2.70	4.00	0.4	60.4	32.2	28.2	1.1	45.0	0.90	14	12	1.2	53	109.4	2.65	63	213	23.0	116	0.669	4.510	139.1	101.6	2.350	0.810	9.27
518	2	31	1	29	9.10	5.28	0.43	81.30	26.10	321.00	348.00	0.15	0.581	0.141	0.229	0.043	0.14	0.271	3.80	1.90	1.90	0.5	78.9	35.1	43.8	0.8	50.0	2.70	15	6	2.5	59	121.7	4.66	88	531	18.7	57	1.318	4.330	136.8	96.5	2.350	0.920	>10.00
519	2	57	2	11	7.60	4.26	0.34	80.93	25.90	320.00	322.40	0.16	0.690	0.169	0.089	0.045	0.14	0.270	4.30	1.40	2.90	0.3	67.1	36.7	30.4	1.2	20.0	2.30	18	11	1.6	32	190.1	2.95	50	224	23.8	103	0.749	3.730	141.4	100.6	2.090	0.810	<0.80
520	2	86	1	66	7.23	3.31	0.34	102.90	31.33	304.50	182.20	0.16	0.702	0.177	0.111	0.002	0.16	0.151	7.50	2.20	5.30	0.3	63.2	31.8	31.4	1.0	23.0	1.10	14	11	1.3	35	178.2	4.03	80	177	38.0	47	1.579	3.480	145.1	102.5	2.150	0.900	>10.00
521	2	59	1	46	7.60	4.25	0.30	69.99	23.23	331.90	128.70	0.18	0.908	0.062	0.028	0.001	0.32	0.111	9.10	2.70	6.40	0.3	63.2	35.3	27.9	1.3	147.0	13.40	25	93	0.3	75	279.5	8.02	81	167	23.0	62	1.208	4.500	136.9	98.8	2.160	0.890	>10.00
522	2	10	1	72	16.91	4.39	0.32	71.80	22.44	312.50	534.50	0.17	0.491	0.365	0.105	0.031	0.16	0.352	5.70	1.50	4.20	0.3	63.8	40.0	23.8	1.7	68.0	6.00	35	32	1.1	128	132.9	4.10	20	127	20.6	89	0.858	4.550	135.2	96.7	2.340	0.950	>10.00
523	2	68	2	72	9.56	4.22	0.36	85.88	28.17	328.00	478.40	0.16	0.883	0.032	0.085	0.000	0.17	0.349	8.68	5.13	3.55	0.59	72.5	34.2	38.3	0.9	20	6.5	33	22	1.5	76	114.2	3.06	50	69	27.08	107.28	0.72	3.80	133.0	100.0	2.11	0.96	>10.00
524	2	67	1	12	4.18	4.19	0.35	83.92	27.13	323.20	276.10	0.16	0.579	0.188	0.209	0.024	0.20	0.210	36.90	25.90	11.00	0.70	62.7	34.8	27.9	1.2	150	14.7	26	19	1.4	73	175.3	3.35	56	189	24.70	68.73	1.10	3.60	131.0	99.0	2.06	0.80	>10.00
525	2	68	2	26	5.69	4.78	0.30	63.32	20.05	316.60	331.20	0.17	0.840	0.081	0.063	0.013	0.19	0.279	14.00	4.10	9.90	0.3	66.5	40.5	26.0	1.6	39.0	1.60	18	18	1.0	53	166.5	5.41	86	71	28.0	61	1.230	3.390	138.3	100.0	2.236	0.690	3.02
526	2	34	2	75	7.67	4.13	0.34	81.19	25.51	314.20	374.80	0.17	0.721	0.192	0.076	0.010	0.13	0.301	6.70	1.70	5.00	0.3	81.6	39.7	41.9	0.9	21.0	8.40	28	14	2.0	63	145.8	2.80	51	265	22.5	104	0.745	4.750	140.7	101.8	2.270	0.950	>10.00
527	2	45	1	4	5.09	4.18	0.31	74.44	22.69	304.80	187.30	0.17	0.654	0.169	0.094	0.083	0.16	0.174	9.95	3.25	6.70	0.33	52.2	35.3	16.9	2.1	38	0.7	23	18	1.3	47	164.8	2.99	70	610	25.79	85.96	0.89	3.86	141.0	100.0	2.18	0.88	>10.00
528	2	77	1	36	5.50	4.63	0.28	60.10	19.00	316.00	185.00	0.17	0.641	0.189	0.112	0.054	0.17	0.144	16.00	7.20	8.80	0.5	61.1	26.4	34.7	0.8	115.0	7.30	52	8	6.5	133	103.4	7.39	113	893	20.6	49	1.511	4.260	136.5	107.1	2.258	0.640	>10.00
529	2	38	1	53	4.01	2.54	0.18	71.42	22.25	311.50	312.30	0.18	0.695	0.187	0.093	0.013	0.24	0.251	4.17	1.66	2.51	0.40	61.2	33.3	27.9	1.2	66	2.4	21	13	1.6	84	123.4	4.12	56	598	21.83	80.26	0.95	3.82	138.0	104.0	2.12	0.78	>10.00
530	2	56	1	4	6.76	4.31	0.38	89.02	29.36	329.80	197.70	0.17	0.579	0.309	0.085	0.024	0.14	0.162	6.38	2.60	3.78	0.41	57.5	38.5	19.0	2.0	12	0.7	17	18	0.9	57	188.8	2.68	41	235	24.55	123.22	0.63	3.57	140.0	106.0	2.13	0.74	<0.80
531	2	56	1	44	5.16	5.58	0.44	78.85	26.63	337.70	261.90	0.16	0.672	0.183	0.115	0.027	0.14	0.208	8.10	2.10	6.00	0.3	57.1	32.4	24.7	1.3	33.0	3.10	56	62	0.9	96	150.9	4.13	74	542	24.1	91	0.842	3.860	139.0	103.6	2.120	0.850	>10.00
532	2	70	2	21	6.30	3.40	0.31	90.90	30.60	337.00	240.00	0.16	0.551	0.357	0.080	0.009	0.13	0.177	16.00	5.10	10.90	0.3	62.5	36.6	25.9	1.4	15.0	12.90	18	9	2.0	62	206.5	5.50	66	579	24.9	75	1.012	3.210	149.1	108.7	2.033	0.940	4.16
533	2	35	2	20	3.65	3.42	0.28	83.07	26.81	322.70	419.70	0.16	0.398	0.360	0.132	0.107	0.14	0.306	3.47	1.63	1.84	0.47	70.8	33.2	37.6	0.9	22	1.2	38	26	1.5	77	117.3	2.60	48	312	23.54	83.98	0.91	3.91	142.0	110.0	2.18	0.91	>10.00
534	2	74	2	61	9.36	3.88	0.35	89.44	29.27	327.30	349.20	0.16	0.652	0.208	0.104	0.032	0.15	0.267	13.90	3.90	10.00	0.3	64.1	36.9	27.2	1.4	16.0	0.60	38	30	1.3	63	205.0	5.01	69	112	23.5	121	0.643	4.690	137.3	100.0	2.167	1.100	>10.00
535	2	43	2	69	8.10	3.59	0.33	91.60	31.20	341.00	323.00	0.16	0.768	0.135	0.063	0.029	0.14	0.271	8.60	1.80	6.80	0.2	67.9	35.0	32.9	1.1	29.0	4.80	25	22	1.1	49	195.1	3.41	69	623	21.3	93	0.828	4.050	140.2	100.4	2.101	0.940	>10.00
536	2	9	1	3	9.85	5.72	0.32	56.10	17.19	306.30	647.70	0.17	0.335	0.537	0.092	0.034	0.20	0.540	8.00	1.80	6.20	0.2	63.8	45.7	18.1	2.5	20.0	12.10	40	15	2.7	156	188.6	1.76	22	197	15.8	71	1.067	4.870	137.2	98.4	2.551	1.030	<0.80
537	2	64	1	101	7.00	2.93	0.28	94.40	32.10	340.00	319.00	0.16	0.680	0.245	0.069	0.001	0.15	0.226	9.30	3.80	5.50	0.4	72.8	23.9	48.9	0.5	117.0	14.30	21	22	1.0	194	49.9	2.87	47	133	26.8	99	0.781	3.270	138.2	100.8	1.498	0.940	>10.00
538	2	51	2	42	7.30	4.03	0.34	83.40	26.90	322.00	358.00	0.16	0.667	0.218	0.073	0.035	0.19	0.298	8.40	2.00	6.40	0.2	69.1	41.2	27.9	1.5	28.0	2.70	16	9	1.8	90	139.5	2.83	59	568	25.3	102	0.759	3.960	138.3	100.9	2.164	0.820	>10.00
539	2	84	2	115	8.68	3.53	0.28	80.71	26.15	324.00	465.00	0.18	0.805	0.109	0.082	0.001	0.21	0.379	10.20	3.60	6.60	0.4	72.4	31.2	41.2	0.8	64.0	6.10	13	10	1.3	165	36.4	4.01	40	112	27.5	81	0.942	3.190	136.6	100.6	1.940	0.800	>10.00
540	2	60	2	3	6.90	3.76	0.34	89.60	30.80	343.00	125.00	0.16	0.414	0.432	0.099	0.047	0.14	0.112	32.70	25.90	6.80	0.8	67.4	37.9	29.5	1.3	64.0	179.10	38	17	2.2	94	39.0	2.99	57	405	22.9	75	1.007	3.500	138.5	105.3	2.054	0.700	1.73
541	2	64	2	57	5.46	2.95	0.24	82.77	27.99	338.10	365.50	0.16	0.745	0.168	0.062	0.020	0.15	0.264	10.50	2.60	7.90	0.2	68.6	32.5	36.1	0.9	19.0	2.50	21	10	2.1	52	114.1	2.32	63	217	21.7	69	1.093	3.790	140.6	105.8	2.142	0.740	>10.00
542	2	20	1	18	15.80	5.05	0.38	75.60	25.70	340.00	365.00	0.16	0.589	0.223	0.133	0.052	0.14	0.308	6.80	1.20	5.60	0.2	68.5	42.9	25.6	1.7	28.0	4.90	22	23	1.0	248	320.1	5.96	81	515	17.5	44	1.661	4.380	139.3	107.0	2.430	0.840	1.00
543	2	45	1	30	8.60	5.68	0.37	65.10	20.60	316.00	378.00	0.17	0.652	0.201	0.063	0.078	0.16	0.333	16.00	5.50	10.50	0.3	66.6	38.3	28.3	1.4	73.0	2.80	17	15	1.1	77	152.8	4.24	77	411	22.6	100	0.773	4.270	139.8	103.6	2.222	0.860	>10.00
544	2	86	1	13	4.20	4.33	0.39	89.30	30.10	337.00	250.00	0.16	0.580	0.327	0.076	0.011	0.14	0.211	10.90	3.50	7.40	0.3	70.6	39.5	31.1	1.3	117.0	3.70	33	55	0.6	36	206.3	4.71	84	305	22.4	82	0.928	3.800	141.2	105.0	2.163	0.880	0.93
545	2	37	2	117	5.00	2.79	0.22	78.50	25.70	327.00	316.00	0.16	0.736	0.114	0.139	0.007	0.18	0.243	8.40	2.40	6.00	0.3	62.5	32.1	30.4	1.1	161.0	11.70	12	13	0.9	165	149.2	4.61	55	825	21.3	63	1.200	3.800	139.6	101.8	2.021	0.820	>10.00
546	2	76	2	19	8.10	3.52	0.32	92.10	30.30	328.00	316.00	0.16	0.630	0.272	0.054	0.039	0.20	0.230	7.30	2.10	5.20	0.3	70.8	44.7	26.1	1.7	197.0	11.30	71	106	0.7	189	299.1	5.69	42	262	24.0	77	0.988	4.330	139.6	101.7	2.550	0.870	>10.00
547	2	92	1	27	10.90	4.00	0.35	86.10	29.10	338.00	370.00	0.16	0.463	0.470	0.046	0.019	0.14	0.289	7.00	2.60	4.40	0.4	51.4	28.2	23.2	1.2	172.0	13.50	55	36	1.5	96	153.3	5.13	98	205	26.4	55	1.364	4.050	142.0	105.3	2.104	0.520	1.62
548	2	8	1	11	10.43	4.83	0.29	60.56	18.40	303.90	424.40	0.17	0.518	0.315	0.147	0.015	0.19	0.357	6.10	5.00	1.10	0.8	57.8	33.5	24.3	1.4	52.0	9.30	35	23	1.5	194	150.0	2.08	24	164	31.6	55	1.351	3.970	135.5	96.3	2.307	0.810	<0.80
549	2	69	2	41	9.90	4.58	0.40	87.70	29.50	337.00	392.00	0.16	0.681	0.174	0.087	0.048	0.13	0.351	9.70	3.00	6.70	0.3	59.3	36.4	22.9	1.6	20.0	2.60	16	14	1.1	75	162.8	4.14	69	175	29.4	78	0.982	3.710	143.7	103.8	2.200	0.910	>10.00
550	2	57	2	23	8.08	4.95	0.45	91.57	29.50	322.20	405.20	0.16	0.525	0.164	0.087	0.221	0.13	0.288	7.80	0.10	7.70	0.0	68.6	39.5	29.1	1.4	48.0	21.10	17	15	1.1	78	170.7	1.86	47	239	25.2	114	0.678	3.800	141.7	99.8	2.189	0.940	>10.00
551	2	62	2	14	5.70	4.01	0.36	90.20	30.60	339.00	274.00	0.15	0.498	0.414	0.058	0.030	0.14	0.242	11.10	3.30	7.80	0.3	65.3	41.0	24.3	1.7	31.0	1.90	21	19	1.1	57	337.3	5.05	68	333	22.6	100	0.772	3.800	141.6	104.8	2.298	0.830	<0.80
552	2	79	1	43	6.61	3.52	0.35	98.16	31.20	317.90	225.50	0.16	0.627	0.237	0.113	0.017	0.20	0.159	7.79	3.83	3.96	0.49	59.0	33.3	25.7	1.3	356	25.7	19	25	0.8	89	257.9	6.85	80	104	23.49	50.71	1.46	4.09	141.0	105.0	2.05	0.87	>10.00
553	2	67	1	6	6.76	3.31	0.32	95.52	32.62	341.50	203.90	0.16	0.618	0.247	0.118	0.012	0.16	0.160	7.20	3.40	3.80	0.5	61.6	35.1	26.5	1.3	182.0	4.70	44	60	0.7	63	303.9	4.99	29	12	19.6	71	1.068	3.470	132.2	95.4	2.021	0.820	5.14
554	2	40	2	86	3.95	3.72	0.32	84.89	28.56	336.40	243.20	0.17	0.512	0.352	0.129	0.004	0.14	0.198	5.50	1.50	4.00	0.3	87.4	37.6	49.8	0.8	44.0	4.20	30	18	1.7	49	150.6	2.07	49	270	20.2	88	0.871	3.620	137.9	102.1	2.145	0.900	6.04
555	2	59	2	103	5.86	3.42	0.32	92.52	31.34	338.70	380.10	0.17	0.680	0.158	0.126	0.029	0.18	0.248	7.00	2.30	4.70	0.3	72.9	28.9	44.0	0.7	82.0	6.00	88	38	2.3	92	107.4	2.00	36	117	32.9	114	0.679	3.200	143.2	101.5	2.100	0.820	>10.00
556	2	32	1	16	8.10	6.18	0.39	62.60	19.90	318.00	276.00	0.16	0.630	0.258	0.094	0.013	0.16	0.230	17.30	5.70	11.60	0.3	79.6	47.8	31.8	1.5	31.0	3.30	29	21	1.4	73	319.8	3.82	63	374	25.5	133	0.584	4.140	140.7	99.5	2.399	0.960	1.48
557	2	83	1	14	9.22	3.29	0.32	96.77	32.62	337.10	135.20	0.18	0.676	0.141	0.102	0.073	0.16	0.097	11.60	3.90	7.70	0.3	57.1	31.0	26.1	1.2	20.0	5.90	20	12	1.7	895	127.8	4.47	86	205	25.6	67	1.128	3.990	141.8	104.2	1.993	0.910	0.96
558	2	31	1	66	7.50	3.69	0.30	80.70	26.80	332.00	282.00	0.17	0.754	0.161	0.067	0.017	0.17	0.186	10.00	5.00	5.00	0.5	75.1	38.6	36.5	1.1	148.0	5.50	48	45	1.1	97	132.4	4.36	79	794	25.5	68	1.109	4.400	137.9	97.2	2.350	0.670	>10.00
559	2	43	1	31	10.98	4.20	0.36	85.49	28.71	335.90	357.10	0.16	0.765	0.147	0.061	0.023	0.15	0.237	9.00	2.90	6.10	0.3	66.5	39.2	27.3	1.4	33.0	2.40	16	11	1.5	71	188.7	5.10	79	660	26.8	92	0.832	3.890	142.6	104.6	2.222	0.870	>10.00
560	2	64	2	45	4.72	3.09	0.27	85.98	29.21	339.70	281.90	0.17	0.472	0.381	0.105	0.037	0.17	0.208	12.60	5.90	6.70	0.47	72.1	41.1	31.0	1.3	44	3.3	33	35	0.9	52	125.6	3.49	41	188	26.50	105.75	0.73	4.08	136.0	101.0	2.37	0.82	1.67
561	2	51	1	16	8.60	4.38	0.42	96.70	33.00	341.00	184.00	0.16	0.787	0.137	0.070	0.001	0.13	0.162	9.10	3.80	5.30	0.4	71.4	43.4	28.0	1.6	37.0	2.60	29	50	0.6	125	251.2	4.52	93	117	25.4	79	0.961	4.310	126.4	91.7	2.180	0.850	<0.80
562	2	66	1	77	5.40	4.03	0.35	85.90	28.60	333.00	228.00	0.16	0.641	0.254	0.062	0.039	0.14	0.167	6.50	2.50	4.00	0.4	73.7	37.5	36.2	1.0	131.0	11.80	19	10	1.9	85	204.9	3.43	65	411	26.4	82	0.930	4.110	136.9	99.0	2.160	0.780	>10.00
563	2	18	1	10	5.60	5.36	0.34	63.40	20.00	315.00	294.00	0.17	0.564	0.260	0.114	0.060	0.16	0.355	13.90	4.60	9.30	0.3	63.3	42.3	21.0	2.0	17.0	18.00	22	24	0.9	150	166.8	3.39	48	235	23.0	95	0.809	4.800	141.8	103.9	2.396	0.830	6.40
564	2	83	2	71	6.89	3.88	0.33	84.85	28.18	332.10	397.30	0.16	0.822	0.083	0.082	0.011	0.13	0.344	5.80	2.00	3.80	0.34	50.5	29.4	21.1	1.4	9	2.1	17	11	1.5	53	63.3	3.50	52	306	26.70	76.84	0.99	3.61	142.0	110.0	2.09	0.66	>10.00
565	2	64	1	83	13.29	4.17	0.37	89.27	29.86	334.50	444.90	0.17	0.634	0.217	0.078	0.068	0.14	0.334	10.30	3.70	6.60	0.4	70.0	40.9	29.1	1.4	82.0	3.00	54	35	1.5	109	210.3	4.23	77	116	21.6	74	1.027	4.370	142.9	105.6	2.220	0.940	>10.00
566	2	16	1	38	12.35	4.32	0.30	68.38	21.28	311.20	595.40	0.16	0.688	0.191	0.093	0.021	0.25	0.419	4.20	0.90	3.30	0.2	92.5	43.1	49.4	0.9	30.0	6.60	14	4	3.5	94	164.3	6.53	37	379	25.9	61	1.230	4.600	135.3	98.1	2.520	0.720	>10.00
567	2	30	1	7	8.50	4.71	0.41	87.80	29.60	337.00	185.00	0.16	0.582	0.310	0.077	0.027	0.12	0.162	5.80	2.00	3.80	0.3	74.4	46.5	27.9	1.7	18.0	3.00	19	10	1.9	67	256.9	5.23	98	897	25.6	64	1.171	4.240	140.6	100.0	2.302	0.890	0.97
568	2	50	1	25	11.16	4.84	0.41	85.37	28.32	331.70	282.70	0.16	0.602	0.238	0.068	0.086	0.13	0.233	6.00	1.70	4.30	0.3	58.6	34.1	24.5	1.4	52.0	1.50	14	15	0.9	140	218.1	4.05	82	360	26.2	80	0.958	4.180	143.0	108.1	2.060	0.740	9.04
569	2	19	2	87	8.70	3.87	0.30	76.60	24.50	319.00	793.00	0.16	0.692	0.164	0.128	0.003	0.24	0.521	6.00	2.50	3.50	0.4	52.8	21.3	31.5	0.7	76.0	10.50	18	9	2.0	176	40.8	3.74	42	199	18.7	47	1.562	4.880	132.9	101.2	1.600	0.710	>10.00
570	2	75	1	90	9.20	2.91	0.26	90.30	29.80	330.00	340.00	0.16	0.702	0.149	0.072	0.069	0.14	0.285	7.10	2.60	4.50	0.4	73.5	36.7	36.8	1.0	57.0	6.90	17	7	2.4	82	209.7	6.46	136	785	21.2	34	2.115	4.490	137.1	101.6	2.038	0.720	>10.00
571	2	44	1	39	7.80	4.03	0.31	77.48	25.49	329.00	406.80	0.16	0.800	0.074	0.106	0.016	0.17	0.322	7.70	3.50	4.20	0.5	74.1	38.9	35.2	1.1	122.0	3.30	20	25	0.8	80	185.6	3.49	46	117	21.9	90	0.849	4.190	135.9	98.4	2.256	1.000	>10.00
572	2	45	1	36	27.32	4.31	0.38	88.54	28.94	326.80	219.00	0.16	0.916	0.056	0.026	0.002	0.14	0.193	7.40	2.60	4.80	0.4	68.0	39.2	28.8	1.4	22.0	4.20	19	17	1.1	143	160.8	5.42	65	291	25.8	86	0.894	4.320	138.7	99.3	2.356	1.060	>10.00
573	2	90	1	12	4.15	4.09	0.38	94.00	31.44	334.40	163.20	0.18	0.503	0.354	0.074	0.057	0.18	0.168	13.20	4.70	8.50	0.4	59.4	31.9	27.5	1.2	31.0	7.00	25	16	1.6	38	262.1	4.10	76	247	25.3	59	1.278	3.840	140.3	104.7	2.114	1.050	<0.80
574	2	71	2	16	7.10	4.83	0.43	88.40	29.10	330.00	266.00	0.16	0.442	0.433	0.080	0.031	0.13	0.204	27.20	9.00	18.20	0.3	69.8	40.0	29.8	1.3	28.0	5.00	19	7	2.7	96	191.2	5.93	89	784	22.0	60	1.250	4.590	141.4	102.2	2.219	0.890	<0.80
575	2	73	1	34	6.91	2.33	0.22	93.94	32.09	341.60	93.30	0.17	0.640	0.194	0.121	0.039	0.15	0.090	21.50	12.80	8.70	0.6	53.9	23.9	30.0	0.8	56.0	1.90	18	6	3.0	70	112.1	6.32	209	355	28.0	21	3.203	3.690	132.6	96.6	1.840	1.290	>10.00
576	2	83	1	7	6.20	4.71	0.36	76.10	24.30	319.00	225.00	0.16	0.731	0.181	0.074	0.007	0.13	0.175	8.40	2.70	5.70	0.3	66.6	39.5	27.1	1.5	55.0	5.10	28	19	1.5	62	238.6	5.47	105	670	28.0	49	1.516	4.190	141.9	99.9	2.232	0.940	1.47
577	2	72	1	80	14.70	4.09	0.32	79.10	26.20	331.00	251.00	0.16	0.764	0.106	0.119	0.009	0.14	0.187	21.10	9.50	11.60	0.5	70.0	30.5	39.5	0.8	73.0	9.00	28	14	2.0	99	77.5	4.07	66	359	26.6	61	1.231	4.160	135.1	96.1	2.205	0.800	>10.00
578	2	54	1	80	8.40	4.16	0.365	87.70	29.50	336.00	409.00	0.15	0.646	0.252	0.072	0.026	0.12	0.317	7.10	2.10	5.00	0.3	75.5	36.5	39.0	0.9	82.0	1.70	28	25	1.1	61	227.0	5.37	108	914	30.9	57	1.313	3.020	137.2	95.5	2.399	1.090	>10.00
579	2	66	1	66	4.30	3.25	0.33	101.60	33.40	329.00	285.00	0.17	0.833	0.094	0.035	0.034	0.16	0.193	10.90	4.40	6.50	0.4	70.9	32.4	38.5	0.8	52.0	2.40	23	18	1.3	101	138.7	2.07	67	133	26.2	90	0.849	3.620	138.3	100.9	2.081	0.780	>10.00
580	2	67	1	42	8.82	3.45	0.306	88.80	30.46	343.10	367.00	0.16	0.723	0.189	0.063	0.020	0.16	0.256	10.50	4.30	6.20	0.4	69.7	36.4	33.3	1.1	33.0	2.50	19	15	1.3	69	214.2	6.31	82	189	25.9	74	1.032	4.110	138.3	99.1	2.055	0.750	6.23
581	2	52	1	80	17.37	4.51	0.365	80.95	26.31	325.10	865.60	0.16	0.626	0.274	0.045	0.049	0.16	0.581	7.80	3.50	4.30	0.4	76.3	39.7	36.6	1.1	209.0	9.20	17	15	1.1	160	218.3	9.79	142	354	25.1	33	2.163	4.850	136.8	98.9	2.340	0.800	>10.00
582	2	70	1	50	7.00	2.87	0.25	87.70	28.40	324.00	199.00	0.17	0.684	0.237	0.058	0.017	0.17	0.144	3.80	1.60	2.20	0.4	54.1	33.7	20.4	1.7	52.0	4.70	26	20	1.3	33	240.6	5.77	79	382	25.0	72	1.054	3.980	144.2	106.4	2.071	0.920	1.51
583	2	55	1	7	12.00	5.11	0.45	87.16	29.10	333.80	250.40	0.16	0.835	0.059	0.096	0.006	0.13	0.204	16.00	5.70	10.30	0.4	67.6	40.0	27.6	1.4	16.0	2.80	35	18	1.9	69	204.1	3.80	77	122	26.8	105	0.738	4.770	136.1	97.7	2.217	0.970	<0.80
584	2	65	1	64	21.90	3.07	0.276	89.80	30.90	344.00	202.00	0.17	0.960	0.014	0.025	0.000	0.12	0.167	7.30	3.50	3.80	0.5	66.2	35.5	30.7	1.2	88.0	3.20	31	25	1.2	145	140.2	25.93	217	354	29.5	17	3.798	4.400	147.3	102.9	2.106	1.700	>10.00
585	2	76	1	44	11.15	5.50	0.37	68.13	21.42	314.40	223.20	0.16	0.913	0.045	0.036	0.006	0.17	0.201	19.60	8.70	10.90	0.4	62.4	33.1	29.3	1.1	47.0	10.60	478	304	1.6	74	61.3	10.43	94	618	20.5	78	0.974	4.570	140.0	95.8	2.029	1.350	>10.00
586	2	65	1	24	4.66	4.38	0.38	85.65	28.74	335.60	235.70	0.16	0.680	0.205	0.087	0.021	0.15	0.176	15.90	4.80	11.10	0.3	57.1	30.1	27.0	1.1	30.0	4.10	19	12	1.6	82	107.3	3.33	65	154	32.5	89	0.861	3.760	141.3	101.2	2.100	0.660	>10.00
587	2	77	1	44	13.01	3.78	0.241	63.63	20.53	322.70	513.90	0.16	0.762	0.099	0.106	0.028	0.18	0.351	18.00	9.40	8.60	0.5	60.1	27.2	32.9	0.8	73.0	122.70	40	11	3.6	133	84.2	4.10	59	774	27.2	61	1.237	3.450	132.6	94.4	2.355	0.960	>10.00
588	2	46	1	39	6.30	5.36	0.343	63.90	20.10	315.00	412.00	0.17	0.698	0.236	0.063	0.000	0.23	0.354	20.80	10.50	10.30	0.5	66.7	32.9	33.8	1.0	110.0	19.20	75	52	1.4	77	135.0	3.02	60	195	25.1	87	0.877	3.820	141.9	105.6	2.176	0.950	>10.00
589	2	66	2	60	8.40	3.77	0.327	86.60	28.70	331.00	263.00	0.16	0.470	0.417	0.073	0.034	0.14	0.211	6.00	1.40	4.60	0.2	67.2	36.8	30.4	1.2	27.0	13.10	12	10	1.2	57	212.3	4.96	78	344	24.4	57	1.301	3.560	139.4	100.7	2.257	0.900	2.10
590	2	69	1	18	6.97	5.14	0.47	91.88	30.23	329.00	276.10	0.16	0.759	0.153	0.063	0.020	0.12	0.197	10.90	3.80	7.10	0.3	81.4	41.6	39.8	1.0	34.0	7.80	23	26	0.9	88	256.3	4.90	73	404	22.3	87	0.883	4.210	138.7	98.3	2.332	0.840	1.94
591	2	70	1	56	17.00	2.56	0.220	86.00	29.40	341.00	427.00	0.17	0.668	0.277	0.050	0.001	0.22	0.326	10.30	3.60	6.70	0.3	62.1	32.6	29.5	1.1	113.0	6.50	18	16	1.1	80	194.5	4.72	84	290	25.7	62	1.215	4.390	140.8	104.7	2.098	1.070	>10.00
592	2	80	1	59	9.10	4.05	0.341	84.02	27.50	327.30	363.60	0.16	0.765	0.111	0.069	0.045	0.14	0.316	8.20	1.90	6.30	0.2	63.4	35.4	28.0	1.3	40.0	2.80	19	15	1.3	67	172.6	6.39	90	922	26.9	58	1.288	4.060	138.9	103.2	2.202	1.160	>10.00
593	2	51	1	24	5.94	4.43	0.398	89.94	29.20	324.60	277.50	0.17	0.593	0.170	0.138	0.092	0.13	0.259	4.40	2.70	1.70	0.6	63.2	39.9	23.3	1.7	42.0	0.60	16	20	0.8	67	215.0	4.05	74	712	26.9	83	0.917	4.520	140.4	104.8	2.240	0.790	7.51
594	2	33	1	62	8.32	4.11	0.352	85.74	28.57	333.20	402.20	0.16	0.541	0.343	0.080	0.034	0.14	0.313	6.30	2.10	4.20	0.3	69.7	38.5	31.2	1.2	85.0	0.90	16	14	1.1	86	259.4	4.88	61	324	22.0	73	1.044	4.160	138.8	98.0	2.276	0.830	>10.00
595	2	80	2	90	19.20	2.79	0.247	88.30	29.40	333.00	124.00	0.16	0.751	0.149	0.074	0.024	0.18	0.110	6.90	3.20	3.70	0.5	57.6	22.3	35.3	0.6	31.0	5.90	16	9	1.8	75	30.1	1.02	58	88	21.9	64	1.169	2.810	137.1	103.1	1.840	0.650	>10.00
596	2	64	1	60	13.10	3.52	0.306	87.00	28.60	328.00	424.00	0.16	0.704	0.190	0.052	0.052	0.18	0.307	8.60	4.20	4.40	0.5	71.8	34.7	37.1	0.9	45.0	3.60	19	14	1.4	67	218.9	3.43	75	632	24.8	56	1.324	4.690	134.8	98.1	2.245	0.720	5.81
597	2	55	1	104	10.27	2.75	0.232	84.64	28.49	336.60	386.50	0.16	0.605	0.277	0.072	0.037	0.21	0.261	36.10	21.70	14.40	0.6	69.9	30.6	39.3	0.8	122.0	16.00	22	5	4.4	67	160.6	3.74	79	163	26.3	57	1.313	4.020	139.8	103.7	2.271	0.870	>10.00
598	2	38	1	2	4.20	4.80	0.418	87.10	29.70	341.00	196.00	0.16	0.445	0.380	0.120	0.050	0.12	0.149	20.70	6.30	14.40	0.3	66.0	42.4	23.6	1.8	28.0	3.60	19	16	1.2	48	299.7	5.81	97	148	28.0	64	1.171	4.050	140.4	100.3	2.422	0.950	<0.80
599	2	33	1	39	6.30	4.26	0.384	90.10	30.10	334.00	198.00	0.16	0.512	0.294	0.139	0.050	0.13	0.159	8.00	2.10	5.90	0.3	74.7	37.3	37.4	1.0	24.0	5.20	15	13	1.2	83	169.3	3.30	71	584	29.0	72	1.056	4.230	139.9	100.6	2.334	0.900	>10.00
600	2	60	1	81	5.79	3.07	0.252	82.05	26.40	321.80	563.70	0.16	0.683	0.164	0.129	0.021	0.16	0.395	5.13	1.27	3.86	0.25	53.6	26.0	27.6	0.9	110	3.0	9	7	1.3	180	128.6	2.91	77	246	25.50	73.69	1.03	4.52	140.0	109.0	1.97	0.73	>10.00
601	2	49	1	46	4.30	3.74	0.311	83.10	26.60	320.00	74.00	0.17	0.653	0.181	0.133	0.023	0.15	0.053	18.20	7.40	10.80	0.4	60.1	26.2	33.9	0.8	44.0	26.20	27	13	2.1	42	77.9	2.96	58	76	26.7	74	1.028	3.410	138.9	108.9	1.860	0.760	>10.00
602	2	17	1	21	7.68	4.56	0.373	81.82	27.72	338.80	323.50	0.16	0.451	0.349	0.048	0.148	0.14	0.318	11.00	5.20	5.80	0.5	71.3	43.8	27.5	1.6	14.0	7.10	17	9	1.9	107	205.5	3.56	36	358	20.7	118	0.657	4.300	139.5	106.0	2.410	0.950	<0.80
603	2	37	1	51	8.36	4.10	0.333	81.18	26.05	320.90	390.00	0.17	0.779	0.162	0.031	0.026	0.20	0.297	7.10	2.80	4.30	0.4	72.2	32.1	40.1	0.8	102.0	8.60	56	56	1.0	83	199.5	4.82	58	729	27.6	82	0.930	4.150	139.2	101.3	2.116	0.860	>10.00
604	2	77	1	38	8.11	3.73	0.328	88.02	29.13	331.00	92.50	0.19	0.944	0.026	0.029	0.001	0.21	0.094	13.40	6.10	7.30	0.5	52.2	29.5	22.7	1.3	87.0	36.00	34	23	1.5	73	183.9	4.79	45	201	30.2	77	0.984	3.460	141.7	99.9	1.990	0.700	>10.00
605	2	28	1	46	5.19	3.00	0.249	82.92	27.51	331.70	166.20	0.19	0.681	0.106	0.211	0.000	0.15	0.134	4.80	1.80	3.00	0.4	59.3	36.4	22.9	1.6	95.0	3.30	13	13	1.0	108	187.3	5.21	53	399	24.2	79	0.967	4.730	140.9	106.9	2.109	1.070	>10.00
606	2	33	2	86	6.17	3.28	0.219	66.66	21.37	320.50	369.00	0.18	0.647	0.238	0.065	0.051	0.17	0.245	5.90	2.10	3.80	0.4	60.1	30.9	29.2	1.1	19.0	0.40	9	5	1.8	39	63.5	0.54	39	328	21.4	133	0.584	3.300	140.5	106.2	1.750	0.910	>10.00
607	2	73	1	44	7.53	3.94	0.319	81.01	25.17	310.70	328.20	0.16	0.523	0.342	0.111	0.016	0.16	0.249	4.90	1.70	3.20	0.3	59.5	29.5	30.0	1.0	40.0	3.80	19	14	1.4	62	140.7	2.87	67	327	27.1	72	1.059	3.770	144.1	107.8	1.997	1.080	>10.00
608	2	54	2	25	6.77	3.92	0.320	81.68	25.96	317.80	293.70	0.17	0.871	0.110	0.018	0.000	0.13	0.288	9.70	2.50	7.20	0.3	54.0	34.9	19.1	1.8	46.0	1.90	34	38	0.9	68	165.3	3.45	63	159	26.0	97	0.792	4.130	136.6	103.9	2.080	0.860	>10.00
609	2	66	1	79	7.40	4.40	0.392	89.00	29.90	335.00	389.00	0.15	0.685	0.165	0.095	0.051	0.12	0.283	7.90	3.30	4.60	0.4	71.7	33.5	38.2	0.9	33.0	5.60	15	9	1.7	86	79.1	2.64	58	492	25.0	89	0.864	3.780	139.6	101.9	2.034	0.870	>10.00
610	2	57	1	18	9.31	3.86	0.360	93.41	31.18	333.80	224.40	0.16	0.761	0.120	0.088	0.030	0.13	0.172	16.40	12.29	4.11	0.75	50.4	31.8	18.6	1.7	50	25.3	224	764	0.3	71	72.6	4.32	54	130	22.38	108.85	0.71	4.33	133.0	102.0	1.89	0.82	<0.80
611	2	78	1	97	37.20	3.00	0.246	81.90	27.00	330.00	369.00	0.16	0.864	0.069	0.041	0.020	0.15	0.281	10.80	5.20	5.60	0.5	55.3	24.3	31.0	0.8	73.0	4.60	20	17	1.2	173	77.6	4.61	72	327	19.5	44	1.658	3.300	134.4	100.5	1.991	0.790	>10.00
612	2	63	1	72	9.69	3.93	0.358	90.92	29.40	323.30	481.20	0.16	0.613	0.284	0.088	0.011	0.15	0.361	6.90	3.40	3.50	0.5	65.5	31.2	34.3	0.9	173.0	6.90	28	34	0.8	150	135.7	3.22	64	239	24.0	81	0.941	5.040	139.3	106.0	2.122	1.140	>10.00
613	2	60	1	58	7.90	4.15	0.370	89.20	29.87	334.90	352.80	0.17	0.681	0.276	0.035	0.003	0.14	0.286	8.90	3.20	5.70	0.4	73.4	37.4	36.0	1.0	42.0	2.80	26	23	1.1	84	237.4	4.46	63	260	29.5	65	1.160	3.590	137.2	98.6	2.151	0.980	5.40
614	2	53	1	22	10.57	6.10	0.422	69.14	21.39	309.40	350.00	0.17	0.627	0.258	0.106	0.006	0.15	0.270	7.40	2.20	5.20	0.3	73.3	42.8	30.5	1.4	47.0	2.30	27	59	0.5	59	309.4	7.01	96	437	21.4	66	1.139	4.240	142.0	102.9	2.368	0.950	3.27
615	2	21	2	9	3.70	4.10	0.350	85.35	27.72	324.80	252.80	0.17	0.486	0.368	0.104	0.038	0.16	0.206	7.90	3.10	4.80	0.4	69.5	42.0	27.5	1.5	23.0	4.90	60	42	1.4	100	140.6	3.92	50	320	22.4	105	0.735	3.990	138.3	104.2	1.975	0.620	1.73
616	2	66	1	70	8.34	4.55	0.311	68.22	21.94	321.60	695.90	0.17	0.673	0.152	0.100	0.069	0.17	0.407	16.30	8.60	7.70	0.5	55.3	30.1	25.2	1.2	551.0	4.30	25	27	0.9	847	70.0	6.18	60	189	28.9	75	1.015	4.990	133.4	97.1	2.173	0.720	>10.00
617	2	86	1	44	8.50	2.98	0.313	105.00	35.60	339.00	308.00	0.18	0.809	0.096	0.064	0.025	0.16	0.225	4.50	1.00	3.50	0.2	54.2	28.9	25.3	1.1	23.0	12.40	18	16	1.1	76	229.9	6.74	78	343	27.3	60	1.244	3.800	141.4	103.0	2.019	0.700	3.63
618	2	68	2	97	78.88	3.45	0.283	82.12	26.28	320.00	78.00	0.19	0.788	0.076	0.136	0.000	0.16	0.058	8.70	2.20	6.50	0.3	75.7	41.5	34.2	1.2	20.0	6.30	18	13	1.4	82	161.0	4.54	62	188	23.7	87	0.884	3.570	140.5	106.4	2.075	0.680	>10.00
619	2	67	1	64	7.60	5.07	0.439	86.60	27.90	322.00	228.00	0.16	0.933	0.033	0.026	0.008	0.16	0.239	14.00	6.10	7.90	0.4	65.8	34.7	31.1	1.1	109.0	3.10	803	873	0.9	82	51.1	7.82	102	204	26.7	47	1.555	4.880	147.7	106.2	2.197	1.280	>10.00
620	2	68	1	22	16.10	3.88	0.354	91.20	30.00	329.00	160.00	0.17	0.919	0.020	0.055	0.006	0.16	0.155	7.30	3.10	4.20	0.4	48.5	28.5	20.0	1.4	49.0	4.70	19	16	1.2	106	31.1	41.06	264	735	23.9	15	4.136	5.180	131.6	90.2	2.158	0.950	>10.00
621	2	19	1	27	10.80	3.23	0.254	78.60	25.00	318.00	434.00	0.16	0.843	0.067	0.079	0.007	0.20	0.261	3.80	1.60	2.20	0.4	46.1	16.7	29.4	0.6	112.0	28.60	58	41	1.4	380	40.8	2.52	40	101	21.2	80	0.952	4.010	134.2	101.4	1.730	0.750	>10.00
622	2	53	1	34	6.60	6.56	0.396	60.40	18.50	307.00	429.00	0.17	0.699	0.162	0.121	0.014	0.16	0.340	11.30	3.90	7.40	0.3	64.6	31.4	33.2	0.9	53.0	4.00	42	63	0.7	81	97.5	4.91	61	474	30.3	75	1.008	3.840	132.3	92.5	2.093	0.940	>10.00
623	2	36	1	14	8.06	4.32	0.403	93.35	31.00	332.10	233.60	0.16	0.677	0.192	0.078	0.047	0.13	0.170	6.80	2.20	4.60	0.3	67.9	42.7	25.2	1.7	216.0	6.30	37	89	0.4	64	299.5	3.07	60	405	20.8	95	0.812	4.250	138.8	103.1	2.374	1.050	8.27
624	2	83	1	81	12.10	3.36	0.308	91.70	30.60	334.00	332.00	0.16	0.819	0.102	0.064	0.012	0.13	0.249	10.90	3.70	7.20	0.3	56.9	29.1	27.8	1.0	70.0	10.80	15	17	0.9	99	94.6	5.64	87	177	25.9	67	1.128	4.290	136.4	101.0	1.991	0.910	>10.00
625	2	59	1	4	4.50	4.65	0.342	73.70	23.20	315.00	213.00	0.18	0.523	0.261	0.090	0.118	0.15	0.140	9.80	4.10	5.70	0.4	68.3	36.3	32.0	1.1	167.0	22.80	35	163	0.2	64	119.8	2.95	68	164	24.1	84	0.911	4.020	143.8	112.6	2.075	0.900	<0.80
626	2	60	1	4	12.00	4.29	0.381	88.70	29.00	327.00	292.00	0.15	0.679	0.245	0.053	0.018	0.13	0.232	17.30	6.10	11.20	0.4	63.4	37.8	25.6	1.5	31.0	8.20	29	38	0.8	66	219.3	5.69	72	189	24.7	92	0.836	3.320	144.7	108.7	2.100	1.140	1.53
627	2	39	2	112	10.60	3.33	0.256	76.80	24.10	314.00	480.00	0.16	0.671	0.220	0.048	0.054	0.19	0.318	4.80	2.20	2.60	0.5	99.0	34.2	64.8	0.5	52.0	1.90	21	16	1.3	135	148.7	2.68	35	157	26.3	80	0.951	4.250	136.7	101.9	2.242	0.860	>10.00
628	2	62	1	119	15.90	3.54	0.246	69.60	22.40	322.00	496.00	0.16	0.710	0.179	0.044	0.062	0.21	0.374	7.00	4.30	2.70	0.6	78.7	26.4	52.3	0.5	383.0	10.10	11	10	1.1	294	67.2	6.18	55	406	19.9	53	1.414	4.540	133.4	98.3	2.431	0.890	>10.00
629	2	54	1	82	6.50	4.05	0.339	83.60	26.90	322.00	291.00	0.16	0.723	0.192	0.034	0.045	0.17	0.206	5.50	1.80	3.70	0.3	66.0	35.2	30.8	1.1	33.0	5.00	16	8	2.0	105	149.9	3.69	52	452	24.4	57	1.321	3.730	138.8	105.5	2.240	0.980	>10.00
630	2	67	1	102	8.07	3.44	0.310	89.98	29.29	325.50	365.80	0.18	0.591	0.230	0.138	0.038	0.14	0.296	12.30	5.40	6.90	0.4	69.0	31.0	38.0	0.8	32.0	6.60	20	19	1.1	78	127.1	3.40	69	194	27.7	3	11.593	3.750	132.6	97.7	2.070	1.020	>10.00
631	2	58	2	29	6.63	4.77	0.279	58.57	18.06	308.50	487.10	0.18	0.722	0.154	0.103	0.018	0.28	0.408	10.60	4.20	6.40	0.4	74.8	31.5	43.3	0.7	30.0	95.60	24	20	1.2	46	137.7	5.34	51	352	23.9	81	0.942	4.190	134.7	101.3	2.099	1.150	>10.00
632	2	65	1	14	10.90	4.35	0.370	84.90	27.80	327.00	166.00	0.16	0.690	0.206	0.066	0.034	0.14	0.140	9.80	1.40	8.40	0.1	64.7	35.7	29.0	1.2	37.0	3.20	21	17	1.2	79	184.4	6.48	76	394	26.3	70	1.087	4.070	144.9	109.6	2.131	1.000	>10.00
633	2	49	1	50	8.40	5.00	0.430	86.00	27.30	317.00	392.00	0.16	0.574	0.292	0.059	0.073	0.13	0.317	6.70	2.40	4.30	0.4	79.9	38.7	41.2	0.9	194.0	4.80	33	32	1.0	156	267.2	6.72	157	580	25.6	44	1.652	4.660	141.4	102.9	2.190	1.010	>10.00
634	2	70	1	82	7.01	3.83	0.335	87.49	30.02	343.20	294.70	0.16	0.660	0.240	0.063	0.032	0.12	0.232	5.80	2.20	3.60	0.4	68.2	34.1	34.1	1.0	62.0	5.10	16	15	1.1	61	164.4	3.61	51	206	24.9	101	0.760	3.760	140.1	105.6	2.109	0.970	>10.00
635	2	74	1	71	6.86	3.73	0.346	92.63	31.12	336.00	337.30	0.16	0.642	0.124	0.112	0.121	0.19	0.232	10.40	4.50	5.90	0.4	79.1	34.2	44.9	0.8	89.0	8.10	22	22	1.0	97	136.2	3.91	59	558	24.8	69	1.094	3.800	140.2	104.1	2.194	0.960	>10.00
636	2	26	2	10	8.75	4.44	0.381	85.86	28.72	334.50	292.50	0.16	0.532	0.306	0.102	0.055	0.12	0.205	8.60	2.40	6.20	0.3	71.7	42.6	29.1	1.5	22.0	5.10	15	10	1.5	87	153.3	2.87	56	540	22.9	115	0.676	4.040	140.6	106.9	2.439	1.140	7.65
637	2	62	1	25	4.84	3.97	0.353	89.05	29.45	330.80	256.20	0.16	0.504	0.287	0.089	0.111	0.14	0.166	5.70	1.30	4.40	0.2	54.4	33.6	20.8	1.6	27.0	1.90	14	20	0.7	89	146.8	4.12	63	288	24.2	98	0.785	3.610	139.4	106.9	2.065	1.050	6.45
638	2	24	2	5	11.60	4.81	0.293	60.90	18.30	300.00	227.00	0.15	0.881	0.043	0.056	0.018	0.31	0.182	4.10	1.70	2.40	0.4	60.3	33.6	26.7	1.3	46.0	3.00	19	10	1.9	42	133.7	3.18	29	160	28.0	164	0.476	3.930	134.0	100.9	1.989	0.740	2.35
639	2	37	1	6	6.30	4.47	0.392	87.40	27.60	316.00	196.00	0.16	0.445	0.415	0.072	0.064	0.11	0.157	8.90	2.90	6.00	0.3	71.7	41.5	30.2	1.4	15.0	1.70	15	16	0.9	61	219.8	4.74	80	844	25.8	81	0.938	4.210	141.3	104.1	2.326	0.940	<0.80
640	2	71	2	98	7.59	3.15	0.301	95.49	32.34	338.70	138.40	0.16	0.912	0.086	0.002	0.000	0.15	0.116	8.90	2.70	6.20	0.3	67.0	33.5	33.5	1.0	36.0	4.60	20	19	1.1	63	231.8	10.12	95	153	30.9	48	1.542	3.910	131.2	99.1	2.200	0.870	2.56
641	2	76	1	88	13.60	3.98	0.334	84.00	26.20	312.00	345.00	0.15	0.624	0.249	0.077	0.045	0.14	0.282	7.70	3.80	3.90	0.5	66.7	31.3	35.4	0.9	89.0	5.40	25	16	1.6	104	116.4	3.77	67	127	27.3	75	1.016	4.020	140.8	106.2	2.132	0.810	>10.00
642	2	78	1	44	17.30	4.57	0.404	88.50	29.50	333.00	120.00	0.18	0.948	0.019	0.023	0.010	0.14	0.095	13.50	6.20	7.30	0.5	48.9	26.7	22.2	1.2	32.0	0.40	43	27	1.6	66	58.7	7.14	49	95	20.0	92	0.838	3.250	130.7	102.3	1.817	0.810	>10.00
643	2	64	2	14	2.13	4.02	0.323	80.38	26.12	325.00	125.10	0.18	0.416	0.275	0.208	0.098	0.21	0.106	17.10	9.00	8.10	0.5	61.2	33.2	28.0	1.2	68.0	9.70	16	10	1.6	77	105.7	2.36	51	49	24.9	52	1.433	3.540	140.4	109.6	2.185	1.110	>10.00
644	2	8	1	6	4.24	4.44	0.407	91.61	29.20	318.70	182.60	0.16	0.490	0.370	0.107	0.029	0.15	0.142	1.50	0.50	1.00	0.3	62.7	38.7	24.0	1.6	11.0	9.60	27	26	1.0	174	98.8	0.59	13	61	19.1	99	0.779	4.530	126.7	95.2	2.476	0.650	<0.80
645	2	69	1	6	8.00	3.57	0.327	91.60	30.50	333.00	155.00	0.17	0.627	0.228	0.096	0.047	0.13	0.127	10.50	3.10	7.40	0.3	59.5	34.1	25.4	1.3	16.0	8.80	29	16	1.8	74	147.1	4.38	78	264	21.1	92	0.830	3.440	136.2	99.4	2.190	0.790	<0.80
646	2	69	2	60	6.00	3.99	0.358	89.50	29.20	325.00	252.00	0.16	0.602	0.308	0.045	0.040	0.12	0.210	10.10	2.70	7.40	0.3	67.2	37.1	30.1	1.2	36.0	2.90	18	10	1.8	82	169.9	3.61	49	493	20.8	78	0.980	3.650	141.0	106.4	2.302	0.960	>10.00
647	2	64	1	31	5.47	3.71	0.334	90.00	29.62	329.10	296.20	0.17	0.568	0.287	0.069	0.072	0.14	0.194	4.70	2.00	2.70	0.4	65.7	34.0	31.7	1.1	136.0	5.10	32	54	0.6	85	303.2	7.44	77	565	21.1	68	1.114	4.300	140.9	107.3	2.222	0.710	>10.00
648	2	81	1	6	6.11	4.24	0.447	105.40	34.79	330.00	173.90	0.17	0.606	0.242	0.102	0.040	0.15	0.130	13.00	4.50	8.50	0.3	63.1	33.5	29.6	1.1	23.0	1.90	17	19	0.9	40	253.3	6.68	101	346	24.7	56	1.338	4.670	140.2	107.1	2.102	1.020	<0.80
649	2	32	1	7	6.27	5.04	0.359	71.23	22.21	311.80	232.20	0.17	0.489	0.307	0.120	0.080	0.14	0.205	3.40	1.20	2.20	0.4	67.7	43.3	24.4	1.8	19.0	1.50	16	11	1.5	46	286.0	7.03	93	484	23.7	74	1.032	4.000	140.4	106.5	2.314	1.040	<0.80
650	2	54	1	83	9.93	4.13	0.333	80.49	25.68	319.00	405.90	0.16	0.725	0.174	0.076	0.021	0.14	0.289	5.40	1.60	3.80	0.3	70.9	38.2	32.7	1.2	93.0	1.90	19	18	1.1	129	119.4	3.28	53	591	21.5	87	0.879	4.370	136.3	103.8	2.188	0.870	>10.00
651	2	40	2	23	8.19	4.41	0.396	89.90	29.01	322.70	272.50	0.17	0.701	0.165	0.097	0.036	0.15	0.209	4.80	0.90	3.90	0.2	71.1	42.9	28.2	1.5	58.0	4.90	18	28	0.6	102	211.3	2.99	58	366	23.3	78	0.980	4.040	138.1	99.9	2.290	0.870	4.71
652	2	81	1	109	9.00	3.17	0.274	86.40	28.00	324.00	185.00	0.16	0.766	0.190	0.024	0.017	0.15	0.149	7.90	2.60	5.30	0.3	58.4	29.6	28.8	1.0	56.0	1.30	62	55	1.1	54	234.0	6.74	92	449	24.9	43	1.687	4.030	144.2	110.4	1.976	0.870	>10.00
653	2	58	2	116	4.60	2.29	0.216	94.20	32.70	347.00	185.00	0.16	0.710	0.195	0.082	0.002	0.17	0.149	3.30	3.20	0.10	1.0	68.4	30.3	38.1	0.8	93.0	2.90	14	8	1.8	121	245.9	5.36	81	313	22.3	36	1.982	4.050	143.1	104.1	2.043	0.730	>10.00
654	2	27	1	6	5.80	4.59	0.413	89.90	29.90	332.00	159.00	0.17	0.638	0.207	0.108	0.044	0.14	0.158	6.80	2.50	4.30	0.4	74.0	43.3	30.7	1.4	25.0	1.50	17	8	2.1	130	181.7	2.95	85	810	22.7	93	0.822	4.130	138.7	106.3	2.051	0.760	>10.00
655	2	71	1	24	6.90	4.18	0.377	90.30	30.10	334.00	229.00	0.16	0.499	0.361	0.058	0.076	0.14	0.171	8.90	3.10	5.80	0.3	66.2	40.2	26.0	1.5	26.0	4.00	20	19	1.1	67	170.1	4.08	51	611	21.0	101	0.761	3.910	138.5	104.4	2.223	0.910	7.03
656	2	20	2	69	4.34	3.32	0.316	95.33	35.02	367.40	179.70	0.16	0.836	0.138	0.024	0.001	0.16	0.155	10.20	6.20	4.00	0.6	69.7	34.3	35.4	1.0	104.0	8.00	41	26	1.6	59	109.2	4.82	37	103	25.9	71	1.071	4.600	133.4	95.8	2.150	0.950	>10.00
657	2	28	1	80	7.29	3.19	0.256	80.34	26.41	328.80	492.70	0.16	0.543	0.294	0.123	0.035	0.15	0.333	3.11	1.35	1.76	0.43	73.7	34.7	39.0	0.9	12	3.3	8	7	1.1	57	176.7	3.02	82	569	22.34	86.99	0.88	3.96	138.0	106.0	2.09	0.85	8.21
658	2	59	2	77	15.30	4.46	0.366	81.90	26.50	324.00	422.00	0.16	0.910	0.041	0.048	0.001	0.14	0.311	10.10	3.80	6.30	0.4	77.4	42.7	34.7	1.2	193.0	3.30	26	20	1.3	85	213.7	11.56	64	176	25.9	52	1.431	4.520	139.5	103.1	2.468	0.790	>10.00
659	2	86	1	11	6.40	2.36	0.210	89.00	29.20	325.00	248.00	0.17	0.546	0.214	0.092	0.006	0.19	0.204	19.50	11.20	8.30	0.6	44.9	17.4	27.5	0.6	114.0	10.60	24	22	1.0	108	44.7	2.57	56	160	16.7	39	1.288	2.810	133.6	106.8	1.246	0.590	8.65
660	2	66	2	50	10.60	4.11	0.330	80.20	27.40	342.00	160.00	0.19	0.864	0.056	0.069	0.009	0.18	0.163	6.80	3.50	3.30	0.5	82.0	30.5	51.5	0.6	15.0	3.50	309	324	1.0	61	84.7	2.80	26	108	23.7	85	0.899	3.280	120.0	83.3	1.914	0.860	>10.00
661	2	36	1	51	16.68	3.83	0.358	93.36	29.90	320.20	383.80	0.16	0.760	0.100	0.084	0.053	0.17	0.257	5.80	2.80	3.00	0.5	75.1	40.5	34.6	1.2	124.0	5.10	27	23	1.2	105	171.1	3.93	85	502	23.2	91	0.847	3.960	140.7	106.1	2.245	0.920	>10.00
662	2	28	2	54	8.98	3.82	0.295	77.41	24.44	315.80	421.10	0.16	0.700	0.196	0.084	0.016	0.17	0.320	21.00	6.90	14.10	0.3	78.4	40.4	38.0	1.1	30.0	5.90	18	18	1.0	47	163.7	2.16	47	198	23.8	144	0.543	3.670	139.8	104.2	2.136	1.050	>10.00
663	2	62	2	95	10.52	3.16	0.200	63.24	18.50	292.50	422.30	0.17	0.761	0.152	0.045	0.036	0.23	0.356	6.40	3.30	3.10	0.5	52.1	22.5	29.6	0.8	35.0	21.20	13	12	1.1	75	65.2	16.29	92	332	17.2	25	2.742	4.690	163.1	125.8	2.010	0.930	>10.00
664	2	34	2	60	6.10	4.60	0.386	83.80	27.00	323.00	351.00	0.16	0.577	0.333	0.059	0.027	0.13	0.240	2.90	2.40	0.50	0.8	73.8	41.3	32.5	1.3	18.0	2.70	18	12	1.5	71	193.1	4.30	56	474	24.5	93	0.827	3.850	138.7	107.2	2.177	1.190	>10.00
665	2	38	2	44	5.06	3.82	0.268	70.14	22.59	322.10	242.10	0.18	0.522	0.312	0.140	0.021	0.16	0.223	5.79	0.85	4.94	0.15	70.8	37.0	33.8	1.1	7	3.3	11	7	1.6	59	165.1	3.08	53	325	20.56	119.30	0.65	3.73	137.0	105.0	1.99	0.95	6.27
666	2	58	1	20	7.20	4.47	0.405	90.70	29.50	325.00	248.00	0.16	0.589	0.292	0.097	0.020	0.13	0.194	5.50	1.90	3.60	0.3	79.5	44.1	35.4	1.2	57.0	3.70	16	23	0.7	50	178.7	2.17	48	192	27.6	107	0.724	3.700	139.9	105.4	2.233	1.040	>10.00
667	2	84	2	34	6.20	4.14	0.364	87.90	28.70	327.00	292.00	0.16	0.508	0.356	0.078	0.050	0.16	0.209	5.10	2.10	3.00	0.4	79.5	40.8	38.7	1.1	23.0	8.20	19	17	1.1	91	159.4	4.10	60	367	23.9	73	1.045	3.490	136.1	101.0	2.229	0.820	3.73
668	2	67	2	38	3.20	2.48	0.267	107.50	35.00	325.00	151.00	0.19	0.454	0.458	0.043	0.041	0.20	0.129	4.40	1.30	3.10	0.3	71.6	38.8	32.8	1.2	12.0	3.60	21	19	1.1	55	180.8	2.62	52	186	23.0	99	0.780	3.630	137.9	100.3	2.123	0.930	6.56
669	2	78	2	57	7.15	4.17	0.334	80.12	26.25	327.60	334.40	0.17	0.686	0.190	0.085	0.033	0.15	0.224	4.00	1.10	2.90	0.3	68.1	36.8	31.3	1.2	14.0	1.60	13	11	1.2	86	130.2	2.39	54	359	28.9	71	1.073	2.960	141.7	105.1	2.192	0.910	>10.00
670	2	59	1	50	6.80	4.28	0.367	85.60	27.80	324.00	403.00	0.16	0.670	0.242	0.065	0.018	0.12	0.310	7.90	2.00	5.90	0.3	66.7	37.8	28.9	1.3	30.0	37.60	44	25	1.8	62	160.0	5.28	91	324	24.4	90	0.855	4.360	140.5	105.9	2.199	0.820	>10.00
671	2	73	1	38	6.60	3.13	0.308	98.30	32.90	335.00	127.00	0.16	0.736	0.105	0.073	0.084	0.14	0.114	8.40	3.20	5.20	0.4	51.4	25.0	26.4	0.9	50.0	4.60	28	28	1.0	84	71.0	4.63	75	58	23.3	63	1.191	3.840	133.2	97.8	1.776	0.660	>10.00
672	2	64	1	7	5.70	5.95	0.365	61.30	19.20	314.00	221.00	0.17	0.634	0.223	0.077	0.060	0.18	0.198	12.70	3.70	9.00	0.3	71.5	42.2	29.3	1.4	33.0	4.90	19	18	1.1	49	255.7	6.27	95	374	23.6	71	1.073	3.850	140.6	103.2	2.098	0.940	<0.80
673	2	70	2	12	4.20	3.82	0.369	96.60	32.30	334.00	144.00	0.17	0.606	0.249	0.096	0.045	0.13	0.111	7.70	3.10	4.60	0.4	67.3	39.0	28.3	1.4	24.0	7.30	21	14	1.5	61	169.1	6.78	74	667	17.8	67	1.126	3.720	143.5	110.0	2.097	0.940	<0.80
674	2	41	1	6	6.51	4.94	0.464	93.91	30.44	324.10	220.80	0.16	0.516	0.361	0.075	0.042	0.13	0.188	8.60	3.70	4.90	0.4	62.2	39.6	22.6	1.8	20.0	10.20	15	16	0.9	55	225.4	3.84	82	536	27.3	97	0.796	4.800	141.2	106.6	2.364	0.980	<0.80
675	2	67	2	50	9.50	4.27	0.365	85.20	27.10	318.00	337.00	0.15	0.559	0.283	0.054	0.095	0.13	0.269	10.90	3.90	7.00	0.4	69.0	41.1	27.9	1.5	19.0	2.30	22	16	1.4	64	162.2	4.45	62	360	24.5	112	0.689	3.710	141.9	102.3	2.090	0.820	>10.00
676	2	62	1	43	5.60	3.97	0.331	83.50	26.90	322.00	158.00	0.17	0.795	0.147	0.050	0.007	0.13	0.119	6.00	1.40	4.60	0.2	62.7	34.2	28.5	1.2	45.0	3.40	65	120	0.5	83	185.0	6.23	122	191	21.5	61	1.236	4.470	132.5	97.3	2.140	0.900	>10.00
677	2	54	2	13	6.79	3.38	0.309	91.50	30.67	335.20	277.70	0.16	0.482	0.412	0.056	0.041	0.18	0.208	6.60	4.10	2.50	0.6	64.9	39.9	25.0	1.6	50.0	2.20	32	30	1.1	56	214.1	3.38	57	456	30.8	103	0.749	3.390	143.1	106.4	2.160	0.930	3.61
678	2	51	1	36	7.30	4.72	0.387	81.80	26.20	320.00	275.00	0.16	0.607	0.255	0.086	0.047	0.16	0.224	23.10	4.80	18.30	0.2	68.8	37.7	31.1	1.2	32.0	6.00	23	15	1.5	91	149.8	5.78	74	807	22.3	80	0.956	4.550	139.1	105.0	2.170	0.820	>10.00
679	2	59	2	10	10.42	4.14	0.353	85.16	26.29	308.70	254.00	0.16	0.839	0.060	0.080	0.010	0.17	0.266	22.10	7.60	14.50	0.3	68.0	41.6	26.4	1.6	40.0	1.40	36	16	2.3	87	115.4	9.01	65	386	28.4	61	1.230	3.470	127.2	85.7	2.287	0.610	>10.00
680	2	67	1	14	18.38	3.65	0.312	85.57	27.93	326.30	492.20	0.18	0.713	0.180	0.083	0.019	0.18	0.394	36.70	32.40	4.30	0.9	82.8	27.8	55.0	0.5	228.0	11.20	26	28	0.9	174	74.2	7.50	122	246	24.4	38	1.913	4.520	141.3	106.8	2.240	0.590	>10.00
681	2	49	1	7	7.80	6.17	0.388	62.90	19.40	308.00	257.00	0.16	0.656	0.236	0.080	0.026	0.17	0.184	7.40	1.60	5.80	0.2	73.7	42.4	31.3	1.4	18.0	14.40	16	16	1.0	81	199.1	3.18	86	243	28.3	79	0.968	3.720	141.8	101.1	2.349	0.890	5.27
682	2	66	1	18	4.70	4.18	0.377	90.10	28.40	315.00	252.00	0.16	0.615	0.254	0.089	0.041	0.13	0.176	8.20	2.30	5.90	0.3	57.4	33.8	23.6	1.4	25.0	6.30	14	10	1.4	72	158.4	3.14	62	391	22.4	87	0.884	3.600	141.3	109.1	2.060	0.890	5.65
683	2	21	1	33	8.67	4.98	0.389	78.09	27.21	348.50	329.60	0.16	0.612	0.268	0.100	0.017	0.16	0.258	12.80	1.30	11.50	0.1	69.6	43.6	26.0	1.7	20.0	2.90	21	12	1.8	127	191.9	1.65	45	285	25.6	78	0.972	4.090	139.5	103.1	2.355	0.990	>10.00
684	2	44	2	54	9.00	4.07	0.323	79.30	25.80	325.00	261.00	0.16	0.697	0.162	0.129	0.008	0.14	0.212	10.50	6.80	3.70	0.6	64.2	38.3	25.9	1.5	137.0	1.80	32	20	1.6	128	104.9	3.14	50	526	27.0	102	0.759	2.950	141.3	104.2	2.053	0.640	>10.00
685	2	82	1	9	7.90	6.09	0.363	59.60	18.00	302.00	272.00	0.16	0.655	0.198	0.068	0.078	0.17	0.223	9.40	4.10	5.30	0.4	69.4	39.2	30.2	1.3	86.0	14.70	31	19	1.6	37	120.5	3.99	77	316	23.0	94	0.818	3.950	133.7	103.4	2.086	0.920	4.59
686	2	48	1	23	6.22	5.59	0.387	69.27	21.50	310.40	277.20	0.18	0.655	0.245	0.081	0.014	0.19	0.257	3.70	1.50	2.20	0.4	64.5	38.6	25.9	1.5	62.0	2.60	25	26	1.0	100	234.6	3.89	73	432	26.0	75	1.010	3.770	141.0	105.9	2.173	1.000	>10.00
687	2	72	2	72	17.41	3.52	0.316	90.00	29.28	325.30	358.50	0.16	0.700	0.239	0.056	0.002	0.16	0.311	16.06	8.93	7.13	0.56	67.2	35.8	31.4	1.1	315	4.6	34	90	0.4	107	293.8	3.46	65	160	23.27	64.95	1.16	4.28	138.0	102.0	2.08	1.02	>10.00
688	2	31	2	23	16.90	4.87	0.270	55.40	16.10	290.00	331.00	0.16	0.946	0.039	0.014	0.001	0.23	0.292	6.70	2.40	4.30	0.4	59.2	29.5	29.7	1.0	41.0	7.20	26	18	1.4	96	47.2	2.39	42	173	20.4	97	0.795	4.190	135.3	96.5	1.950	0.850	>10.00
689	2	46	1	11	2.75	5.09	0.459	90.27	29.51	326.90	166.80	0.17	0.270	0.473	0.228	0.022	0.15	0.147	36.80	23.60	13.20	0.6	74.0	40.1	33.9	1.2	222.0	56.90	142	374	0.4	125	124.4	3.93	67	262	23.8	86	0.888	4.300	138.7	104.7	2.199	0.950	5.09
690	2	23	2	2	10.30	2.70	0.226	82.80	26.30	317.00	7.00	0.16	0.925	0.056	0.003	0.000	0.25	0.005	50.30	36.40	13.90	0.7	52.7	37.9	14.8	2.6	61.0	7.30	29	25	1.2	67	61.1	15.67	100	135	12.4	26	1.421	3.770	137.4	89.9	2.042	1.040	>10.00
691	2	9	2	49	9.13	4.95	0.381	76.92	24.71	321.30	309.20	0.16	0.484	0.361	0.118	0.033	0.24	0.279	8.40	4.30	4.10	0.5	74.9	45.2	29.7	1.5	183.0	2.10	40	21	1.9	135	186.1	3.74	14	120	24.0	88	0.872	4.250	135.1	103.3	2.448	0.640	>10.00
692	2	63	1	68	8.20	4.36	0.405	93.10	30.40	327.00	263.00	0.16	0.610	0.258	0.088	0.039	0.13	0.181	4.10	1.60	2.50	0.4	81.8	36.5	45.3	0.8	30.0	1.20	19	20	1.0	87	157.4	3.63	62	509	19.8	104	0.741	4.190	136.4	99.4	2.071	0.890	>10.00
693	2	30	1	31	5.72	4.72	0.414	87.84	28.69	326.60	500.90	0.16	0.604	0.260	0.107	0.023	0.13	0.358	4.20	2.80	1.40	0.7	69.2	43.5	25.7	1.7	82.0	4.20	20	25	0.8	127	250.2	2.94	61	468	21.4	88	0.875	4.470	141.4	101.8	2.400	0.950	>10.00
694	2	32	1	29	10.50	4.64	0.419	90.30	30.90	342.00	354.00	0.15	0.692	0.187	0.086	0.032	0.12	0.266	9.30	2.70	6.60	0.3	73.4	42.3	31.1	1.4	39.0	4.50	17	8	2.1	50	191.8	2.42	86	414	25.9	91	0.840	5.240	138.6	100.8	2.374	0.890	>10.00
695	2	64	2	39	6.83	4.06	0.365	90.07	29.33	325.60	281.90	0.16	0.426	0.447	0.097	0.026	0.14	0.225	1.80	1.20	0.60	0.7	74.0	40.6	33.4	1.2	37.0	2.10	21	15	1.4	77	223.7	4.93	79	672	26.9	85	0.901	3.940	139.5	106.2	2.383	1.000	2.20
696	2	73	1	5	5.70	3.56	0.328	92.10	30.40	330.00	188.00	0.16	0.804	0.079	0.062	0.056	0.12	0.172	12.10	2.80	9.30	0.2	64.4	39.5	24.9	1.6	55.0	4.00	27	25	1.1	69	161.9	4.23	82	230	24.5	73	1.042	4.160	132.8	99.4	2.042	1.050	<0.80
697	2	31	1	16	8.40	3.86	0.270	69.90	21.70	310.00	375.00	0.17	0.577	0.319	0.098	0.002	0.22	0.306	7.90	4.70	3.20	0.6	54.1	28.0	26.1	1.1	241.0	4.20	36	29	1.2	51	153.4	2.07	60	234	18.1	52	1.436	3.730	139.1	106.9	2.182	0.870	>10.00
698	2	68	2	5	7.90	3.34	0.307	92.10	31.60	343.00	166.00	0.17	0.604	0.251	0.091	0.022	0.14	0.134	17.60	2.50	15.10	0.1	59.5	38.1	21.4	1.8	15.0	3.90	29	24	1.2	68	179.3	5.01	79	202	28.7	116	0.670	3.430	145.9	109.6	2.080	0.860	<0.80
699	2	70	2	15	6.40	4.86	0.390	80.20	26.80	334.00	273.00	0.16	0.736	0.128	0.115	0.018	0.12	0.207	6.80	1.70	5.10	0.3	74.3	40.0	34.3	1.2	23.0	5.10	29	14	2.1	78	177.8	2.80	53	210	25.2	93	0.822	4.130	136.6	104.3	2.212	0.900	6.85
700	2	41	2	17	16.10	4.09	0.358	87.30	29.50	338.00	262.00	0.16	0.647	0.282	0.068	0.003	0.18	0.202	4.00	1.20	2.80	0.3	68.7	38.3	30.4	1.3	39.0	24.30	22	44	0.5	50	287.9	3.19	42	304	24.4	96	0.797	4.020	140.0	104.1	2.312	1.060	0.87
701	2	72	2	50	6.26	4.26	0.342	80.28	24.54	305.60	321.70	0.17	0.707	0.190	0.095	0.006	0.18	0.230	3.30	1.60	1.70	0.5	67.2	33.5	33.7	1.0	14.0	9.40	14	4	3.5	62	68.0	3.26	51	266	26.5	84	0.911	3.630	137.7	103.4	2.140	0.840	>10.00
702	2	31	2	87	9.90	3.77	0.245	65.00	20.10	310.00	451.00	0.16	0.697	0.191	0.102	0.002	0.30	0.443	17.40	7.10	10.30	0.4	66.7	32.8	33.9	1.0	42.0	1.50	24	73	0.3	112	108.0	2.74	60	185	23.8	94	0.817	3.830	139.6	104.4	2.046	0.970	>10.00
703	2	59	2	90	4.70	3.46	0.324	93.50	31.70	338.00	181.00	0.16	0.382	0.428	0.129	0.048	0.18	0.147	15.50	11.70	3.80	0.8	78.2	38.8	39.4	1.0	129.0	7.10	38	47	0.8	116	241.3	3.86	52	267	24.8	71	1.061	4.280	138.2	107.2	2.172	1.050	3.66
704	2	78	1	52	4.80	4.20	0.261	62.31	18.52	297.10	367.90	0.16	0.590	0.206	0.156	0.041	0.19	0.292	5.50	3.20	2.30	0.6	64.9	29.5	35.4	0.8	46.0	48.80	21	15	1.4	66	62.2	1.99	64	525	25.0	74	1.028	3.790	141.8	103.2	1.940	0.730	>10.00
705	2	26	1	3	6.33	5.51	0.465	84.28	26.68	316.50	264.90	0.16	0.566	0.258	0.107	0.068	0.15	0.204	4.50	1.00	3.50	0.2	73.5	42.2	31.3	1.3	39.0	2.00	17	14	1.2	63	210.4	3.87	66	217	22.9	82	0.931	3.530	141.5	108.6	2.262	0.980	2.84
706	2	68	1	47	8.60	5.21	0.412	79.00	25.90	327.00	276.00	0.16	0.607	0.206	0.105	0.072	0.13	0.217	3.80	1.70	2.10	0.4	72.8	36.7	36.1	1.0	50.0	4.70	17	13	1.3	89	234.4	6.05	87	950	24.8	74	1.025	3.920	140.7	105.3	2.268	1.040	>10.00
707	2	74	2	6	6.60	3.50	0.317	90.56	29.23	322.80	412.40	0.17	0.770	0.103	0.073	0.053	0.15	0.323	7.40	2.10	5.30	0.3	73.7	36.8	36.9	1.0	138.0	8.40	32	14	2.3	74	153.5	3.16	44	93	34.1	97	0.790	3.810	133.9	93.1	2.201	0.730	>10.00
708	2	34	1	44	9.40	4.73	0.398	84.20	27.50	327.00	446.00	0.16	0.734	0.215	0.017	0.033	0.15	0.314	3.70	1.10	2.60	0.3	68.7	40.0	28.7	1.4	26.0	2.60	17	14	1.2	72	169.5	2.79	59	453	23.5	113	0.684	3.790	138.5	103.0	2.327	0.840	>10.00
709	2	38	1	26	6.60	4.53	0.373	82.20	27.00	328.00	387.00	0.16	0.652	0.210	0.081	0.056	0.14	0.282	3.90	1.10	2.80	0.3	78.6	40.7	37.9	1.1	31.0	8.00	23	21	1.1	57	209.2	5.57	90	301	22.2	57	1.316	3.860	138.7	106.4	2.403	0.830	>10.00
710	2	45	1	3	9.90	4.34	0.369	85.10	28.80	338.00	336.00	0.15	0.737	0.171	0.062	0.027	0.13	0.239	13.80	2.80	11.00	0.2	69.9	41.1	28.8	1.4	39.0	2.60	14	16	0.9	53	227.6	4.80	58	245	23.6	107	0.721	4.190	137.2	102.4	2.317	1.000	>10.00
711	2	58	2	36	4.65	4.11	0.375	91.04	28.50	313.10	150.70	0.17	0.611	0.308	0.074	0.001	0.15	0.141	6.00	1.00	5.00	0.2	63.7	36.8	26.9	1.4	13.0	2.60	17	9	1.9	53	151.1	3.36	64	163	31.0	91	0.843	4.040	144.6	108.8	2.273	1.130	1.94
712	2	65	1	27	8.00	4.70	0.402	85.40	27.50	321.00	208.00	0.17	0.605	0.233	0.090	0.067	0.13	0.162	22.80	6.50	16.30	0.3	71.4	39.0	32.4	1.2	43.0	2.10	18	16	1.1	79	218.6	5.71	77	274	26.9	95	0.806	3.970	135.6	98.3	2.186	0.820	>10.00
713	2	29	2	20	7.10	4.35	0.362	83.20	27.40	329.00	296.00	0.15	0.691	0.166	0.103	0.032	0.13	0.212	8.10	1.90	6.20	0.2	70.9	41.1	29.8	1.4	57.0	5.90	163	137	1.2	92	130.0	2.36	41	574	26.3	119	0.653	3.840	140.7	106.5	2.250	0.910	>10.00
714	2	65	2	66	8.16	3.66	0.330	90.21	28.66	317.70	354.50	0.16	0.588	0.286	0.060	0.062	0.15	0.292	4.50	1.60	2.90	0.4	70.7	34.5	36.2	1.0	72.0	6.30	23	22	1.0	90	167.2	1.45	62	256	28.1	86	0.893	3.620	144.4	107.4	2.211	1.120	9.95
715	2	71	1	67	6.70	2.96	0.235	79.30	25.40	320.00	298.00	0.16	0.573	0.264	0.046	0.113	0.14	0.209	5.60	1.40	4.20	0.3	69.0	36.7	32.3	1.1	17.0	7.30	14	10	1.4	65	202.0	12.17	180	427	15.7	31	2.287	4.690	136.6	109.8	2.159	0.930	5.28
716	2	77	2	87	7.40	2.91	0.256	87.80	30.10	343.00	721.00	0.16	0.790	0.120	0.053	0.026	0.16	0.528	7.30	3.30	4.00	0.5	67.3	35.7	31.6	1.1	113.0	10.50	25	23	0.8	110	74.1	4.50	25	105	23.5	67	1.123	4.370	132.4	99.3	2.269	0.820	>10.00
717	2	87	1	42	7.10	4.47	0.397	88.80	29.30	330.00	195.00	0.17	0.586	0.245	0.161	0.004	0.15	0.144	4.80	1.20	3.60	0.3	71.8	37.2	34.6	1.1	75.0	9.70	49	26	1.9	81	183.7	4.00	89	298	27.8	54	1.368	3.650	138.0	100.7	2.165	0.830	>10.00
718	2	83	1	110	13.31	2.40	0.243	101.50	33.01	325.30	363.80	0.17	0.569	0.094	0.076	0.252	0.21	0.280	2.00	0.20	1.80	0.1	71.7	34.7	37.0	0.9	34.0	1.70	15	10	1.5	79	234.6	9.37	172	340	21.9	23	2.955	4.370	135.5	102.8	2.179	0.700	>10.00
719	2	53	1	86	7.57	3.32	0.303	91.42	29.76	325.60	446.70	0.16	0.525	0.285	0.067	0.111	0.16	0.310	10.70	4.00	6.70	0.4	69.2	33.1	36.1	0.9	145.0	51.30	11	12	0.5	123	87.7	6.10	108	711	25.0	75	1.007	3.580	137.0	102.9	2.322	0.890	>10.00
720	2	71	1	27	6.19	3.90	0.366	93.96	30.55	325.10	237.40	0.16	0.437	0.266	0.078	0.212	0.13	0.188	4.10	1.50	2.60	0.4	62.7	34.6	28.1	1.2	55.0	14.40	27	16	1.7	92	134.7	5.68	69	560	29.7	73	1.037	3.750	137.1	105.1	2.135	1.140	9.85
721	2	79	1	14	10.30	4.23	0.393	92.90	31.30	337.00	211.00	0.16	0.815	0.082	0.094	0.007	0.13	0.186	16.40	2.40	14.00	0.1	75.6	42.7	32.9	1.3	139.0	2.40	19	29	0.7	95	364.9	2.97	79	293	25.1	61	1.221	4.970	137.6	102.1	2.497	0.930	<0.80
722	2	57	2	85	5.30	4.44	0.262	59.10	17.30	292.00	343.00	0.17	0.876	0.062	0.042	0.015	0.25	0.281	8.90	4.80	4.10	0.5	67.9	30.9	37.0	0.8	69.0	7.40	21	11	1.9	82	141.1	3.67	45	324	28.0	70	1.079	3.700	137.7	103.0	1.861	0.860	>10.00
723	2	51	1	51	11.90	3.30	0.301	91.10	32.00	350.00	403.00	0.15	0.684	0.186	0.081	0.041	0.17	0.271	9.40	2.80	6.60	0.3	67.4	35.4	32.0	1.1	177.0	8.60	27	55	0.4	108	260.5	3.10	21	76	25.0	134	0.581	3.560	126.1	89.2	2.126	0.890	1.33
724	2	21	1	11	4.20	5.04	0.418	83.10	27.20	328.00	207.00	0.18	0.544	0.360	0.084	0.008	0.15	0.159	4.20	2.00	2.20	0.5	67.6	40.2	27.4	1.5	27.0	3.40	29	27	1.1	95	116.8	1.21	37	282	22.9	103	0.746	4.290	141.0	105.3	2.266	0.880	1.65
725	2	12	1	55	8.93	4.41	0.269	60.94	18.17	298.20	643.00	0.16	0.558	0.267	0.159	0.011	0.18	0.464	3.50	0.50	3.00	0.1	69.4	34.9	34.5	1.0	14.0	5.60	22	14	1.6	74	96.9	3.13	27	173	22.2	158	0.496	4.250	138.7	104.1	2.216	1.040	4.58
726	2	29	2	61	11.60	4.41	0.313	70.90	22.00	310.00	651.00	0.16	0.627	0.286	0.081	0.002	0.15	0.515	4.80	1.80	3.00	0.4	68.3	33.5	34.8	1.0	29.0	4.80	28	23	1.2	74	134.3	3.91	56	230	20.2	93	0.828	4.360	138.4	105.6	2.012	1.160	>10.00
727	2	54	1	15	3.16	4.99	0.360	72.16	22.26	308.50	279.90	0.17	0.584	0.310	0.087	0.013	0.15	0.250	4.80	1.60	3.20	0.3	66.0	39.1	26.9	1.5	27.0	42.10	19	23	0.8	34	258.4	3.88	68	204	24.6	78	0.975	3.740	140.2	108.1	2.236	1.050	4.87
728	2	38	2	37	9.07	4.63	0.347	74.94	23.62	315.10	369.00	0.16	0.656	0.238	0.074	0.025	0.17	0.290	4.30	1.60	2.70	0.4	73.7	39.8	33.9	1.2	19.0	2.20	15	10	1.5	79	110.0	3.70	44	551	24.0	113	0.684	3.980	139.7	105.2	2.341	0.960	>10.00
729	2	52	1	112	33.70	3.28	0.240	73.35	22.82	311.10	655.40	0.17	0.847	0.046	0.004	0.102	0.19	0.443	16.10	3.40	12.70	0.2	65.6	29.3	36.3	0.8	78.0	25.30	20	14	1.4	209	89.9	11.20	123	363	24.4	40	1.814	3.490	136.8	104.3	2.225	0.830	>10.00
730	2	65	2	103	4.80	3.60	0.316	87.90	29.20	332.00	248.00	0.16	0.612	0.186	0.120	0.083	0.12	0.204	6.10	1.40	4.70	0.2	78.1	35.3	42.8	0.8	16.0	6.80	17	15	1.1	53	131.3	3.28	53	190	28.4	82	0.928	3.580	136.0	100.0	2.173	0.960	>10.00
731	2	35	1	24	6.50	3.62	0.286	79.00	25.80	326.00	158.00	0.16	0.560	0.330	0.100	0.003	0.17	0.130	7.10	3.80	3.30	0.5	57.8	26.9	30.9	0.9	271.0	21.10	27	33	0.8	125	181.3	2.36	48	308	24.9	69	1.089	3.870	135.3	104.7	1.969	0.820	2.75
732	2	16	1	42	8.72	5.11	0.371	72.53	22.88	315.50	305.20	0.17	0.593	0.277	0.090	0.035	0.16	0.224	2.20	0.60	1.60	0.3	83.5	41.0	42.5	1.0	20.0	6.50	23	16	1.4	149	136.7	5.10	35	370	22.4	94	0.817	4.270	136.0	101.5	2.334	1.120	>10.00
733	2	29	1	40	6.95	5.08	0.408	80.42	25.12	312.30	567.50	0.16	0.675	0.156	0.102	0.061	0.15	0.384	2.90	0.80	2.10	0.3	64.6	36.8	27.8	1.3	27.0	5.50	16	10	1.6	66	177.5	3.94	57	346	25.4	99	0.781	4.420	139.9	105.4	2.227	0.940	>10.00
734	2	51	1	60	11.93	4.11	0.373	90.87	28.78	316.70	672.00	0.16	0.673	0.173	0.063	0.085	0.14	0.498	6.80	2.70	4.10	0.4	69.9	36.9	33.0	1.1	99.0	1.40	25	38	0.7	106	228.6	3.87	95	335	27.3	82	0.932	5.250	142.2	109.7	2.752	0.970	>10.00
735	2	61	1	90	6.21	3.05	0.282	92.20	29.52	320.20	162.70	0.17	0.782	0.087	0.114	0.013	0.14	0.153	5.90	2.80	3.10	0.5	69.3	38.7	30.6	1.3	118.0	3.50	16	11	1.5	102	157.6	5.15	121	388	22.7	39	1.872	3.590	136.5	103.0	2.186	0.840	>10.00
736	2	58	1	96	8.48	3.18	0.305	95.70	30.99	323.80	272.20	0.17	0.634	0.245	0.091	0.023	0.15	0.218	6.30	3.20	3.10	0.5	69.9	30.7	39.2	0.8	160.0	2.10	19	18	1.1	135	174.9	4.05	75	651	24.4	69	1.090	3.730	135.5	103.7	2.034	1.000	>10.00
737	2	71	1	5	7.20	3.90	0.341	87.20	29.60	339.00	143.00	0.16	0.696	0.114	0.094	0.093	0.16	0.109	41.40	18.40	23.00	0.4	67.5	37.6	29.9	1.3	119.0	8.80	29	14	2.1	88	149.8	4.82	112	169	22.5	41	1.786	3.850	131.9	99.7	2.153	0.910	>10.00
738	2	73	2	23	4.43	3.57	0.329	92.26	29.99	325.00	331.60	0.16	0.611	0.184	0.121	0.077	0.15	0.263	5.80	0.90	4.90	0.2	69.8	38.7	31.1	1.2	24.0	8.10	22	11	1.7	58	227.8	2.71	64	161	28.8	92	0.837	3.570	142.8	110.3	2.315	0.900	<0.80
739	2	75	2	49	4.40	3.36	0.306	91.00	31.00	341.00	173.00	0.16	0.474	0.339	0.172	0.011	0.16	0.145	11.20	3.00	8.20	0.3	68.3	34.5	33.8	1.0	20.0	2.70	22	9	2.4	66	103.6	3.27	70	328	22.8	54	1.384	3.090	139.4	107.6	2.065	0.890	6.18
740	2	75	2	28	4.37	4.02	0.358	88.99	28.49	320.10	229.20	0.16	0.536	0.229	0.134	0.096	0.16	0.197	15.60	3.10	12.50	0.2	59.8	32.6	27.2	1.2	58.0	1.70	23	23	1.0	62	122.7	2.45	60	78	24.9	67	1.133	3.530	140.1	107.0	1.972	0.990	1.07
741	2	69	1	3	4.39	4.13	0.380	91.96	29.85	324.70	143.50	0.16	0.400	0.421	0.138	0.039	0.13	0.137	11.10	3.00	8.10	0.3	68.4	43.6	24.8	1.8	20.0	11.40	16	11	1.5	52	144.9	5.13	60	227	27.5	82	0.933	4.330	138.8	103.6	2.352	0.890	<0.80
742	2	74	1	42	5.50	4.03	0.376	93.20	31.10	333.00	290.00	0.15	0.582	0.175	0.121	0.108	0.16	0.215	12.50	7.80	4.70	0.6	71.4	35.2	36.2	1.0	151.0	16.70	18	7	2.6	107	172.6	9.47	157	269	20.4	29	2.448	4.390	130.4	96.7	2.288	0.990	>10.00
743	2	32	2	27	7.30	3.93	0.353	89.90	30.20	336.00	371.00	0.15	0.637	0.213	0.106	0.040	0.13	0.251	3.90	1.10	2.80	0.3	65.9	36.9	29.0	1.3	14.0	4.10	21	16	1.3	74	153.6	1.14	53	653	25.7	105	0.736	3.880	140.3	105.8	2.171	0.940	>10.00
744	2	83	2	65	8.11	3.86	0.337	87.44	28.53	326.20	291.50	0.16	0.520	0.342	0.082	0.045	0.14	0.230	7.50	1.80	5.70	0.2	66.1	34.8	31.3	1.1	38.0	4.60	32	31	1.0	93	168.3	4.21	55	256	25.6	63	1.202	4.920	133.8	100.7	2.181	0.830	>10.00
745	2	32	2	70	6.83	3.57	0.315	88.28	28.64	324.40	344.20	0.17	0.748	0.135	0.098	0.016	0.15	0.242	5.60	3.50	2.10	0.6	68.4	36.5	31.9	1.1	86.0	5.70	15	30	0.5	69	183.6	2.31	48	175	25.1	97	0.790	4.080	142.2	108.1	2.250	1.050	>10.00
746	2	50	2	23	35.92	4.76	0.339	71.15	22.38	314.60	362.20	0.19	0.945	0.022	0.032	0.001	0.16	0.333	117.20	75.10	42.10	0.6	53.8	28.4	25.4	1.1	386.0	2.70	32	43	0.7	157	107.2	3.58	29	16	22.8	117	0.663	3.050	134.3	97.6	2.067	0.690	>10.00
747	2	75	1	77	7.87	3.60	0.307	85.41	27.13	317.70	596.10	0.15	0.670	0.103	0.160	0.058	0.19	0.332	9.70	5.50	4.20	0.6	51.9	26.3	25.6	1.0	26.0	8.30	21	12	1.8	84	46.6	2.32	55	604	24.9	87	0.881	3.780	128.0	87.2	1.990	0.590	>10.00
748	2	59	1	68	6.10	4.73	0.416	87.80	29.30	333.00	531.00	0.16	0.476	0.419	0.046	0.054	0.13	0.372	7.50	4.00	3.50	0.5	70.5	42.1	28.4	1.5	157.0	4.20	16	20	0.8	77	245.7	4.05	67	322	26.9	125	0.620	3.580	141.2	99.4	2.160	0.950	<0.80
749	2	77	1	50	3.80	2.29	0.228	99.40	33.10	333.00	269.00	0.16	0.479	0.361	0.115	0.039	0.18	0.195	17.60	6.90	10.70	0.4	53.9	24.3	29.6	0.8	49.0	6.10	35	21	1.7	62	47.7	1.86	52	306	23.1	108	0.718	4.300	122.1	85.4	1.880	0.560	>10.00
750	2	57	1	90	10.40	3.25	0.337	103.70	32.67	314.90	377.40	0.16	0.886	0.069	0.037	0.001	0.16	0.268	12.90	5.30	7.60	0.4	63.3	34.1	29.2	1.2	334.0	104.80	25	24	1.0	219	320.8	8.63	143	269	21.4	56	1.331	4.150	140.8	106.3	2.233	0.750	>10.00
751	2	68	2	30	6.70	3.97	0.356	89.60	29.70	332.00	253.00	0.17	0.608	0.284	0.085	0.020	0.14	0.175	3.50	2.00	1.50	0.6	68.9	35.8	33.1	1.1	35.0	155.70	41	21	2.0	96	124.5	5.85	75	228	24.6	94	0.814	4.010	143.9	107.3	2.169	0.820	>10.00
752	2	23	1	39	10.11	3.72	0.333	89.49	29.37	328.20	275.20	0.17	0.467	0.414	0.083	0.030	0.15	0.202	7.20	3.00	4.20	0.4	79.0	42.0	37.0	1.1	120.0	2.70	27	35	0.8	85	358.1	2.98	75	339	24.0	93	0.825	3.980	136.6	101.9	2.426	0.830	>10.00
753	2	57	1	7	7.09	4.91	0.350	71.27	22.70	318.50	329.90	0.17	0.626	0.249	0.077	0.040	0.17	0.236	10.10	3.50	6.60	0.3	64.0	38.7	25.3	1.5	30.0	1.10	19	14	1.4	73	180.6	4.27	86	405	27.0	91	0.842	3.920	140.7	105.8	2.258	0.810	<0.80
754	2	46	1	67	9.79	4.40	0.373	84.78	27.31	322.10	337.00	0.16	0.590	0.294	0.073	0.038	0.14	0.259	5.60	2.30	3.30	0.4	74.1	41.0	33.1	1.2	46.0	2.60	17	16	1.1	84	226.4	5.21	69	591	26.7	102	0.753	4.440	142.1	100.5	2.260	0.750	>10.00
755	2	64	1	34	6.87	3.20	0.339	105.90	34.43	325.20	198.50	0.16	0.365	0.314	0.156	0.160	0.14	0.161	3.50	3.00	0.50	0.9	72.7	38.9	33.8	1.2	160.0	9.50	15	13	1.2	79	189.4	5.58	59	801	27.1	68	1.114	4.320	141.7	100.9	2.210	0.790	0.84
756	2	68	2	97	5.90	2.96	0.263	88.70	28.40	320.00	443.00	0.17	0.759	0.118	0.096	0.026	0.15	0.266	12.60	2.60	10.00	0.2	65.3	32.4	32.9	1.0	67.0	11.40	24	30	0.8	80	157.6	3.71	60	201	27.3	87	0.882	3.660	138.4	103.4	1.932	0.880	>10.00
757	2	66	2	67	6.40	4.40	0.372	84.40	28.30	335.00	336.00	0.17	0.695	0.244	0.058	0.001	0.15	0.222	6.90	3.50	3.40	0.5	64.4	33.7	30.7	1.1	149.0	1.30	31	29	1.1	67	296.1	3.14	69	96	25.0	79	0.969	3.280	140.3	105.8	2.217	0.970	>10.00
758	2	78	2	11	5.84	4.07	0.344	84.66	27.78	328.20	281.10	0.16	0.622	0.193	0.101	0.074	0.16	0.255	14.80	4.60	10.20	0.3	61.3	35.8	25.5	1.4	70.0	7.20	16	15	1.1	80	203.6	4.26	61	256	27.6	88	0.870	4.200	142.2	105.0	2.384	0.900	3.30
759	2	65	1	10	8.20	4.63	0.421	90.90	31.20	343.00	243.00	0.16	0.665	0.225	0.089	0.020	0.13	0.176	5.20	2.30	2.90	0.4	59.5	37.5	22.0	1.7	38.0	3.80	18	16	1.1	42	213.9	3.53	90	628	28.0	65	1.152	3.390	137.8	103.7	2.274	0.910	<0.80
760	2	73	2	29	6.83	5.06	0.329	65.11	19.85	304.90	300.70	0.16	0.670	0.202	0.101	0.021	0.15	0.236	12.90	2.20	10.70	0.2	71.8	40.5	31.3	1.3	16.0	2.60	25	16	1.6	72	143.6	2.90	47	186	29.5	104	0.745	3.590	142.6	104.6	2.333	0.840	>10.00
761	2	73	1	93	14.70	2.79	0.252	90.10	30.60	339.00	327.00	0.15	0.848	0.092	0.050	0.010	0.14	0.245	2.80	1.50	1.30	0.5	63.0	29.6	33.4	0.9	79.0	3.70	15	10	1.5	68	139.9	5.08	68	260	28.6	66	1.137	3.170	141.8	106.9	2.028	0.870	>10.00
762	2	37	1	87	14.20	3.49	0.326	93.30	30.80	330.00	481.00	0.16	0.641	0.204	0.084	0.063	0.17	0.330	4.40	2.80	1.60	0.6	70.5	37.8	32.7	1.2	49.0	4.80	19	25	0.8	81	219.6	1.38	53	199	25.1	85	0.895	3.810	142.5	107.8	2.252	0.990	2.73
763	2	80	2	57	5.10	4.28	0.345	80.51	24.92	309.60	158.70	0.16	0.596	0.238	0.081	0.073	0.16	0.141	9.60	3.80	5.80	0.40	70.3	38.1	32.2	1.2	18	6.3	20	6	3.3	63	88.4	3.96	73	85	23.40	70.08	1.08	4.70	141.0	104.0	2.20	0.93	>10.00
764	2	31	1	62	10.71	4.15	0.256	61.75	18.98	307.40	530.60	0.16	0.776	0.127	0.073	0.021	0.19	0.344	8.12	3.34	4.78	0.41	68.8	30.4	38.4	0.8	64	2.7	6	7	0.9	102	76.2	4.65	63	211	30.80	100.03	0.77	3.87	143.0	106.0	1.94	0.72	>10.00
765	2	63	1	115	7.50	3.66	0.239	65.30	20.70	317.00	347.00	0.19	0.797	0.141	0.053	0.002	0.20	0.412	3.80	1.90	1.90	0.5	66.1	29.0	37.1	0.8	46.0	3.80	9	8	1.1	79	144.9	3.81	49	495	23.4	59	1.277	3.780	138.8	106.7	2.155	0.910	>10.00
766	2	66	2	12	6.60	4.21	0.384	91.20	30.10	330.00	242.00	0.16	0.605	0.277	0.083	0.029	0.13	0.207	7.50	2.20	5.30	0.3	78.6	44.3	34.3	1.3	19.0	9.00	22	22	1.0	52	241.5	3.57	66	223	24.8	110	0.701	3.630	143.6	104.3	2.173	0.930	<0.80
767	2	75	1	17	25.64	5.00	0.351	70.22	21.07	300.00	360.50	0.17	0.860	0.066	0.067	0.006	0.16	0.303	6.00	4.70	1.30	0.8	68.5	34.2	34.3	1.0	107.0	3.70	58	55	1.1	70	208.1	7.78	91	388	25.1	54	1.385	3.750	133.6	96.7	2.237	0.860	>10.00
768	2	71	1	25	13.50	4.37	0.413	94.30	31.40	333.00	169.00	0.16	0.801	0.115	0.057	0.023	0.16	0.151	20.50	11.00	9.50	0.5	75.3	41.4	33.9	1.2	387.0	19.00	80	51	1.6	246	259.8	8.96	63	246	28.9	63	1.187	4.320	137.8	99.1	2.388	0.750	>10.00
769	2	67	2	6	5.20	4.21	0.369	87.70	30.10	343.00	128.00	0.16	0.601	0.315	0.066	0.012	0.13	0.122	8.80	3.50	5.30	0.4	70.8	44.0	26.8	1.6	22.0	4.50	22	19	1.2	55	253.1	5.32	84	211	26.2	94	0.816	4.450	142.4	107.2	2.385	1.070	<0.80
770	2	42	1	75	9.43	4.11	0.353	85.82	27.70	322.80	494.90	0.16	0.661	0.231	0.071	0.029	0.14	0.363	12.30	4.10	8.20	0.3	79.8	40.9	38.9	1.1	208.0	2.50	20	39	0.5	138	304.4	3.68	58	230	20.6	100	0.769	4.830	137.6	101.7	2.238	1.050	>10.00
771	2	22	1	8	12.65	5.05	0.425	84.30	27.29	323.70	380.20	0.16	0.657	0.256	0.075	0.007	0.16	0.330	5.33	1.79	3.54	0.34	67.9	39.9	28.0	1.4	19	4.7	13	11	1.2	122	240.8	5.85	68	295	26.00	102.81	0.75	3.66	143.0	105.0	2.37	0.79	<0.80
772	2	31	2	19	4.60	5.15	0.324	62.93	19.21	305.30	159.80	0.16	0.654	0.258	0.071	0.012	0.17	0.149	8.60	2.70	5.90	0.3	69.0	35.1	33.9	1.0	12.0	10.30	14	11	1.3	40	120.6	2.59	55	197	22.9	120	0.646	3.830	141.2	109.2	2.127	0.910	2.97
773	2	77	1	7	28.30	3.82	0.245	64.20	18.20	283.00	722.00	0.18	0.947	0.043	0.007	0.003	0.25	0.642	6.90	3.20	3.70	0.5	53.3	30.2	23.1	1.3	62.0	5.40	30	17	1.8	62	142.4	2.98	71	433	27.8	86	0.894	3.430	142.3	109.0	1.997	0.950	>10.00
774	2	43	1	36	1.60	2.27	0.215	94.90	31.00	327.00	31.00	0.18	0.934	0.049	0.012	0.005	0.21	0.031	114.20	79.20	35.00	0.7	42.8	31.1	11.7	2.7	96.0	126.30	64	38	1.7	113	91.1	6.98	56	121	18.6	26	2.685	3.780	139.9	105.9	2.149	0.930	>10.00
775	2	61	1	58	10.20	4.70	0.389	82.80	27.80	336.00	285.00	0.16	0.726	0.102	0.101	0.066	0.15	0.225	5.20	2.00	3.20	0.4	61.4	36.0	25.4	1.4	34.0	5.50	15	22	0.7	125	192.8	3.44	57	242	21.8	126	0.618	4.360	136.3	101.7	2.278	0.850	9.10
776	2	17	2	18	9.68	4.69	0.358	76.18	22.37	293.70	389.70	0.16	0.588	0.295	0.083	0.025	0.17	0.349	2.90	0.90	2.00	0.3	72.3	36.9	35.4	1.0	12.0	66.70	19	13	1.5	145	123.6	1.53	28	247	18.1	161	0.487	4.130	140.7	108.4	2.137	0.890	7.27
777	2	66	1	140	10.56	3.68	0.348	94.55	29.60	313.00	844.00	0.16	0.668	0.205	0.085	0.035	0.20	0.562	8.20	6.30	1.90	0.8	88.6	38.9	49.7	0.8	230.0	8.80	31	26	1.2	142	179.8	3.19	55	115	24.5	71	1.067	4.630	136.8	99.3	2.379	1.010	>10.00
778	2	56	1	97	7.58	4.19	0.355	84.75	27.21	321.10	374.70	0.16	0.710	0.163	0.074	0.048	0.17	0.270	6.00	1.50	4.50	0.3	70.6	41.7	28.9	1.4	92.0	3.40	18	26	0.7	101	247.5	3.18	38	525	31.5	85	0.900	4.430	136.5	98.0	2.470	1.120	>10.00
779	2	69	1	17	5.95	3.83	0.365	95.24	30.99	325.40	242.60	0.16	0.537	0.277	0.146	0.034	0.15	0.219	5.20	2.40	2.80	0.5	61.8	38.2	23.6	1.6	39.0	0.40	18	5	3.6	71	208.4	3.16	95	285	27.8	94	0.820	4.380	148.1	112.4	2.180	0.800	2.37
780	2	46	1	29	8.90	4.14	0.372	89.81	29.42	327.60	261.80	0.16	0.526	0.356	0.071	0.041	0.15	0.192	5.70	2.20	3.50	0.4	68.1	36.6	31.5	1.2	24.0	7.10	24	29	0.8	65	210.6	2.89	59	331	24.9	99	0.775	3.880	137.8	103.9	1.888	0.900	>10.00
781	2	73	1	33	4.53	4.10	0.368	89.84	28.99	322.70	94.70	0.16	0.557	0.322	0.086	0.032	0.16	0.083	27.50	15.80	11.70	0.6	80.8	38.2	42.6	0.9	158.0	6.80	28	25	1.1	185	138.6	3.12	83	409	26.5	62	1.203	3.430	137.6	100.9	2.147	0.920	7.35
782	2	73	1	23	7.80	4.10	0.375	91.30	29.70	325.00	275.00	0.17	0.788	0.085	0.081	0.040	0.15	0.175	11.80	5.70	6.10	0.5	71.6	39.5	32.1	1.2	31.0	3.00	18	7	2.6	95	126.5	2.66	65	620	24.4	96	0.800	3.600	140.8	105.2	2.252	0.850	>10.00
783	2	38	1	5	7.94	5.29	0.463	87.54	28.82	329.20	257.60	0.16	0.572	0.257	0.093	0.071	0.13	0.188	7.50	2.70	4.80	0.4	70.8	42.1	28.7	1.5	38.0	13.00	20	20	1.0	63	245.5	5.01	85	484	22.7	98	0.788	3.670	140.8	107.3	2.279	1.190	<0.80
784	2	42	2	17	8.41	4.44	0.382	85.89	27.90	324.80	391.60	0.16	0.503	0.295	0.080	0.114	0.13	0.275	4.47	2.26	2.21	0.51	59.3	37.6	21.7	1.7	19	2.2	12	14	0.9	36	174.2	3.94	55	290	21.17	156.38	0.50	4.10	138.0	106.0	2.15	0.76	<0.80
785	2	24	2	55	7.98	3.96	0.368	92.98	30.71	330.30	255.30	0.16	0.751	0.164	0.060	0.021	0.13	0.247	5.20	2.30	2.90	0.4	76.0	41.2	34.8	1.2	23.0	2.30	20	14	1.4	102	102.1	2.45	35	495	24.8	157	0.499	4.110	140.6	107.0	2.366	0.950	7.77
786	2	48	2	51	3.90	3.59	0.298	83.10	27.30	329.00	468.00	0.16	0.620	0.220	0.089	0.066	0.17	0.313	6.90	4.70	2.20	0.7	82.9	28.1	54.8	0.5	33.0	74.40	54	19	2.8	72	107.6	1.52	48	424	22.9	113	0.684	4.380	130.8	100.2	2.115	0.840	>10.00
787	2	73	1	50	8.01	4.88	0.364	74.68	24.50	328.10	551.70	0.17	0.528	0.343	0.077	0.046	0.18	0.414	13.70	7.50	6.20	0.5	79.2	36.7	42.5	0.9	81.0	5.00	43	30	1.4	57	159.4	1.89	80	393	21.0	83	0.916	3.700	138.0	103.6	2.287	0.900	>10.00
788	2	78	1	19	6.63	4.54	0.309	67.96	21.39	314.80	254.40	0.17	0.399	0.363	0.127	0.106	0.17	0.198	4.70	2.10	2.60	0.4	63.6	36.5	27.1	1.3	36.0	1.90	18	13	1.4	61	163.9	2.36	75	371	25.8	84	0.907	2.900	140.0	108.2	2.100	0.620	2.43
789	2	91	2	51	4.40	3.04	0.289	95.11	30.54	321.20	100.20	0.17	0.790	0.103	0.077	0.028	0.16	0.078	20.30	13.10	7.20	0.6	56.9	25.4	31.5	0.8	27.0	74.70	32	26	1.2	80	78.2	5.69	55	391	22.2	84	0.905	3.280	134.4	105.2	1.998	0.830	>10.00
790	2	23	1	2	6.49	5.04	0.431	85.54	27.26	318.70	189.60	0.17	0.686	0.228	0.058	0.026	0.15	0.146	15.70	5.30	10.40	0.34	69.9	46.7	23.2	2.0	12	6.5	19	11	1.7	111	345.7	5.36	78	460	21.90	60.48	1.24	3.78	140.0	102.0	2.26	0.93	<0.80
791	2	41	1	14	8.30	6.54	0.406	62.10	19.10	307.00	369.00	0.16	0.609	0.232	0.099	0.052	0.15	0.280	9.50	2.60	6.90	0.3	76.6	44.4	32.2	1.4	38.0	4.50	48	66	0.7	71	318.7	4.53	73	405	27.6	96	0.801	3.960	141.5	103.0	2.360	0.910	2.65
792	2	66	2	6	5.40	3.85	0.380	98.60	31.70	321.00	199.00	0.16	0.484	0.328	0.087	0.100	0.16	0.130	10.30	4.70	5.60	0.5	67.0	38.7	28.3	1.4	18.0	5.30	17	10	1.7	121	185.7	3.23	66	405	23.8	81	0.947	3.460	140.7	108.1	2.589	0.920	<0.80
793	2	28	1	31	14.06	4.05	0.352	86.95	27.56	316.90	272.40	0.17	0.757	0.108	0.084	0.048	0.21	0.258	15.40	8.70	6.70	0.6	72.6	41.7	30.9	1.3	76.0	10.90	24	27	0.9	96	96.1	3.43	54	259	24.8	94	0.821	3.880	133.3	96.1	2.343	1.090	>10.00
794	2	60	1	70	19.92	4.44	0.261	58.81	17.53	298.10	612.00	0.16	0.886	0.042	0.068	0.002	0.17	0.462	17.10	9.90	7.20	0.6	69.7	29.0	40.7	0.7	67.0	3.80	22	34	0.6	111	41.5	3.87	33	228	22.4	107	0.725	4.000	128.2	92.7	2.106	0.830	>10.00
795	2	36	1	74	11.53	4.76	0.370	77.79	24.30	312.30	469.10	0.16	0.728	0.115	0.112	0.045	0.21	0.341	4.00	3.50	0.50	0.9	80.7	40.1	40.6	1.0	220.0	6.80	26	12	2.2	108	245.9	4.25	111	249	21.6	52	1.432	3.860	134.7	102.2	2.528	0.950	>10.00
796	2	29	1	28	8.32	4.59	0.390	85.11	26.70	313.80	275.40	0.16	0.714	0.115	0.159	0.010	0.16	0.195	16.30	10.90	5.40	0.7	77.1	36.8	40.3	0.9	114.0	11.10	31	80	0.4	96	112.5	1.86	58	215	23.9	84	0.907	4.130	135.1	100.3	2.390	0.930	>10.00
797	2	57	2	86	9.17	4.16	0.373	89.52	28.81	321.90	237.70	0.16	0.701	0.207	0.041	0.046	0.14	0.186	4.80	1.80	3.00	0.4	82.2	43.2	39.0	1.1	28.0	10.30	40	74	0.5	116	128.4	6.89	45	194	24.5	73	1.041	3.230	136.1	101.5	2.245	1.120	>10.00
798	2	48	1	5	16.12	4.92	0.371	75.43	21.88	290.00	307.40	0.17	0.783	0.143	0.070	0.001	0.18	0.254	5.40	3.00	2.40	0.6	56.7	33.2	23.5	1.4	102.0	4.30	25	19	1.3	166	154.3	2.42	39	201	26.1	122	0.634	3.730	138.0	101.0	2.144	1.090	4.35
799	2	67	1	48	8.84	3.58	0.335	93.66	30.26	323.00	321.50	0.16	0.717	0.168	0.091	0.019	0.17	0.278	35.20	25.40	9.80	0.7	59.3	28.7	30.6	0.9	83.0	86.60	96	110	0.9	82	52.9	2.60	100	295	24.7	66	1.142	2.890	136.9	103.5	2.031	0.790	>10.00
800	2	74	1	5	6.60	3.83	0.374	97.53	30.98	317.60	181.50	0.17	0.590	0.283	0.096	0.025	0.12	0.138	9.50	3.90	5.60	0.4	66.8	39.9	26.9	1.5	16.0	8.30	14	16	0.9	31	199.0	3.71	57	256	28.5	125	0.619	3.720	140.1	104.2	2.180	0.740	<0.80
801	2	60	2	75	5.76	3.41	0.287	84.34	26.70	316.60	435.20	0.16	0.613	0.255	0.110	0.011	0.14	0.326	3.60	1.30	2.30	0.4	59.8	31.1	28.7	1.1	16.0	4.00	20	8	2.5	61	160.1	2.52	54	267	32.5	122	0.637	4.300	142.9	107.3	2.092	1.100	>10.00
802	2	60	1	88	9.24	4.30	0.348	80.90	25.81	319.10	497.80	0.16	0.735	0.141	0.107	0.012	0.14	0.394	7.30	4.00	3.30	0.55	60.5	26.7	33.8	0.8	23	7.6	12	6	2.0	70	95.4	5.07	79	408	21.10	71.48	1.06	4.05	138.0	102.0	1.97	0.79	>10.00
803	2	10	1	27	10.48	3.94	0.329	83.60	25.29	302.50	643.90	0.16	0.460	0.397	0.073	0.065	0.17	0.443	1.30	0.20	1.10	0.2	50.9	24.6	26.3	0.9	13.0	4.60	16	7	2.3	105	95.2	2.76	23	142	25.0	188	0.417	4.040	139.6	106.3	1.847	0.760	<0.80
804	2	29	1	51	5.81	3.73	0.351	93.87	30.73	327.30	286.10	0.15	0.542	0.288	0.110	0.051	0.16	0.226	7.90	4.20	3.70	0.5	58.2	38.7	19.5	2.0	222.0	3.20	17	34	0.5	56	235.1	3.63	59	519	25.2	103	0.747	3.480	138.6	101.5	2.310	0.880	>10.00
805	2	50	1	44	6.45	4.33	0.380	87.87	28.25	321.50	293.70	0.16	0.704	0.183	0.101	0.007	0.13	0.216	29.30	15.70	13.60	0.5	62.4	38.7	23.7	1.6	25.0	2.80	13	26	0.5	69	179.9	4.25	53	234	25.8	118	0.658	4.180	139.3	102.8	2.170	0.750	>10.00
806	2	63	1	12	6.46	5.46	0.405	74.26	22.53	303.30	181.50	0.18	0.570	0.293	0.096	0.038	0.15	0.165	8.60	3.30	5.30	0.4	68.8	37.8	31.0	1.2	63.0	4.00	35	40	0.9	113	248.3	5.15	88	375	24.0	76	0.999	3.680	139.1	103.6	2.213	0.900	1.37
807	2	43	1	27	3.00	4.08	0.390	95.60	31.20	327.00	243.00	0.17	0.691	0.085	0.132	0.087	0.14	0.189	10.90	4.50	6.40	0.4	74.3	38.7	35.6	1.1	128.0	3.90	25	36	0.7	122	198.7	4.62	81	348	23.3	85	0.896	4.360	138.1	104.1	2.199	0.930	7.18
808	2	66	2	23	7.88	4.13	0.389	94.17	30.17	320.30	176.80	0.16	0.677	0.219	0.070	0.031	0.14	0.163	4.70	2.80	1.90	0.6	74.0	41.2	32.8	1.3	41.0	1.10	15	13	1.2	91	154.8	1.74	63	537	24.8	100	0.770	3.700	138.9	103.3	2.248	1.030	>10.00
809	2	41	1	34	12.60	5.29	0.324	61.27	18.17	296.50	444.10	0.17	0.702	0.111	0.096	0.087	0.16	0.330	9.10	4.70	4.40	0.5	70.6	38.2	32.4	1.2	81.0	7.50	18	16	1.1	252	108.5	3.31	47	165	24.1	109	0.708	4.690	135.5	100.5	2.390	1.130	>10.00
810	2	61	2	74	6.80	3.97	0.352	88.80	29.60	333.00	278.00	0.16	0.655	0.158	0.166	0.016	0.15	0.211	5.20	1.90	3.30	0.4	73.1	38.9	34.2	1.1	15.0	7.60	18	15	1.2	82	198.0	4.66	88	259	25.1	86	0.885	3.080	143.2	105.8	2.192	0.800	8.78
811	2	87	1	105	9.48	3.19	0.299	93.50	29.39	314.30	496.90	0.17	0.780	0.116	0.090	0.010	0.19	0.330	16.10	11.00	5.10	0.7	69.7	24.4	45.3	0.5	34.0	8.10	25	30	0.8	105	67.6	3.44	59	135	26.9	89	0.860	3.230	135.3	99.8	1.927	0.870	>10.00
812	2	40	2	99	9.39	3.94	0.302	76.79	23.58	307.10	442.10	0.16	0.768	0.122	0.092	0.011	0.18	0.342	18.30	9.30	9.00	0.5	74.1	31.6	42.5	0.7	19.0	62.00	21	13	1.6	69	77.7	2.15	50	196	24.8	92	0.836	4.330	135.9	101.6	2.090	0.930	>10.00
813	2	103	1	27	4.78	3.63	0.281	77.40	23.69	306.10	183.10	0.16	0.545	0.254	0.135	0.062	0.18	0.187	12.50	7.60	4.90	0.6	64.3	29.7	34.6	0.9	44.0	7.60	19	8	2.4	59	100.3	5.99	124	141	22.6	41	1.761	4.550	136.0	104.1	2.047	0.880	>10.00
814	2	51	1	34	6.20	4.72	0.360	76.40	24.00	314.00	343.00	0.17	0.722	0.165	0.071	0.035	0.15	0.246	4.10	2.20	1.90	0.5	73.9	37.8	36.1	1.0	33.0	1.90	15	11	1.4	97	199.6	5.61	74	586	30.5	95	0.810	4.730	139.3	103.9	2.230	0.720	>10.00
815	2	62	1	39	6.21	4.57	0.424	92.91	29.22	314.60	356.40	0.16	0.543	0.270	0.126	0.052	0.14	0.287	9.00	5.10	3.90	0.6	57.7	34.6	23.1	1.5	161.0	4.70	38	111	0.3	80	158.5	4.61	82	441	28.9	83	0.918	4.340	136.8	100.7	2.202	1.250	>10.00
816	2	55	2	53	5.36	4.68	0.285	60.86	18.72	307.60	270.60	0.17	0.714	0.185	0.092	0.004	0.18	0.204	11.20	3.20	8.00	0.3	81.3	40.2	41.1	1.0	26.0	10.10	21	16	1.3	72	245.1	7.59	77	302	26.9	63	1.188	3.460	139.6	100.2	2.399	1.000	>10.00
817	2	73	1	17	5.40	5.25	0.381	72.50	22.00	303.00	352.00	0.16	0.667	0.204	0.100	0.025	0.14	0.239	4.00	2.50	1.50	0.6	67.0	39.4	27.6	1.4	25.0	6.70	19	15	1.3	74	205.5	3.49	97	281	24.0	80	0.954	3.750	141.8	105.2	2.202	0.920	<0.80
818	2	83	1	68	8.59	3.80	0.351	92.29	30.47	330.20	530.70	0.16	0.822	0.060	0.077	0.033	0.14	0.373	6.60	2.00	4.60	0.30	70.1	38.8	31.3	1.2	56	8.8	21	12	1.8	99	162.4	3.67	62	288	25.20	71.48	1.06	5.52	128.0	91.0	2.19	0.78	>10.00
819	2	55	2	19	7.40	4.07	0.367	90.12	29.57	328.10	184.30	0.16	0.660	0.191	0.110	0.034	0.14	0.182	5.80	2.10	3.70	0.36	65.0	38.2	26.8	1.4	20	7.5	25	20	1.3	62	272.0	4.91	68	244	23.20	101.40	0.76	4.00	137.0	105.0	2.27	0.77	2.18
820	2	73	1	97	6.77	3.99	0.322	80.69	25.32	313.70	287.70	0.17	0.517	0.259	0.140	0.082	0.18	0.226	4.40	2.70	1.70	0.6	74.1	36.4	37.7	1.0	70.0	7.90	16	11	1.5	108	176.2	5.74	82	278	25.9	72	1.053	4.080	140.1	105.9	2.210	0.840	>10.00
821	2	69	2	51	6.87	4.71	0.446	94.77	29.40	310.20	301.50	0.16	0.697	0.197	0.077	0.017	0.14	0.265	7.90	3.40	4.50	0.4	77.4	47.5	29.9	1.6	65.0	10.20	34	23	1.5	93	272.6	5.68	58	246	24.3	96	0.801	4.240	143.4	106.1	2.444	1.040	1.98
822	2	67	1	16	10.74	4.25	0.361	85.00	27.08	318.50	257.70	0.16	0.766	0.170	0.055	0.006	0.14	0.204	8.00	2.80	5.20	0.4	66.3	37.8	28.5	1.3	37.0	10.80	10	30	0.3	69	210.6	4.50	59	224	33.4	81	0.943	4.620	142.1	102.8	2.370	1.000	>10.00
823	2	59	1	81	10.17	3.86	0.297	77.03	23.53	305.40	326.90	0.16	0.861	0.055	0.048	0.032	0.17	0.187	9.20	6.10	3.10	0.7	59.9	31.1	28.8	1.1	21.0	9.20	14	8	1.8	100	62.1	1.86	31	258	31.3	111	0.694	4.150	132.0	94.7	2.025	0.640	>10.00
824	2	58	1	18	6.70	4.85	0.455	93.72	30.81	328.80	191.40	0.16	0.649	0.246	0.077	0.024	0.13	0.147	11.90	2.80	9.10	0.2	67.9	42.1	25.8	1.6	27.0	6.00	24	21	1.1	77	206.4	3.45	79	235	25.1	106	0.730	3.520	142.9	105.5	2.321	0.930	<0.80
825	2	58	1	90	10.32	4.15	0.303	73.09	21.98	300.70	527.50	0.18	0.786	0.099	0.099	0.013	0.19	0.346	2.20	1.10	1.10	0.5	57.1	26.6	30.5	0.9	38.0	2.20	9	7	1.3	73	125.7	3.83	86	527	23.9	70	1.079	4.330	132.7	97.2	1.929	0.970	>10.00
826	2	40	1	60	9.11	4.63	0.417	90.12	28.16	312.50	408.30	0.16	0.625	0.190	0.139	0.041	0.13	0.302	5.40	2.20	3.20	0.4	71.3	41.4	29.9	1.4	25.0	2.30	17	22	0.8	110	189.8	5.71	74	385	26.2	78	0.979	4.430	140.2	103.5	2.350	0.910	>10.00
827	2	38	1	67	6.00	5.29	0.343	64.77	19.14	295.50	485.20	0.16	0.677	0.167	0.105	0.043	0.16	0.342	4.80	3.10	1.70	0.6	75.2	36.3	38.9	0.9	23.0	4.60	17	7	2.4	54	142.9	2.34	64	924	28.5	109	0.710	4.700	139.8	103.1	2.207	0.950	>10.00
828	2	26	1	7	8.00	5.47	0.488	89.30	27.60	309.00	328.00	0.16	0.704	0.136	0.137	0.018	0.13	0.221	9.10	3.60	5.50	0.4	58.3	33.4	24.9	1.3	19.0	33.00	16	18	0.9	59	119.0	2.66	73	438	23.5	117	0.665	4.650	139.9	106.8	2.073	1.190	>10.00
829	2	60	1	9	0.70	1.85	0.146	79.05	43.75	553.50	180.10	0.18	0.761	0.098	0.139	0.002	0.15	0.143	158.50	117.90	40.60	0.7	97.6	22.3	75.3	0.3	184.0	161.50	844	200	4.2	468	201.8	39.41	806	567	9.3	13	4.663	6.180	125.3	89.4	1.750	1.070	>10.00
830	2	64	1	38	3.98	5.04	0.438	86.91	27.23	313.30	289.30	0.16	0.446	0.340	0.160	0.049	0.14	0.219	5.40	3.30	2.10	0.6	56.4	35.7	20.7	1.7	188.0	5.40	39	82	0.5	159	152.7	4.53	65	196	22.2	82	0.928	4.000	138.9	105.2	1.945	0.900	>10.00
831	2	80	1	34	9.28	3.93	0.363	92.47	28.79	311.30	174.50	0.16	0.670	0.121	0.104	0.104	0.14	0.183	8.60	3.40	5.20	0.4	70.5	42.4	28.1	1.5	35.0	7.80	21	16	1.3	68	146.4	2.40	71	353	25.8	100	0.770	4.270	142.1	108.6	2.105	0.940	8.80
832	2	38	2	98	26.96	3.25	0.285	87.53	27.28	311.70	298.10	0.18	0.917	0.053	0.029	0.001	0.14	0.188	50.60	36.90	13.70	0.7	53.4	29.6	23.8	1.2	47.0	7.90	45	36	1.3	213	169.1	7.00	33	73	27.2	89	0.864	4.430	135.1	97.7	2.148	0.840	>10.00
833	2	59	1	71	7.23	3.53	0.326	92.13	29.89	324.50	241.00	0.16	0.696	0.251	0.036	0.012	0.15	0.184	8.16	5.10	3.06	0.63	44.3	22.4	21.9	1.0	69	9.6	27	28	1.0	49	185.1	3.58	86	293	19.32	72.20	1.05	3.31	141.0	110.0	1.83	0.72	>10.00
834	2	72	1	25	4.78	3.31	0.336	101.40	32.21	317.50	305.10	0.16	0.390	0.403	0.097	0.102	0.20	0.211	4.90	2.90	2.00	0.6	58.0	32.7	25.3	1.3	45.0	3.60	18	15	1.2	140	133.8	4.62	67	306	25.2	81	0.942	4.410	141.7	109.3	2.211	0.980	3.03
835	2	36	2	101	6.11	3.58	0.259	72.36	23.04	318.50	621.90	0.17	0.666	0.173	0.107	0.052	0.19	0.515	3.00	1.30	1.70	0.4	59.4	32.6	26.8	1.2	123.0	2.60	13	19	0.7	228	153.5	2.68	52	376	23.1	138	0.564	4.550	140.1	108.7	2.155	1.240	>10.00
836	2	61	1	27	6.32	4.12	0.375	90.98	28.58	314.20	259.30	0.17	0.522	0.321	0.115	0.036	0.13	0.209	2.20	1.20	1.00	0.5	68.0	41.6	26.4	1.6	32.0	9.20	14	14	1.0	109	254.3	5.33	70	256	23.2	101	0.762	4.140	139.6	105.0	2.325	0.790	1.53
837	2	37	1	40	6.66	4.80	0.396	82.38	25.98	315.40	304.70	0.17	0.533	0.331	0.085	0.048	0.13	0.177	3.00	1.30	1.70	0.4	65.9	37.2	28.7	1.3	58.0	3.60	48	54	0.9	184	183.6	3.92	114	679	27.7	68	1.108	4.390	143.2	108.3	2.290	1.110	>10.00
838	2	72	2	16	5.88	4.19	0.404	96.51	30.94	320.60	209.30	0.16	0.509	0.333	0.130	0.025	0.13	0.166	3.50	1.20	2.30	0.3	63.6	39.2	24.4	1.6	21.0	22.20	23	23	1.0	122	202.2	5.84	74	244	22.3	85	0.901	3.910	140.1	106.8	2.107	0.910	2.18
839	2	60	2	44	5.80	4.38	0.396	90.40	28.70	317.00	228.00	0.17	0.595	0.263	0.086	0.052	0.17	0.203	4.90	2.30	2.60	0.5	70.0	40.8	29.2	1.4	111.0	4.30	36	27	1.3	117	265.0	3.23	61	429	22.3	71	1.064	3.820	140.3	104.5	2.430	0.860	3.78
840	2	56	1	61	6.87	3.72	0.309	83.09	26.59	320.00	324.90	0.16	0.615	0.277	0.071	0.032	0.22	0.263	7.90	4.90	3.00	0.6	69.6	40.0	29.6	1.4	124.0	2.50	25	43	0.6	112	208.5	3.89	62	478	27.6	78	0.971	4.590	135.3	99.9	2.376	0.940	>10.00
841	2	56	1	120	4.01	3.06	0.254	81.45	24.71	303.30	267.60	0.17	0.631	0.119	0.162	0.035	0.17	0.219	3.30	1.30	2.00	0.4	50.3	29.5	20.8	1.4	15.0	2.70	23	10	2.3	54	147.0	11.04	272	167	17.7	15	3.218	3.050	139.9	105.4	2.113	0.680	>10.00
842	2	48	2	101	14.75	3.43	0.308	89.74	27.65	308.20	546.80	0.17	0.612	0.250	0.084	0.045	0.22	0.412	4.80	1.90	2.90	0.4	86.3	38.8	47.5	0.8	35.0	1.30	17	13	1.3	103	180.8	4.65	54	172	25.0	72	1.046	3.510	138.0	102.7	2.433	0.870	>10.00
843	2	80	1	25	5.48	4.51	0.398	88.31	28.26	320.00	259.10	0.17	0.600	0.220	0.091	0.078	0.15	0.174	3.50	1.80	1.70	0.5	64.2	36.5	27.7	1.3	38.0	9.20	27	13	2.1	91	212.9	5.77	80	253	30.1	65	1.154	3.990	140.3	105.4	2.228	0.880	>10.00
844	2	39	2	2	6.49	4.57	0.351	76.65	22.12	288.60	297.40	0.17	0.672	0.205	0.103	0.015	0.21	0.232	12.50	4.30	8.20	0.3	73.1	44.0	29.1	1.5	37.0	13.50	26	22	1.2	53	188.6	6.68	55	75	21.4	106	0.726	4.630	136.7	102.5	2.446	0.830	>10.00
845	2	72	1	105	14.33	2.62	0.182	69.39	18.67	269.00	447.80	0.17	0.950	0.025	0.002	0.023	0.17	0.318	2.80	0.30	2.50	0.1	55.8	21.6	34.2	0.6	75.0	2.40	25	8	3.1	117	92.7	21.76	365	673	18.9	23	2.891	3.840	139.1	107.1	1.902	0.960	>10.00
846	2	64	1	28	12.55	4.02	0.379	94.20	30.77	326.70	205.30	0.17	0.849	0.099	0.039	0.009	0.14	0.152	6.60	3.10	3.50	0.5	64.7	32.4	32.3	1.0	23.0	1.80	21	32	0.7	49	152.0	2.67	74	140	24.4	107	0.720	4.270	140.1	105.4	1.980	0.760	>10.00
847	2	27	1	10	12.43	2.99	0.257	86.16	28.22	327.60	410.90	0.16	0.840	0.074	0.066	0.017	0.17	0.310	7.40	3.90	3.50	0.53	66.0	45.8	20.2	2.3	25	9.0	15	10	1.5	48	122.6	3.78	56	302	22.20	139.16	0.56	4.13	143.0	103.0	2.32	0.76	>10.00
848	2	57	1	33	3.58	3.86	0.334	86.50	27.68	320.00	251.80	0.15	0.575	0.275	0.105	0.038	0.16	0.236	7.70	4.00	3.70	0.5	58.8	37.6	21.2	1.8	174.0	4.70	15	11	1.4	139	160.5	3.42	68	410	26.5	84	0.905	4.030	140.6	105.3	2.326	0.930	>10.00
849	2	46	2	17	5.85	5.19	0.356	68.67	20.10	292.70	316.90	0.17	0.615	0.255	0.101	0.025	0.16	0.265	3.30	1.80	1.50	0.5	69.3	41.1	28.2	1.5	50.0	5.40	22	14	1.6	87	138.6	4.49	50	188	25.4	105	0.734	3.930	141.8	106.2	2.352	1.150	8.57
850	2	69	2	21	6.08	4.65	0.398	85.63	28.17	328.90	183.70	0.17	0.768	0.085	0.057	0.085	0.13	0.144	8.80	3.50	5.30	0.4	55.1	32.3	22.8	1.4	29.0	3.00	41	29	1.4	71	148.8	3.83	72	290	25.7	98	0.789	3.070	142.2	105.0	2.045	0.840	8.19
851	2	34	2	80	12.02	3.68	0.324	87.86	27.86	317.00	447.00	0.17	0.798	0.097	0.094	0.008	0.15	0.270	2.70	1.70	1.00	0.6	60.7	36.0	24.7	1.5	26.0	2.40	22	32	0.7	50	168.1	2.96	53	592	27.5	110	0.701	3.610	141.9	105.3	2.247	0.960	>10.00
852	2	42	2	102	5.84	3.46	0.258	74.38	22.90	307.90	254.80	0.18	0.809	0.160	0.028	0.001	0.27	0.228	7.60	5.70	1.90	0.8	68.8	27.8	41.0	0.7	65.0	4.20	57	15	3.8	253	52.8	2.05	42	161	23.9	61	1.230	4.560	136.1	106.4	2.044	1.140	>10.00
853	2	71	2	54	6.45	4.31	0.357	82.96	26.08	314.40	211.30	0.16	0.531	0.343	0.085	0.038	0.15	0.173	5.70	2.50	3.20	0.4	58.6	33.0	25.6	1.3	23.0	12.80	32	17	1.9	90	81.7	3.21	62	250	25.8	139	0.561	3.630	135.7	100.7	2.052	0.740	5.84
854	2	64	1	33	5.15	3.81	0.338	88.50	28.46	321.60	236.50	0.16	0.421	0.394	0.127	0.051	0.15	0.219	6.70	2.40	4.30	0.4	59.7	36.8	22.9	1.6	26.0	4.90	15	13	0.7	62	267.0	1.67	78	283	21.5	87	0.879	3.770	139.9	107.4	2.190	0.820	4.05
855	2	56	2	24	7.33	4.58	0.303	66.23	20.68	312.30	229.10	0.17	0.673	0.231	0.081	0.008	0.24	0.209	6.10	3.60	2.50	0.6	60.4	29.6	30.8	1.0	35.0	15.60	19	13	1.5	112	161.1	6.09	63	560	26.2	97	0.794	3.350	137.1	100.4	2.193	0.680	>10.00
856	2	44	2	18	6.18	5.18	0.334	64.39	19.59	304.20	444.00	0.20	0.638	0.189	0.142	0.028	0.13	0.351	4.30	2.40	1.90	0.56	65.4	36.8	28.6	1.3	62	5.3	27	59	0.5	105	220.9	4.52	55	472	25.00	88.04	0.87	4.70	140.0	103.0	2.39	0.81	<0.80
857	2	59	2	95	7.67	3.85	0.328	85.15	27.38	321.50	365.10	0.17	0.605	0.220	0.074	0.092	0.14	0.272	4.00	2.30	1.70	0.6	69.9	38.2	31.7	1.2	25.0	1.20	17	15	1.1	116	219.7	3.58	72	623	21.8	103	0.747	4.020	139.3	104.4	2.454	0.980	>10.00
858	2	54	2	89	5.41	2.45	0.180	73.62	23.09	313.60	212.40	0.17	0.613	0.277	0.089	0.015	0.26	0.170	4.20	2.60	1.60	0.6	57.0	29.2	27.8	1.1	17.0	3.30	14	5	2.8	54	168.6	11.14	394	252	25.8	17	3.854	4.040	138.4	103.8	2.070	0.860	>10.00
859	2	89	1	49	6.02	4.20	0.357	84.99	26.84	315.80	120.60	0.18	0.740	0.155	0.073	0.026	0.17	0.100	7.80	2.50	5.30	0.3	55.1	30.2	24.9	1.2	11.0	17.10	21	15	1.4	92	147.9	3.00	68	138	32.0	93	0.828	4.200	138.3	99.5	2.100	0.810	>10.00
860	2	26	1	5	7.76	3.91	0.383	97.99	31.28	319.20	208.90	0.17	0.707	0.175	0.077	0.033	0.13	0.196	11.60	4.60	7.00	0.4	64.7	41.0	23.7	1.7	48.0	3.00	47	30	1.6	75	164.6	3.08	74	223	22.8	110	0.704	3.750	140.2	106.5	2.114	0.930	>10.00
861	2	61	1	38	7.45	4.21	0.367	87.24	27.97	320.60	226.60	0.16	0.622	0.153	0.214	0.004	0.15	0.187	9.10	4.60	4.50	0.5	60.3	31.2	29.1	1.1	46.0	6.20	63	33	1.9	76	132.5	4.64	88	274	30.7	79	0.968	4.210	138.1	101.2	2.080	0.760	>10.00
862	2	48	2	57	6.11	4.15	0.329	79.19	24.63	311.00	440.20	0.16	0.520	0.341	0.125	0.012	0.18	0.331	4.20	1.40	2.80	0.3	69.5	37.9	31.6	1.2	32.0	3.80	14	14	1.0	77	160.6	3.65	61	224	24.2	98	0.784	3.810	140.6	104.8	2.298	0.960	>10.00
863	2	83	1	34	16.10	2.65	0.215	81.10	29.10	359.00	249.00	0.18	0.978	0.010	0.007	0.005	0.17	0.237	20.40	10.90	9.50	0.5	65.5	27.3	38.2	0.7	49.0	6.40	29	9	3.2	123	130.7	14.18	162	651	11.0	54	1.382	5.180	124.5	97.0	1.824	0.750	>10.00
864	2	57	2	34	14.09	4.54	0.405	89.23	28.75	322.20	303.50	0.16	0.716	0.223	0.047	0.003	0.13	0.237	2.10	1.90	0.20	0.9	62.5	37.8	24.7	1.5	38.0	4.60	24	39	0.6	76	293.3	6.87	58	289	31.0	109	0.712	3.450	139.0	101.4	2.346	0.910	3.52
865	2	69	2	23	11.34	4.29	0.395	92.16	29.54	320.60	233.00	0.16	0.800	0.119	0.063	0.015	0.13	0.200	15.60	4.60	11.00	0.3	66.4	35.8	30.6	1.2	1.0	2.30	21	11	1.9	80	217.7	4.71	68	207	29.5	102	0.753	3.090	142.9	105.7	2.020	0.830	1.48
866	2	54	2	32	5.34	4.08	0.342	83.94	26.51	315.80	241.60	0.16	0.464	0.363	0.111	0.057	0.14	0.179	6.90	2.80	4.10	0.4	64.7	33.1	31.6	1.0	20.0	5.50	19	11	1.7	79	131.5	5.81	69	493	24.5	94	0.815	3.830	139.5	105.9	2.213	0.850	6.64
867	2	72	1	62	4.68	3.22	0.319	99.35	30.68	308.80	563.60	0.17	0.600	0.301	0.067	0.029	0.15	0.351	7.60	2.70	4.90	0.4	59.8	32.0	27.8	1.2	28.0	5.60	18	14	1.3	85	130.3	4.02	76	278	27.9	84	0.914	3.790	140.9	105.6	2.098	0.910	>10.00
868	2	86	1	7	7.04	4.38	0.390	89.06	28.57	320.80	224.50	0.16	0.649	0.228	0.071	0.045	0.14	0.190	5.90	2.40	3.50	0.4	60.3	40.5	19.8	2.0	19.0	2.40	24	22	1.1	75	135.9	3.39	81	368	27.5	91	0.846	4.050	139.1	103.4	2.150	1.010	4.44
869	2	73	2	88	9.79	3.35	0.313	93.32	28.86	309.20	541.00	0.16	0.729	0.177	0.065	0.021	0.14	0.433	6.80	4.20	2.60	0.6	67.4	33.9	33.5	1.0	351.0	2.70	23	29	0.8	286	129.1	6.15	65	398	26.8	84	0.909	4.720	138.9	105.5	2.077	0.880	>10.00
870	2	10	1	16	7.14	3.67	0.276	75.25	24.06	319.70	290.30	0.16	0.342	0.394	0.217	0.041	0.17	0.212	6.00	1.10	4.90	0.2	61.2	40.4	20.8	1.9	17.0	7.50	35	20	1.8	202	147.0	5.00	37	167	19.4	118	0.655	4.750	136.9	105.5	2.324	0.850	>10.00
871	2	82	2	53	6.43	3.84	0.382	99.56	31.88	320.20	219.00	0.17	0.487	0.379	0.088	0.039	0.15	0.210	4.00	2.90	1.10	0.7	72.4	36.9	35.5	1.0	99.0	4.00	41	36	1.1	103	186.9	4.74	72	126	26.0	85	0.897	4.730	143.6	111.2	2.222	0.860	>10.00
872	2	44	2	7	3.77	3.23	0.294	90.91	29.19	321.00	142.40	0.17	0.616	0.217	0.162	0.002	0.13	0.134	10.00	2.90	7.10	0.3	61.3	38.8	22.5	1.7	11.0	3.40	34	16	2.1	41	175.9	2.22	61	87	26.7	99	0.774	3.870	141.2	107.4	2.240	0.880	>10.00
873	2	73	1	17	7.73	3.55	0.283	79.69	23.57	295.70	368.60	0.16	0.800	0.130	0.054	0.013	0.21	0.296	4.60	3.70	0.90	0.8	47.0	26.5	20.5	1.3	73.0	3.70	22	15	1.5	67	134.4	2.75	61	73	26.0	102	0.757	3.600	140.3	110.1	1.819	0.740	8.32
874	2	50	1	5	5.00	4.63	0.421	90.90	29.30	322.00	230.00	0.16	0.608	0.278	0.093	0.016	0.13	0.185	6.50	1.50	5.00	0.2	62.5	42.0	20.5	2.0	64.0	2.00	26	47	0.6	90	316.3	3.92	74	293	22.5	132	0.589	4.030	139.9	108.7	2.061	0.890	<0.80
875	2	55	1	40	6.20	3.88	0.370	95.40	30.50	319.00	296.00	0.16	0.581	0.241	0.112	0.063	0.12	0.241	8.90	3.10	5.80	0.3	54.6	34.2	20.4	1.7	91.0	1.90	25	62	0.5	102	164.7	3.20	74	202	26.8	119	0.651	4.350	146.5	112.2	2.099	0.860	>10.00
876	2	76	2	59	6.11	3.56	0.259	72.70	24.20	332.90	426.10	0.16	0.725	0.167	0.094	0.007	0.19	0.386	5.40	3.80	1.60	0.70	76.8	30.2	46.6	0.6	17	10.2	24	11	2.2	56	138.5	7.35	48	509	28.20	62.64	1.20	4.44	135.0	97.0	2.22	0.84	>10.00
877	2	77	1	5	4.54	3.70	0.354	95.78	31.80	332.00	211.00	0.16	0.629	0.187	0.134	0.037	0.17	0.169	20.20	12.90	7.30	0.64	55.7	37.1	18.6	2.0	52	5.0	10	21	0.5	61	106.3	3.29	97	150	27.00	90.21	0.85	4.05	132.0	93.0	2.07	0.79	0.90
878	2	42	2	17	8.20	4.66	0.367	78.80	25.70	326.00	159.00	0.16	0.781	0.026	0.179	0.014	0.15	0.161	27.00	9.00	18.00	0.3	53.9	32.9	21.0	1.6	22.0	2.50	30	19	1.6	103	127.7	3.17	53	219	20.9	102	0.759	3.380	139.6	106.0	2.041	0.610	3.73
879	2	31	2	14	6.27	4.03	0.369	91.44	30.09	329.10	249.30	0.16	0.518	0.395	0.073	0.009	0.13	0.195	3.90	1.60	2.30	0.4	68.5	40.8	27.7	1.5	18.0	2.50	20	18	1.1	55	230.8	4.36	59	206	27.3	106	0.729	3.860	138.8	106.4	2.396	0.800	<0.80
880	2	64	1	46	6.33	3.38	0.374	110.70	35.75	323.00	124.60	0.16	0.420	0.298	0.248	0.032	0.15	0.099	36.20	22.70	13.50	0.6	62.6	21.1	41.5	0.5	235.0	104.50	58	46	1.3	237	79.4	2.61	61	256	32.0	61	1.222	3.780	131.8	97.4	2.016	0.650	>10.00
881	2	68	2	13	4.30	3.50	0.315	90.05	29.47	327.20	204.80	0.17	0.447	0.422	0.092	0.036	0.13	0.173	11.50	3.10	8.40	0.3	59.8	37.6	22.2	1.7	26.0	6.30	23	16	1.4	179	146.5	4.69	46	151	24.3	127	0.610	3.470	141.4	105.9	2.318	0.910	1.31
882	2	88	1	48	5.43	5.09	0.344	67.52	20.24	299.80	260.30	0.16	0.609	0.207	0.107	0.072	0.16	0.197	3.90	1.50	2.40	0.4	69.4	38.6	30.8	1.3	38.0	9.50	19	16	1.2	110	156.0	4.30	83	315	30.9	76	1.002	4.230	140.5	104.4	2.279	1.100	>10.00
883	2	44	1	11	12.18	4.55	0.398	87.45	28.32	323.80	337.80	0.17	0.617	0.185	0.150	0.041	0.14	0.268	5.50	1.00	4.50	0.2	63.7	41.3	22.4	1.8	77.0	1.80	18	20	0.9	139	277.5	3.19	77	158	25.0	97	0.796	3.640	131.1	97.4	2.321	0.860	2.16
884	2	58	2	14	9.40	4.88	0.302	62.00	18.40	297.00	465.00	0.17	0.713	0.174	0.074	0.030	0.22	0.375	1.90	1.20	0.70	0.6	67.3	34.1	33.2	1.0	34.0	4.80	29	22	1.3	93	170.1	5.34	68	279	27.5	89	0.861	3.790	138.3	102.7	2.207	0.770	>10.00
885	2	96	1	60	11.00	2.64	0.259	98.30	32.70	333.00	391.00	0.16	0.842	0.120	0.024	0.012	0.19	0.308	15.80	9.50	6.30	0.6	67.2	24.2	43.0	0.6	37.0	41.50	51	22	2.3	123	110.7	6.27	59	9	9.0	93	0.822	5.060	123.9	90.8	1.805	0.650	>10.00
886	2	50	1	23	6.73	4.41	0.391	88.74	28.98	326.60	262.40	0.16	0.538	0.247	0.110	0.099	0.12	0.206	2.50	1.00	1.50	0.4	58.9	38.9	20.0	1.9	27.0	2.80	15	18	0.8	95	205.9	4.26	89	470	27.9	110	0.703	4.430	143.3	108.5	2.180	0.820	>10.00
887	2	80	1	83	11.89	2.95	0.284	96.46	31.74	329.10	410.30	0.16	0.746	0.074	0.085	0.094	0.16	0.302	9.10	2.40	6.70	0.3	67.4	37.2	30.2	1.2	46.0	21.80	21	18	1.2	159	139.5	3.12	88	172	27.3	69	1.090	3.790	135.9	101.4	2.348	0.850	>10.00
888	2	31	2	12	5.08	4.05	0.368	90.93	30.11	331.10	273.70	0.16	0.504	0.379	0.088	0.021	0.12	0.197	4.10	2.30	1.80	0.6	65.3	38.4	26.9	1.4	36.0	1.80	39	54	0.7	57	172.1	3.46	60	556	25.4	112	0.689	4.100	136.0	103.8	2.307	0.890	<0.80
889	2	25	1	5	10.17	3.95	0.365	92.25	30.17	327.00	241.30	0.16	0.535	0.270	0.081	0.109	0.18	0.217	3.70	2.20	1.50	0.6	66.7	42.1	24.6	1.7	32.0	15.40	17	15	1.1	84	248.9	6.21	78	369	28.5	84	0.907	3.850	142.4	107.9	2.343	1.100	3.84
890	2	76	1	89	5.46	4.16	0.367	88.22	27.08	307.00	197.30	0.16	0.830	0.113	0.055	0.000	0.18	0.150	13.20	4.30	8.90	0.3	77.9	35.1	42.8	0.8	44.0	5.40	21	12	1.8	102	144.7	7.47	83	194	22.1	61	1.232	4.670	130.2	97.0	2.347	0.640	>10.00
891	2	86	1	49	7.36	4.27	0.382	89.32	28.69	321.20	294.00	0.17	0.652	0.198	0.116	0.030	0.16	0.225	7.00	2.80	4.20	0.4	68.2	41.2	27.0	1.5	45.0	4.50	35	19	1.8	101	156.3	2.29	84	128	26.8	73	1.039	4.150	139.1	106.2	2.397	1.000	3.01
892	2	70	1	14	6.97	3.30	0.290	87.69	28.52	325.30	131.90	0.16	0.776	0.125	0.080	0.016	0.14	0.129	6.10	2.10	4.00	0.3	58.0	34.7	23.3	1.5	18.0	1.90	14	11	1.3	59	230.1	9.66	237	445	22.2	40	1.809	3.300	144.0	109.7	1.754	0.550	<0.80
893	2	60	1	67	10.37	3.21	0.271	84.46	27.30	323.30	389.30	0.17	0.681	0.220	0.067	0.026	0.19	0.296	3.84	1.66	2.18	0.43	55.9	33.3	22.6	1.5	42	4.5	16	13	1.2	53	227.9	4.14	45	171	26.62	98.69	0.78	3.88	140.0	105.0	2.18	0.80	>10.00
894	2	75	1	38	4.05	4.31	0.393	91.15	29.67	325.50	171.40	0.17	0.628	0.206	0.117	0.040	0.14	0.151	16.20	6.60	9.60	0.4	58.8	32.7	26.1	1.3	17.0	9.70	85	56	1.5	109	122.4	4.09	87	267	30.8	74	1.021	4.220	142.1	108.2	2.180	0.930	6.36
895	2	53	1	82	7.56	3.85	0.322	83.57	25.70	307.50	599.00	0.16	0.816	0.075	0.082	0.022	0.13	0.390	4.70	2.00	2.70	0.4	45.3	25.0	20.3	1.2	38.0	2.70	18	31	0.6	101	97.5	1.90	69	175	29.6	109	0.708	4.020	139.1	105.0	1.923	0.830	>10.00
896	2	69	1	52	7.00	3.85	0.360	93.59	30.24	323.20	288.40	0.16	0.675	0.143	0.138	0.041	0.13	0.218	4.40	1.90	2.50	0.4	54.0	32.8	21.2	1.5	18.0	2.00	20	20	1.0	79	139.1	2.64	82	199	31.6	110	0.700	3.900	140.0	105.6	2.077	0.850	9.96
897	2	88	1	68	2.31	3.12	0.274	87.99	29.54	335.80	114.60	0.18	0.593	0.193	0.196	0.016	0.16	0.088	8.80	3.70	5.10	0.4	73.6	32.6	41.0	0.8	45.0	7.50	46	19	2.4	77	167.5	3.97	87	132	18.0	70	1.085	5.110	120.8	92.6	2.093	0.660	>10.00
898	2	27	1	7	6.85	4.31	0.433	100.40	32.28	321.40	170.70	0.17	0.583	0.230	0.139	0.046	0.12	0.182	6.60	2.80	3.80	0.4	70.4	45.6	24.8	1.8	14.0	2.20	16	9	1.8	119	189.3	3.86	75	610	25.6	101	0.760	3.980	138.8	104.8	2.417	0.910	4.28
899	2	79	1	79	10.37	2.64	0.236	86.72	27.00	303.00	164.00	0.17	0.601	0.103	0.056	0.014	0.17	0.175	31.10	15.00	16.10	0.48	59.6	22.1	37.5	0.6	38	19.1	50	8	6.3	78	13.1	37.88	384	606	22.30	13.46	4.18	4.99	157.0	113.0	2.13	1.15	>10.00
900	2	68	1	66	7.16	3.86	0.377	97.46	35.60	365.30	271.40	0.16	0.602	0.301	0.070	0.024	0.13	0.221	4.20	1.70	2.50	0.4	74.9	41.4	33.5	1.2	51.0	20.60	17	15	1.1	124	182.1	4.22	90	388	25.9	67	1.129	3.780	138.4	103.5	2.183	0.850	4.90
901	2	44	2	58	6.34	4.24	0.384	90.63	28.77	317.40	599.30	0.16	0.718	0.142	0.086	0.048	0.16	0.405	3.60	2.00	1.60	0.6	77.2	35.1	42.1	0.8	44.0	7.00	133	32	4.2	93	131.3	2.68	65	718	24.7	73	1.042	4.770	137.3	101.7	2.244	0.900	>10.00
902	2	86	2	28	3.36	2.67	0.241	90.32	29.55	327.20	60.40	0.19	0.395	0.276	0.323	0.000	0.19	0.058	11.80	3.20	8.60	0.3	64.7	37.3	27.4	1.4	15.0	3.80	16	9	1.8	53	146.8	4.69	54	140	28.2	73	1.033	3.800	136.8	99.1	2.041	0.890	3.00
903	2	49	2	62	5.60	4.40	0.354	80.40	25.70	320.00	303.00	0.17	0.749	0.152	0.079	0.015	0.13	0.272	5.00	2.90	2.10	0.6	66.1	35.3	30.8	1.1	26.0	2.50	26	32	0.8	70	117.1	4.80	62	324	23.3	110	0.703	4.110	138.1	101.7	2.202	0.930	>10.00
904	2	51	1	48	6.43	4.22	0.378	89.53	28.93	323.10	360.80	0.16	0.687	0.168	0.122	0.020	0.13	0.286	1.90	1.10	0.80	0.6	60.9	35.9	25.0	1.4	37.0	6.60	16	13	1.2	120	186.2	5.36	68	580	22.7	101	0.766	3.780	137.7	105.9	2.244	0.730	>10.00
905	2	71	2	55	7.45	3.82	0.285	74.50	23.77	319.10	176.60	0.18	0.646	0.248	0.104	0.000	0.18	0.171	6.50	3.00	3.50	0.46	83.0	34.4	48.6	0.7	22	6.1	36	12	3.0	77	138.8	4.80	65	215	21.60	57.02	1.31	4.65	135.0	98.0	1.99	0.56	3.50
906	2	34	2	8	5.33	4.29	0.383	89.37	29.68	332.10	240.90	0.16	0.612	0.271	0.089	0.025	0.12	0.192	5.40	1.50	3.90	0.3	66.5	42.5	24.0	1.8	14.0	6.00	18	18	1.0	86	215.6	4.84	62	219	23.4	136	0.573	4.000	139.8	108.0	2.298	0.850	0.93
907	2	38	1	52	4.00	3.04	0.275	90.50	29.72	328.40	144.30	0.16	0.819	0.078	0.098	0.001	0.18	0.111	17.80	11.00	6.80	0.6	60.3	24.7	35.6	0.7	708.0	17.10	21	18	1.2	399	111.7	3.03	48	421	18.2	80	0.954	4.340	136.7	106.7	1.979	0.790	>10.00
908	2	46	1	10	5.58	3.28	0.292	88.94	30.96	348.10	211.50	0.17	0.600	0.240	0.087	0.064	0.14	0.142	6.70	4.60	2.10	0.7	60.0	35.5	24.5	1.4	15.0	1.90	20	24	0.8	64	164.0	4.97	57	219	27.5	137	0.568	3.730	137.7	100.6	2.148	0.800	<0.80
909	2	67	1	102	7.44	2.51	0.210	83.43	28.16	337.50	348.00	0.17	0.614	0.220	0.035	0.124	0.18	0.243	4.00	2.80	1.20	0.7	54.6	18.4	36.2	0.5	137.0	11.30	24	6	4.0	217	56.0	8.10	325	508	17.1	20	3.240	4.310	141.2	112.9	2.009	0.720	>10.00
910	2	38	1	29	10.17	4.32	0.375	86.64	26.87	310.10	263.70	0.17	0.827	0.080	0.081	0.007	0.19	0.197	4.80	1.90	2.90	0.4	62.8	36.8	26.0	1.4	112.0	6.20	17	21	0.8	107	202.6	3.03	77	706	26.1	65	1.153	4.040	142.2	107.2	2.370	0.810	>10.00
911	2	77	2	18	3.58	2.89	0.275	95.36	31.44	329.70	109.80	0.17	0.552	0.237	0.180	0.024	0.17	0.107	12.50	8.00	4.50	0.6	48.4	30.8	17.6	1.8	76.0	8.00	18	9	2.0	83	121.7	0.86	36	251	25.5	95	0.807	2.820	137.6	104.7	1.951	0.960	1.91
912	2	59	2	14	12.91	5.46	0.334	61.17	18.93	309.50	279.80	0.16	0.705	0.204	0.061	0.024	0.16	0.220	8.00	2.90	5.10	0.4	62.4	38.6	23.8	1.6	18.0	2.00	13	13	1.0	73	201.4	2.44	56	552	27.4	110	0.700	2.890	143.2	103.9	2.245	0.900	2.14
913	2	57	2	8	6.12	4.76	0.413	86.67	27.12	312.90	259.20	0.16	0.502	0.370	0.075	0.050	0.13	0.212	3.50	2.00	1.50	0.6	65.7	41.6	24.1	1.7	18.0	3.90	19	19	1.0	69	178.9	4.95	53	221	22.2	143	0.545	3.770	139.4	102.8	2.283	0.850	<0.80
914	2	50	1	6	5.86	4.67	0.425	90.92	30.35	333.80	263.50	0.16	0.554	0.329	0.093	0.020	0.13	0.203	3.40	2.00	1.40	0.6	65.9	42.7	23.2	1.8	23.0	98.00	18	19	0.9	73	220.8	4.27	73	499	28.9	117	0.664	4.670	141.1	105.1	2.370	1.030	<0.80
915	2	65	1	33	4.22	4.20	0.379	90.31	30.36	336.10	218.40	0.17	0.676	0.164	0.092	0.063	0.12	0.172	10.90	3.20	7.70	0.3	64.2	40.7	23.5	1.7	80.0	9.80	31	30	1.0	50	251.0	4.38	83	499	27.1	94	0.817	3.760	141.1	109.8	2.280	0.880	<0.80
916	2	64	1	94	8.35	3.14	0.315	100.20	31.80	317.50	427.10	0.16	0.565	0.223	0.071	0.138	0.16	0.321	11.70	4.10	7.60	0.4	68.4	31.8	36.6	0.9	84.0	2.50	21	27	0.8	130	204.6	2.67	56	375	21.3	119	0.654	4.090	142.1	111.9	2.209	0.870	>10.00
917	2	84	1	65	4.51	3.35	0.298	89.03	30.13	338.50	47.30	0.18	0.614	0.346	0.021	0.016	0.15	0.047	64.90	37.30	27.60	0.6	50.7	25.8	24.9	1.0	297.0	63.10	375	49	7.7	229	95.0	14.73	233	218	18.2	13	4.670	6.040	133.5	98.7	1.844	1.040	>10.00
918	2	47	1	101	5.86	3.17	0.294	92.87	30.43	327.70	453.60	0.19	0.688	0.191	0.097	0.016	0.16	0.343	4.80	2.70	2.10	0.6	66.3	34.0	32.3	1.1	194.0	61.10	19	36	0.5	119	198.3	2.74	70	137	24.9	70	1.085	4.550	141.1	108.3	2.230	1.110	>10.00
919	2	39	2	51	6.22	3.88	0.337	86.81	28.85	332.40	250.10	0.16	0.611	0.156	0.122	0.106	0.14	0.186	15.30	4.00	11.30	0.3	69.3	40.6	28.7	1.4	38.0	3.60	25	28	0.9	125	214.1	4.06	67	384	26.2	88	0.874	4.320	139.9	107.0	2.195	1.240	9.19
920	2	60	1	23	4.31	3.61	0.345	95.58	31.50	329.60	176.10	0.16	0.488	0.320	0.107	0.080	0.14	0.150	10.80	4.30	6.50	0.4	64.2	38.9	25.3	1.5	114.0	38.70	53	44	1.2	73	139.9	4.35	92	214	24.3	62	1.218	3.980	143.4	109.6	2.300	0.810	>10.00
921	2	60	1	4	13.10	4.48	0.447	99.78	33.40	334.80	59.90	0.18	0.966	0.018	0.016	0.000	0.20	0.053	84.00	49.90	34.10	0.6	60.0	34.7	25.3	1.4	637.0	84.50	76	44	1.7	350	87.5	5.75	62	169	21.0	88	0.873	4.050	131.0	94.4	2.122	0.750	>10.00
922	2	65	1	20	5.31	4.13	0.381	92.27	30.05	325.70	281.40	0.17	0.667	0.234	0.086	0.009	0.13	0.199	5.00	1.70	3.30	0.3	66.6	40.2	26.4	1.5	24.0	4.40	18	13	1.4	48	210.6	4.21	97	603	25.6	108	0.718	4.530	140.7	106.3	2.279	0.970	2.46
923	2	57	1	6	3.66	4.58	0.369	80.52	26.76	332.30	154.60	0.17	0.457	0.352	0.136	0.047	0.15	0.128	4.70	1.40	3.30	0.3	63.9	37.9	26.0	1.5	25.0	2.20	16	8	2.0	61	223.3	3.51	83	373	27.9	88	0.875	4.770	141.1	107.0	2.240	0.810	1.53
924	2	69	1	25	5.62	4.53	0.390	86.02	28.21	328.00	315.20	0.16	0.561	0.193	0.103	0.136	0.12	0.232	7.50	2.40	5.10	0.3	65.4	43.6	21.8	2.0	28.0	3.20	17	20	0.9	95	220.4	2.62	94	348	24.6	95	0.808	4.040	144.3	108.1	2.300	0.890	>10.00
925	2	50	2	79	12.58	3.80	0.238	62.73	18.35	292.60	644.10	0.17	0.776	0.168	0.044	0.000	0.26	0.454	7.40	5.40	2.00	0.7	64.3	31.9	32.4	1.0	26.0	5.60	18	11	1.6	84	64.6	2.09	49	410	25.0	94	0.820	5.110	139.2	102.6	2.130	1.070	>10.00
926	2	66	1	40	5.43	3.67	0.316	86.21	28.14	326.40	313.30	0.17	0.563	0.286	0.099	0.046	0.16	0.240	12.50	3.20	9.30	0.3	65.6	37.1	28.5	1.3	67.0	4.50	17	18	0.9	146	180.1	3.92	72	156	27.6	73	1.033	3.960	145.1	112.3	2.252	0.860	>10.00
927	2	69	1	101	9.60	3.06	0.295	96.38	33.25	345.00	363.00	0.17	0.734	0.149	0.106	0.006	0.15	0.235	10.40	6.50	3.90	0.6	77.2	32.4	44.8	0.7	181.0	14.30	12	12	1.0	186	112.2	3.68	72	436	25.5	63	1.188	3.600	134.6	99.8	2.299	0.610	>10.00
928	2	70	1	122	12.96	2.66	0.231	86.76	28.29	326.10	306.50	0.17	0.736	0.123	0.059	0.081	0.16	0.224	5.00	1.90	3.10	0.4	73.5	31.7	41.8	0.8	102.0	5.80	28	13	2.2	65	131.0	2.03	84	230	24.6	74	1.031	3.060	140.3	105.4	1.966	0.820	>10.00
929	2	30	1	28	8.61	4.27	0.237	55.53	16.60	299.00	422.00	0.17	0.773	0.076	0.133	0.008	0.22	0.319	6.70	3.00	3.70	0.4	61.2	30.7	30.5	1.0	73.0	5.30	13	12	1.1	106	165.2	3.69	65	810	27.2	95	0.805	4.330	139.8	107.0	1.830	0.740	>10.00
930	2	56	1	140	10.25	2.39	0.206	86.22	28.92	335.40	219.00	0.18	0.611	0.342	0.037	0.000	0.22	0.151	5.50	3.10	2.40	0.6	73.8	33.4	40.4	0.8	153.0	8.30	15	11	1.4	158	189.9	3.76	83	130	18.1	67	1.125	3.900	136.1	108.0	2.034	0.710	>10.00
931	2	65	1	74	9.71	2.74	0.245	89.59	28.99	323.60	340.10	0.16	0.650	0.191	0.121	0.035	0.14	0.296	8.14	4.62	3.52	0.57	57.9	28.7	29.2	1.0	30	1.1	42	17	2.5	58	116.5	4.64	87	107	20.70	91.33	0.84	4.41	136.0	104.0	1.96	0.83	>10.00
932	2	72	2	44	11.43	4.94	0.435	87.98	28.93	328.80	248.60	0.16	0.633	0.195	0.092	0.078	0.13	0.196	13.50	4.00	9.50	0.3	65.6	34.5	31.1	1.1	114.0	2.70	46	44	1.0	116	206.7	6.33	56	198	29.3	91	0.841	3.560	136.3	102.0	2.063	0.850	1.31
933	2	42	2	72	8.46	4.56	0.342	75.04	22.23	296.20	349.80	0.18	0.841	0.057	0.077	0.024	0.16	0.249	5.10	3.30	1.80	0.6	70.3	37.1	33.2	1.1	105.0	7.40	15	9	1.7	254	113.1	3.47	54	341	28.2	112	0.690	3.290	137.2	100.1	2.248	0.910	>10.00
934	2	28	2	30	4.41	4.81	0.350	72.81	23.66	324.90	423.40	0.16	0.556	0.270	0.093	0.073	0.16	0.358	6.10	1.80	4.30	0.3	62.2	38.4	23.8	1.6	16.0	7.40	16	8	2.0	62	162.1	3.66	61	683	24.8	118	0.656	4.640	140.2	105.7	2.290	0.890	7.50
935	2	65	1	7	11.51	5.62	0.405	71.95	21.09	293.20	271.20	0.17	0.623	0.272	0.086	0.014	0.16	0.178	3.20	1.30	1.90	0.4	59.2	38.0	21.2	1.8	30.0	19.60	17	17	1.0	67	304.9	7.12	92	289	22.4	111	0.699	3.890	141.1	106.4	2.267	0.650	<0.80
936	2	51	1	94	7.39	3.53	0.350	99.09	32.44	327.40	461.00	0.16	0.789	0.140	0.027	0.038	0.16	0.339	3.10	1.50	1.60	0.5	65.9	41.3	24.6	1.7	72.0	2.00	14	23	0.6	84	238.3	4.58	79	273	27.7	119	0.652	4.480	141.0	107.6	2.300	0.960	>10.00
937	2	59	2	5	5.60	4.56	0.442	97.00	31.00	320.00	196.00	0.16	0.715	0.219	0.043	0.019	0.13	0.170	6.80	2.30	4.50	0.3	69.3	46.7	22.6	2.1	22.0	4.50	21	19	1.1	63	236.4	4.77	53	224	24.2	148	0.529	3.900	140.5	101.7	2.388	0.910	<0.80
938	2	48	1	42	23.59	2.72	0.239	87.98	28.70	326.20	164.00	0.17	0.939	0.014	0.045	0.002	0.24	0.188	72.50	52.30	20.20	0.7	49.9	20.0	29.9	0.7	133.0	49.60	41	6	6.8	130	35.0	14.16	295	291	12.1	8	6.480	3.790	132.7	103.8	2.257	0.440	>10.00
939	2	61	2	18	6.53	4.61	0.416	90.11	29.90	331.80	208.60	0.16	0.682	0.201	0.110	0.002	0.15	0.151	3.90	1.90	2.00	0.5	68.9	39.3	29.6	1.3	31.0	8.00	14	22	0.6	86	190.1	4.73	71	492	27.7	89	0.864	3.680	139.1	104.0	2.344	0.940	<0.80
940	2	33	2	42	7.43	2.89	0.253	87.60	28.25	322.50	353.50	0.17	0.795	0.062	0.079	0.064	0.22	0.279	3.90	2.00	1.90	0.5	61.0	33.4	27.6	1.2	36.0	22.30	16	14	1.1	67	200.8	3.18	47	167	22.8	87	0.884	3.390	138.3	106.1	2.098	0.790	>10.00
941	2	24	2	64	10.29	3.32	0.232	69.66	21.60	310.10	571.80	0.16	0.757	0.106	0.118	0.018	0.25	0.383	4.10	2.40	1.70	0.6	52.8	23.2	29.6	0.8	42.0	17.80	24	6	4.0	167	56.1	2.28	38	206	25.6	113	0.685	4.030	136.8	104.5	1.870	0.760	>10.00
942	2	64	2	37	5.76	3.84	0.317	82.65	26.55	321.20	241.60	0.16	0.621	0.194	0.082	0.092	0.17	0.201	5.80	3.10	2.70	0.5	65.2	38.9	26.3	1.5	26.0	3.40	19	15	1.3	85	125.6	6.17	50	324	31.2	104	0.744	3.920	136.7	101.1	2.320	0.900	>10.00
943	2	34	1	48	6.50	4.61	0.409	88.74	29.09	327.80	257.50	0.17	0.434	0.309	0.171	0.082	0.14	0.200	3.20	2.10	1.10	0.7	68.8	39.9	28.9	1.4	72.0	4.20	20	19	1.1	109	201.4	4.60	70	652	27.7	106	0.729	4.320	136.2	100.3	2.237	0.910	>10.00
944	2	68	1	2	8.18	5.74	0.518	90.32	30.14	333.70	131.00	0.16	0.512	0.359	0.096	0.028	0.13	0.115	16.70	4.10	12.60	0.2	67.2	45.1	22.1	2.0	24.0	30.70	20	20	1.0	74	248.7	4.85	93	378	30.7	74	1.028	4.410	140.2	104.4	2.380	1.000	<0.80
945	2	65	2	140	8.97	3.17	0.247	77.91	23.79	305.30	280.10	0.17	0.546	0.271	0.070	0.109	0.17	0.167	10.40	6.70	3.70	0.6	83.9	27.9	56.0	0.5	51.0	34.00	13	11	1.2	113	94.6	4.74	73	387	21.4	82	0.927	3.760	137.8	108.8	1.900	0.830	>10.00
946	2	74	1	75	10.70	4.84	0.400	82.48	24.16	292.90	496.10	0.16	0.723	0.178	0.078	0.015	0.18	0.364	3.00	1.90	1.10	0.6	72.0	35.9	36.1	1.0	40.0	2.40	16	10	1.6	103	147.7	3.83	72	655	25.0	67	1.132	4.050	138.6	98.7	2.319	0.760	>10.00
947	2	63	1	46	11.88	4.01	0.365	91.03	30.95	340.00	252.90	0.17	0.835	0.059	0.092	0.012	0.14	0.161	9.40	3.70	5.70	0.4	64.8	37.7	27.1	1.4	140.0	22.50	44	30	1.5	106	142.9	3.27	58	305	26.5	102	0.759	4.510	134.1	98.8	2.110	0.700	>10.00
948	2	82	1	16	10.63	3.86	0.384	99.52	29.74	298.80	509.40	0.16	0.802	0.065	0.080	0.031	0.12	0.354	15.70	6.40	9.30	0.4	59.2	31.7	27.5	1.2	68.0	5.60	24	24	1.0	125	132.1	3.55	67	90	29.0	108	0.714	3.130	142.2	102.4	1.983	0.830	>10.00
949	2	38	1	63	7.28	3.91	0.367	94.08	31.76	337.60	322.10	0.17	0.611	0.257	0.072	0.058	0.13	0.211	3.10	2.00	1.10	0.6	69.9	42.0	27.9	1.5	34.0	7.80	20	12	1.7	103	213.2	3.75	84	422	20.9	110	0.702	3.650	135.6	99.2	2.273	0.780	7.90
950	2	65	1	90	10.40	4.82	0.297	61.50	18.50	301.00	505.00	0.16	0.659	0.168	0.136	0.028	0.19	0.402	9.70	4.20	5.50	0.4	65.6	32.2	33.4	1.0	95.0	15.10	9	9	1.0	169	107.3	2.51	58	185	25.2	137	0.570	3.840	138.4	100.7	2.111	0.890	>10.00
951	2	66	1	64	4.66	4.37	0.356	81.30	25.92	318.80	289.90	0.16	0.651	0.175	0.148	0.025	0.15	0.210	4.10	2.80	1.30	0.7	71.3	36.5	34.8	1.0	67.0	7.80	31	30	1.0	104	181.1	2.70	82	370	26.4	74	1.024	3.410	135.7	102.7	2.181	0.890	>10.00
952	2	90	1	48	5.67	4.59	0.399	86.78	27.73	319.60	240.50	0.17	0.609	0.238	0.070	0.077	0.15	0.179	8.10	2.90	5.20	0.4	65.6	32.8	32.8	1.0	33.0	16.40	18	17	1.1	106	126.3	2.85	96	142	28.0	80	0.954	3.830	138.6	105.1	2.288	0.810	>10.00
953	2	67	1	38	4.04	4.26	0.340	79.85	25.62	320.80	194.90	0.16	0.523	0.231	0.117	0.120	0.19	0.148	4.00	1.60	2.40	0.4	68.3	39.5	28.8	1.4	62.0	4.80	17	8	2.1	89	220.3	4.66	99	1071	23.7	62	1.207	4.230	143.0	114.6	2.150	0.850	5.20
954	2	49	1	39	6.13	4.87	0.391	80.24	26.08	325.10	248.60	0.17	0.562	0.313	0.092	0.029	0.13	0.196	13.30	5.80	7.50	0.4	61.1	38.6	22.5	1.7	28.0	6.10	11	13	0.8	69	120.4	3.03	94	273	22.0	83	0.918	4.180	143.9	108.4	2.230	0.960	>10.00
955	2	36	2	65	8.51	3.94	0.343	87.01	27.58	316.90	322.80	0.16	0.663	0.201	0.085	0.045	0.13	0.249	5.40	2.30	3.10	0.4	66.2	38.9	27.3	1.4	78.0	4.50	21	39	0.5	103	182.2	2.13	42	479	28.6	188	0.418	3.900	139.3	102.7	2.198	0.820	7.75
956	2	30	2	5	5.88	4.43	0.377	85.23	28.46	333.90	194.20	0.17	0.543	0.344	0.058	0.048	0.13	0.152	16.00	3.30	12.70	0.2	63.3	44.5	18.8	2.4	15.0	3.80	14	11	1.3	49	236.4	5.28	66	208	27.8	108	0.718	4.210	141.3	105.0	2.350	0.890	<0.80
957	2	65	2	12	7.24	4.69	0.418	89.20	29.43	330.00	212.40	0.17	0.601	0.256	0.056	0.078	0.12	0.203	5.30	2.50	2.80	0.5	70.1	38.5	31.6	1.2	68.0	1.60	19	39	0.5	116	164.0	6.04	65	471	26.5	120	0.644	4.320	138.0	102.3	2.343	0.910	2.15
958	2	31	1	17	13.52	5.20	0.440	84.67	26.53	313.40	347.40	0.17	0.695	0.186	0.088	0.030	0.15	0.291	5.00	3.30	1.70	0.7	71.5	43.0	28.5	1.5	80.0	11.00	37	49	0.8	170	211.0	5.24	67	371	34.3	93	0.829	3.830	141.4	100.5	2.300	0.840	>10.00
959	2	78	1	19	7.75	4.27	0.408	95.48	29.44	308.40	210.00	0.16	0.644	0.176	0.128	0.048	0.14	0.159	6.60	3.90	2.70	0.6	51.8	32.6	19.2	1.7	78.0	7.20	14	18	0.8	65	160.8	3.37	40	198	29.8	106	0.730	3.900	138.9	105.9	2.064	0.820	>10.00
960	2	38	1	2	7.16	3.39	0.265	78.20	24.65	315.20	162.30	0.18	0.867	0.038	0.085	0.009	0.19	0.159	36.90	25.20	11.70	0.7	41.3	23.1	18.2	1.3	258.0	13.50	205	209	1.0	398	92.1	19.00	461	161	16.5	7	7.342	3.810	119.1	86.8	1.690	0.820	9.02
961	2	33	1	13	5.48	4.94	0.421	85.36	27.07	317.20	253.20	0.16	0.671	0.238	0.068	0.019	0.13	0.228	4.00	1.50	2.50	0.4	68.0	41.3	26.7	1.5	16.0	3.50	10	8	1.3	76	219.3	4.48	71	460	26.5	105	0.735	4.110	137.0	102.1	2.375	0.950	>10.00
962	2	66	1	25	6.14	4.47	0.390	87.14	28.15	323.00	278.20	0.16	0.656	0.214	0.098	0.028	0.14	0.216	5.40	1.80	3.60	0.3	70.9	42.0	28.9	1.5	29.0	9.70	32	29	1.1	87	285.8	5.29	125	386	29.7	65	1.159	3.970	136.4	102.0	2.304	0.880	1.91
963	2	60	1	31	5.87	4.64	0.418	90.12	29.08	322.60	311.10	0.17	0.588	0.246	0.101	0.061	0.14	0.222	4.70	2.00	2.70	0.4	68.4	41.2	27.2	1.5	22.0	4.00	40	36	1.1	63	197.3	4.56	79	509	22.4	101	0.764	4.180	136.3	102.2	2.218	1.110	>10.00
964	2	39	1	50	6.09	4.09	0.384	93.96	30.51	324.70	509.50	0.16	0.534	0.310	0.101	0.048	0.15	0.356	6.00	2.60	3.40	0.4	71.3	41.0	30.3	1.4	73.0	2.10	14	20	0.7	106	311.7	5.41	83	455	21.7	102	0.754	4.130	140.2	102.6	2.202	0.880	>10.00
965	2	73	1	40	6.41	5.54	0.367	66.36	20.98	316.10	243.30	0.16	0.495	0.327	0.153	0.024	0.16	0.206	7.00	2.80	4.20	0.4	72.2	36.1	36.1	1.0	44.0	6.70	17	17	1.0	85	153.3	3.25	86	372	22.8	78	0.974	3.600	139.1	106.2	2.248	0.890	>10.00
966	2	56	1	26	5.80	4.37	0.393	89.98	29.11	323.50	267.00	0.16	0.496	0.373	0.110	0.017	0.13	0.229	5.90	2.80	3.10	0.5	60.5	43.8	16.7	2.6	69.0	2.40	23	22	1.0	104	185.8	4.83	87	300	30.1	84	0.912	4.320	143.8	108.7	2.250	0.580	>10.00
967	2	33	2	62	6.81	3.96	0.330	83.41	24.80	297.40	300.20	0.16	0.788	0.142	0.064	0.006	0.14	0.209	3.90	2.60	1.30	0.7	67.2	37.5	29.7	1.3	16.0	5.70	13	7	1.9	106	96.3	2.19	49	526	20.3	113	0.685	3.780	141.6	106.4	2.130	0.890	>10.00
968	2	52	2	46	6.37	3.91	0.347	88.75	28.69	323.20	290.30	0.16	0.695	0.271	0.026	0.001	0.15	0.265	5.20	2.60	2.60	0.5	62.0	35.7	26.3	1.4	13.0	2.20	19	10	1.9	47	138.2	3.09	36	436	23.2	142	0.551	4.120	137.6	103.6	2.250	0.840	3.11
969	2	73	1	8	8.92	4.96	0.460	92.79	29.40	316.80	220.00	0.17	0.707	0.204	0.059	0.027	0.14	0.166	4.50	2.70	1.80	0.6	63.4	37.2	26.2	1.4	26.0	5.90	22	22	1.0	84	222.7	4.95	65	287	22.9	130	0.600	4.190	138.4	107.6	2.075	0.850	7.55
970	2	50	1	120	15.64	3.05	0.259	84.88	25.53	300.70	507.20	0.16	0.677	0.144	0.136	0.040	0.15	0.327	6.50	5.50	1.00	0.8	73.4	34.2	39.2	0.9	165.0	10.90	16	9	1.8	108	86.9	5.19	71	322	22.5	72	1.049	4.020	136.2	103.1	2.220	0.780	>10.00
971	2	80	1	10	4.80	4.70	0.405	86.20	28.00	325.00	220.00	0.17	0.630	0.175	0.129	0.058	0.14	0.157	4.30	2.60	1.70	0.6	65.1	38.8	26.3	1.5	31.0	13.70	21	15	1.4	73	223.9	3.92	83	247	22.7	113	0.684	3.770	140.1	101.5	1.988	0.920	2.36
972	2	21	1	97	12.73	3.97	0.322	81.12	23.83	293.80	505.90	0.17	0.650	0.254	0.080	0.013	0.17	0.341	4.70	1.80	2.90	0.4	92.9	29.8	63.1	0.5	28.0	4.60	17	14	1.2	164	137.3	5.17	49	276	24.5	119	0.651	4.890	136.3	102.6	2.293	0.790	>10.00
973	2	45	2	29	4.13	3.75	0.311	82.85	26.59	320.90	369.60	0.16	0.794	0.156	0.048	0.000	0.18	0.277	5.70	2.00	3.70	0.4	73.0	43.0	30.0	1.4	27.0	5.60	19	8	2.4	235	234.0	2.99	65	96	24.4	114	0.680	4.170	139.3	105.5	2.393	0.910	5.04
974	2	70	1	5	7.01	4.05	0.393	96.88	33.05	341.20	252.80	0.16	0.581	0.250	0.109	0.050	0.13	0.215	6.20	2.50	3.70	0.4	58.7	41.8	16.9	2.5	41.0	5.70	21	15	1.4	68	247.0	3.53	56	199	26.2	119	0.650	3.880	141.3	107.2	2.340	0.970	<0.80
975	2	46	2	70	12.59	2.74	0.220	80.37	26.33	327.50	470.70	0.16	0.625	0.268	0.098	0.005	0.22	0.355	9.30	5.50	3.80	0.6	69.9	42.7	27.2	1.6	442.0	2.50	41	55	0.7	133	283.5	3.75	44	133	21.1	69	1.095	3.970	137.8	101.0	2.420	0.730	>10.00
976	2	40	2	61	7.72	3.74	0.324	86.55	26.68	308.30	261.10	0.17	0.863	0.063	0.063	0.010	0.16	0.174	17.80	12.50	5.30	0.7	64.0	34.7	29.3	1.2	130.0	3.00	25	18	1.4	135	179.9	2.56	28	82	27.2	204	0.386	4.140	132.4	94.9	1.996	1.000	>10.00
977	2	31	2	27	5.14	3.97	0.342	86.05	28.50	331.20	210.20	0.16	0.604	0.248	0.087	0.056	0.13	0.189	8.00	2.80	5.20	0.4	65.6	40.8	24.8	1.6	14.0	1.00	13	8	1.6	72	130.3	2.08	54	615	27.0	135	0.578	3.940	138.7	105.4	2.160	0.800	2.38
978	2	55	1	96	13.86	4.27	0.346	80.98	24.46	302.00	470.00	0.17	0.769	0.164	0.058	0.008	0.14	0.359	6.80	4.20	2.60	0.6	69.7	28.7	41.0	0.7	221.0	13.30	24	30	0.8	205	84.7	3.43	58	400	21.0	167	0.470	4.080	133.3	95.7	2.010	0.850	>10.00
979	2	33	1	22	4.60	4.78	0.411	86.02	28.26	328.50	181.20	0.16	0.429	0.404	0.142	0.020	0.15	0.152	6.30	3.00	3.30	0.5	65.6	40.8	24.8	1.6	52.0	2.10	18	21	0.9	78	274.7	3.04	53	367	27.5	118	0.658	3.820	142.3	107.3	2.290	0.860	<0.80
980	2	50	1	44	9.51	4.25	0.293	69.02	19.84	287.50	339.00	0.16	0.453	0.378	0.118	0.045	0.16	0.269	3.70	1.70	2.00	0.5	66.0	35.0	31.0	1.1	68.0	4.80	16	11	1.5	96	201.4	2.69	76	323	22.7	109	0.706	4.290	138.9	102.0	2.133	0.790	>10.00
981	2	62	1	38	6.46	4.25	0.375	88.23	29.11	329.90	274.70	0.16	0.715	0.168	0.068	0.040	0.14	0.190	5.90	2.60	3.30	0.4	63.7	28.9	34.8	0.8	35.0	1.20	29	15	1.9	96	172.1	2.60	59	428	27.5	121	0.641	3.580	143.1	107.4	2.240	0.860	>10.00
982	2	60	1	74	4.12	3.32	0.254	76.49	24.10	315.10	30.50	0.19	0.498	0.368	0.121	0.010	0.16	0.030	4.00	1.50	2.50	0.4	61.6	35.1	26.5	1.3	18.0	3.10	12	7	1.7	65	117.7	3.38	77	541	27.3	89	0.860	3.700	142.6	108.0	2.121	1.050	>10.00
983	2	23	1	59	7.71	4.86	0.348	71.70	23.35	325.70	296.70	0.16	0.749	0.096	0.128	0.026	0.17	0.213	7.30	4.80	2.50	0.7	82.3	38.9	43.4	0.9	207.0	18.50	26	32	0.8	211	144.3	3.68	53	469	21.9	89	0.865	3.860	135.3	101.2	2.255	0.820	>10.00
984	2	56	1	50	9.71	4.25	0.338	79.69	25.65	321.90	349.60	0.16	0.688	0.162	0.102	0.039	0.16	0.259	3.50	2.60	0.90	0.7	67.2	31.9	35.3	0.9	54.0	2.80	19	10	1.9	85	117.2	2.96	57	669	30.0	107	0.723	4.270	135.7	99.5	2.160	0.700	>10.00
985	2	62	2	110	6.25	3.09	0.259	83.70	26.93	321.70	332.90	0.16	0.762	0.168	0.039	0.022	0.16	0.219	10.80	4.20	6.60	0.4	58.6	31.9	26.7	1.2	92.0	2.20	21	23	0.9	101	152.6	1.64	65	128	26.9	86	0.894	3.600	141.2	107.2	2.115	0.730	>10.00
986	2	73	2	40	5.74	3.75	0.325	86.68	28.13	324.60	255.30	0.17	0.405	0.335	0.062	0.184	0.17	0.181	4.00	2.60	1.40	0.7	67.8	36.8	31.0	1.2	12.0	35.00	20	15	1.3	90	232.3	1.85	74	192	25.9	97	0.794	3.490	144.0	109.1	2.251	0.870	<0.80
987	2	83	1	28	5.55	3.89	0.385	98.94	32.45	328.00	163.90	0.16	0.656	0.186	0.141	0.014	0.14	0.143	12.70	6.70	6.00	0.5	62.5	35.0	27.5	1.3	61.0	4.00	22	18	1.2	78	192.2	4.53	102	191	21.2	66	1.136	3.970	140.6	110.5	2.105	0.860	<0.80
988	2	32	1	73	21.45	5.08	0.508	100.00	29.87	298.50	363.80	0.16	0.920	0.054	0.021	0.000	0.15	0.256	10.70	7.20	3.50	0.7	69.9	31.7	38.2	0.8	124.0	11.80	70	42	1.7	167	125.0	9.05	75	530	10.6	28	2.520	5.580	136.2	90.5	2.589	0.920	>10.00
989	2	64	2	66	5.00	3.84	0.344	89.43	29.98	335.20	354.50	0.16	0.630	0.269	0.088	0.008	0.13	0.264	8.80	3.40	5.40	0.4	69.6	37.3	32.3	1.2	48.0	3.00	31	26	1.2	85	155.6	4.03	74	130	22.8	85	0.899	3.520	136.9	103.7	2.193	0.880	>10.00
990	2	63	2	70	4.27	4.51	0.278	61.63	18.50	300.20	447.60	0.17	0.482	0.384	0.121	0.007	0.30	0.315	4.50	2.30	2.20	0.51	74.1	35.4	38.7	0.9	45	5.1	20	10	2.0	120	156.5	3.72	42	202	24.10	83.98	0.91	3.79	142.0	101.0	2.08	0.85	>10.00
991	2	23	1	57	2.50	4.18	0.347	83.10	27.30	328.00	170.00	0.17	0.578	0.228	0.097	0.092	0.20	0.157	3.50	3.20	0.30	0.9	76.1	38.9	37.2	1.0	13.0	5.00	46	43	1.1	109	178.0	2.03	52	448	25.1	116	0.668	3.790	142.5	104.8	2.470	0.770	2.35
992	2	36	1	6	7.67	5.63	0.480	85.30	28.40	332.90	253.80	0.16	0.556	0.261	0.057	0.121	0.13	0.201	6.10	2.70	3.40	0.4	71.3	42.2	29.1	1.5	75.0	9.10	42	33	1.3	101	253.9	4.44	84	772	27.2	99	0.777	4.090	138.9	102.4	2.333	0.830	1.58
993	2	65	1	18	6.80	4.67	0.430	92.06	30.00	325.80	277.00	0.16	0.479	0.321	0.080	0.114	0.15	0.216	13.60	5.60	8.00	0.4	77.5	42.7	34.8	1.2	89.0	20.30	23	31	0.7	109	237.7	4.71	71	315	25.3	76	1.006	3.550	144.5	108.0	2.378	0.900	>10.00
994	2	69	1	18	6.41	4.22	0.389	92.17	30.20	327.60	252.60	0.16	0.646	0.183	0.087	0.079	0.13	0.201	4.10	1.90	2.20	0.5	63.4	36.6	26.8	1.4	25.0	2.10	44	27	1.6	63	181.8	4.00	82	511	29.3	98	0.784	4.170	139.5	105.4	2.261	0.860	5.20
995	2	70	1	86	8.24	3.77	0.326	86.32	28.14	326.00	403.70	0.16	0.797	0.183	0.005	0.007	0.15	0.293	7.70	2.80	4.90	0.4	67.1	33.3	33.8	1.0	24.0	7.20	17	13	1.3	79	236.7	3.80	76	254	28.9	86	0.885	4.060	137.4	102.5	2.126	0.790	7.98
996	2	34	1	67	18.77	4.45	0.413	92.91	29.54	318.00	590.50	0.17	0.824	0.079	0.083	0.013	0.15	0.403	4.60	2.60	2.00	0.6	73.7	41.1	32.6	1.3	188.0	5.60	29	44	0.7	118	436.2	5.31	49	229	30.9	110	0.701	4.580	132.5	95.6	2.458	1.020	>10.00
997	2	68	1	29	6.24	4.63	0.412	89.04	28.46	319.70	350.10	0.16	0.704	0.174	0.085	0.028	0.12	0.277	5.60	2.30	3.30	0.4	61.1	36.5	24.6	1.5	37.0	3.00	17	15	1.1	103	127.6	2.69	75	425	25.5	108	0.713	4.350	140.4	103.1	2.230	0.810	>10.00
998	2	67	2	40	3.36	4.11	0.326	79.33	25.74	324.40	369.60	0.16	0.594	0.269	0.105	0.025	0.16	0.292	19.70	18.00	1.70	0.9	75.0	39.2	35.8	1.1	45.0	6.40	21	15	1.4	83	219.3	2.65	41	454	24.8	91	0.840	4.420	138.2	96.7	2.470	1.670	>10.00
999	2	79	1	29	5.74	3.66	0.306	83.57	26.85	321.30	256.50	0.16	0.584	0.198	0.122	0.090	0.20	0.180	3.40	1.80	1.60	0.5	62.4	34.2	28.2	1.2	19.0	5.90	17	8	2.1	122	160.3	5.51	166	433	26.8	38	1.886	4.500	144.4	114.7	2.089	1.140	4.50
1000	2	55	2	7	5.86	3.98	0.359	90.38	28.19	311.90	179.50	0.16	0.689	0.179	0.082	0.040	0.17	0.143	15.70	9.30	6.40	0.6	56.4	35.2	21.2	1.7	312.0	4.90	23	18	1.3	151	147.9	3.48	59	630	26.4	98	0.787	3.010	143.1	103.4	2.150	0.810	5.67
1001	2	53	1	18	4.96	3.78	0.377	99.83	32.65	327.00	306.70	0.16	0.519	0.279	0.126	0.072	0.14	0.229	7.00	2.70	4.30	0.4	67.4	43.8	23.6	1.9	83.0	2.10	19	18	1.1	78	270.4	4.46	76	507	25.5	149	0.525	4.420	139.0	104.4	2.376	0.890	<0.80
1002	2	43	2	39	5.14	4.56	0.338	74.15	21.73	293.10	320.30	0.16	0.626	0.230	0.118	0.021	0.18	0.261	10.90	2.30	8.60	0.2	72.7	42.7	30.0	1.4	33.0	5.10	20	28	0.7	105	212.2	2.58	56	189	20.9	172	0.457	3.950	135.5	102.2	2.185	0.830	9.14
1003	2	75	2	88	7.47	3.92	0.335	85.50	27.63	323.20	210.10	0.16	0.729	0.113	0.125	0.029	0.15	0.170	17.00	9.70	7.30	0.6	63.6	36.0	27.6	1.3	14.0	3.70	16	7	2.3	98	89.2	4.77	44	132	27.4	97	0.793	3.280	142.6	100.5	2.230	1.160	>10.00
1004	2	54	1	124	18.30	3.18	0.264	83.10	25.80	311.00	323.00	0.17	0.864	0.085	0.033	0.015	0.18	0.242	33.90	16.50	17.40	0.5	78.9	23.7	55.2	0.4	43.0	28.60	67	41	1.6	136	40.4	9.00	72	178	15.0	98	0.787	4.310	135.5	100.9	1.824	0.820	>10.00
1005	2	63	1	80	6.29	4.30	0.363	84.46	26.86	318.10	298.50	0.16	0.712	0.165	0.080	0.037	0.13	0.224	4.10	2.80	1.30	0.7	67.3	38.0	29.3	1.3	218.0	6.00	18	26	0.7	207	144.5	4.41	67	210	29.0	100	0.771	3.600	140.0	101.3	2.310	0.850	>10.00
1006	2	38	2	16	6.93	4.52	0.352	77.98	25.01	320.80	320.20	0.16	0.634	0.291	0.058	0.014	0.15	0.245	7.00	3.30	3.70	0.5	60.3	39.5	20.8	1.9	20.0	3.40	15	10	1.5	70	182.0	3.42	60	304	25.6	125	0.621	3.500	141.2	105.0	2.230	0.800	<0.80
1007	2	52	1	87	9.47	3.72	0.272	73.24	23.32	318.40	614.20	0.16	0.662	0.155	0.126	0.049	0.17	0.460	7.10	5.80	1.30	0.8	72.1	40.2	31.9	1.3	211.0	4.10	41	29	1.4	121	130.2	4.89	56	505	24.5	85	0.903	4.530	134.9	98.7	2.330	0.930	>10.00
1008	2	44	1	8	7.46	6.41	0.415	64.67	18.50	286.10	202.20	0.16	0.591	0.284	0.076	0.041	0.15	0.184	11.80	3.60	8.20	0.3	70.4	45.3	25.1	1.8	17.0	5.80	16	15	1.1	68	267.4	2.89	92	294	22.4	150	0.520	4.110	137.9	105.5	2.358	0.900	0.85
1009	2	64	1	10	10.17	4.28	0.367	85.85	27.69	322.50	207.90	0.17	0.814	0.106	0.065	0.012	0.14	0.150	7.00	2.00	5.00	0.3	55.0	33.7	21.3	1.6	21.0	6.20	22	19	1.2	69	161.1	2.49	60	120	25.0	129	0.603	4.480	139.6	105.2	1.920	0.940	<0.80
1010	2	11	1	54	8.77	4.44	0.319	71.91	22.90	318.50	536.70	0.17	0.298	0.567	0.125	0.003	0.22	0.413	12.20	8.10	4.10	0.7	82.9	43.3	39.6	1.1	71.0	9.10	36	28	1.3	333	208.5	3.03	27	157	22.2	61	1.224	3.660	136.1	101.5	2.144	0.930	>10.00
1011	2	32	1	23	6.68	4.94	0.403	81.50	26.28	322.40	457.60	0.18	0.601	0.235	0.115	0.039	0.14	0.261	2.70	1.90	0.80	0.7	68.6	40.2	28.4	1.4	25.0	4.00	24	16	1.5	89	236.3	3.02	58	499	26.9	127	0.611	3.780	139.9	104.7	2.299	0.840	>10.00
1012	2	59	2	19	9.20	4.82	0.418	86.68	28.11	324.30	269.30	0.16	0.680	0.215	0.066	0.035	0.14	0.194	4.50	2.90	1.60	0.6	71.9	42.1	29.8	1.4	59.0	59.10	37	31	1.2	88	218.6	4.10	59	301	25.0	105	0.735	3.650	136.7	99.5	2.320	0.840	<0.80
1013	2	36	2	26	5.14	4.42	0.351	79.42	25.78	324.60	372.00	0.16	0.633	0.219	0.127	0.018	0.13	0.278	10.00	2.20	7.80	0.2	58.6	34.0	24.6	1.4	20.0	2.30	34	17	2.0	101	82.3	1.96	40	246	23.6	154	0.507	3.920	139.3	103.2	2.013	0.750	>10.00
1014	2	42	1	42	5.30	5.30	0.445	83.90	27.50	328.00	317.00	0.17	0.618	0.246	0.099	0.029	0.15	0.197	6.30	3.70	2.60	0.6	71.0	40.4	30.6	1.3	42.0	3.40	17	10	1.7	80	206.4	4.12	102	606	25.3	107	0.721	4.570	140.4	103.9	2.401	0.960	8.60
1015	2	51	1	4	4.90	5.26	0.332	63.10	19.30	306.00	143.00	0.17	0.614	0.211	0.101	0.067	0.17	0.126	8.60	3.50	5.10	0.4	55.0	35.1	19.9	1.8	17.0	1.50	16	12	1.3	62	204.8	5.82	93	479	25.0	117	0.662	3.740	138.8	106.4	2.224	0.820	<0.80
1016	2	73	2	65	7.10	3.53	0.293	83.06	28.90	347.90	450.40	0.16	0.562	0.282	0.073	0.076	0.14	0.329	4.00	1.80	2.20	0.5	68.5	35.9	32.6	1.1	25.0	3.10	17	14	1.2	95	97.5	7.24	74	298	22.1	104	0.742	3.580	138.4	103.7	2.227	0.930	>10.00
1017	2	26	1	21	8.49	5.08	0.440	86.63	26.43	305.10	386.00	0.16	0.700	0.214	0.077	0.005	0.14	0.283	5.70	2.00	3.70	0.4	74.9	45.5	29.4	1.5	40.0	2.60	14	11	1.3	111	245.7	3.56	69	408	23.4	122	0.637	4.110	138.8	102.2	2.389	0.900	>10.00
1018	2	43	1	4	16.00	4.36	0.322	73.90	23.70	320.00	103.00	0.18	0.750	0.084	0.100	0.059	0.18	0.110	17.70	9.30	8.40	0.5	66.6	37.5	29.1	1.3	188.0	28.10	19	35	0.5	269	140.6	5.26	94	405	20.6	74	1.032	2.810	137.9	101.3	2.161	0.730	>10.00
1019	2	67	1	95	11.15	4.11	0.356	86.67	27.32	315.30	441.90	0.16	0.731	0.081	0.054	0.134	0.17	0.388	4.20	2.30	1.90	0.5	64.6	33.4	31.2	1.1	114.0	3.60	17	19	0.9	107	200.1	2.38	60	455	24.3	102	0.753	3.650	139.3	99.1	2.332	0.620	>10.00
1020	2	36	2	14	6.70	4.86	0.362	74.60	24.60	329.00	231.00	0.16	0.740	0.102	0.129	0.024	0.17	0.192	4.40	2.20	2.20	0.5	62.4	38.5	23.9	1.6	21.0	4.30	27	20	1.4	75	98.9	2.78	60	469	23.4	126	0.617	3.680	139.2	106.6	2.121	0.790	7.54
1021	2	14	1	40	12.64	4.62	0.369	79.80	25.97	325.50	436.20	0.16	0.747	0.171	0.046	0.034	0.13	0.321	4.10	1.70	2.40	0.4	74.8	38.1	36.7	1.0	44.0	9.70	20	18	1.1	178	157.1	3.50	36	232	24.5	124	0.628	4.110	136.8	102.5	2.415	1.070	5.07
1022	2	66	1	27	6.29	4.72	0.524	111.00	33.72	303.70	207.50	0.17	0.625	0.254	0.103	0.016	0.13	0.155	7.50	3.30	4.20	0.4	59.4	36.0	23.4	1.5	77.0	16.60	21	19	1.1	72	191.6	4.12	60	245	23.1	158	0.496	3.330	131.5	96.3	2.165	0.790	>10.00
1023	2	75	1	61	8.25	4.07	0.263	64.53	19.58	303.50	301.60	0.15	0.723	0.102	0.163	0.007	0.16	0.239	8.20	3.80	4.40	0.5	67.2	31.7	35.5	0.9	65.0	3.50	18	16	1.1	97	152.8	4.62	82	281	35.4	130	0.599	3.130	138.8	99.0	2.155	0.840	>10.00
1024	2	74	1	24	2.00	4.03	0.352	87.20	29.20	335.00	110.00	0.18	0.536	0.301	0.151	0.008	0.17	0.099	5.80	3.20	2.60	0.6	74.3	40.9	33.4	1.2	53.0	96.60	22	16	1.4	57	163.0	3.36	62	261	22.3	110	0.701	4.020	136.8	104.6	2.139	0.840	3.90
1025	2	69	1	23	11.11	3.35	0.291	86.95	28.23	324.60	143.00	0.17	0.410	0.215	0.078	0.294	0.17	0.154	16.40	7.20	9.20	0.4	60.2	30.4	29.8	1.0	31.0	16.30	17	9	1.9	106	111.4	4.38	101	238	16.1	37	1.955	4.800	127.4	101.7	1.952	1.040	>10.00
1026	2	62	1	14	13.78	4.50	0.395	87.86	27.13	308.80	158.20	0.16	0.843	0.109	0.041	0.007	0.16	0.123	10.00	4.20	5.80	0.4	55.6	33.3	22.3	1.5	31.0	2.50	13	22	0.6	83	180.8	13.19	90	141	23.3	81	0.946	3.930	153.9	125.0	2.037	1.390	>10.00
1027	2	45	2	107	9.18	3.60	0.310	85.88	26.84	312.50	1037.00	0.17	0.736	0.152	0.078	0.029	0.27	0.712	8.10	5.10	3.00	0.6	73.7	39.8	33.9	1.2	76.0	10.00	24	13	1.8	129	238.3	4.03	53	182	23.2	79	0.965	4.970	142.0	108.0	2.515	1.140	>10.00
1028	2	63	2	26	7.55	4.25	0.400	93.94	28.90	307.70	203.10	0.16	0.589	0.287	0.067	0.052	0.12	0.203	15.30	6.30	9.00	0.4	62.9	40.8	22.1	1.8	19.0	5.60	22	17	1.3	60	196.8	2.52	64	190	21.5	128	0.606	3.860	140.4	102.7	2.258	0.780	5.72
1029	2	72	1	80	8.67	4.14	0.351	84.78	26.93	317.70	389.60	0.16	0.730	0.205	0.057	0.007	0.14	0.296	5.90	2.60	3.30	0.4	61.9	30.7	31.2	1.0	103.0	1.40	13	11	1.2	98	134.5	6.02	86	268	20.8	88	0.867	3.850	134.3	105.0	2.077	0.810	>10.00
1030	2	88	1	104	2.05	2.65	0.234	88.11	30.21	342.80	16.60	0.17	0.584	0.138	0.228	0.039	0.25	0.017	18.30	10.00	8.30	0.5	46.0	22.8	23.2	1.0	33.0	5.70	16	10	1.6	96	96.4	3.68	96	193	26.3	30	2.336	3.510	134.7	103.5	2.282	0.930	>10.00
1031	2	24	1	102	11.97	4.60	0.266	57.83	18.09	312.90	585.90	0.17	0.720	0.140	0.121	0.014	0.20	0.404	15.50	9.30	6.20	0.6	81.3	34.9	46.4	0.8	152.0	9.10	17	25	0.7	353	82.8	2.88	60	263	20.1	128	0.608	4.050	137.0	99.4	2.070	0.890	>10.00
1032	2	31	1	57	10.94	4.98	0.393	78.91	25.25	319.90	336.50	0.16	0.868	0.085	0.040	0.005	0.17	0.268	1.80	1.40	0.40	0.8	39.1	16.1	23.0	0.7	28.0	0.80	17	11	1.5	66	143.8	4.77	57	445	24.0	141	0.552	3.510	137.8	105.4	1.895	0.990	2.89
1033	2	34	1	3	10.84	5.54	0.475	85.79	27.55	321.10	222.10	0.16	0.692	0.205	0.089	0.011	0.13	0.169	10.80	5.80	5.00	0.5	62.1	43.9	18.2	2.4	76.0	3.20	20	23	0.9	86	227.8	4.55	73	363	24.6	112	0.688	4.130	136.9	103.4	2.103	0.780	0.81
1034	2	73	1	140	6.27	2.55	0.207	81.11	24.75	305.20	219.50	0.18	0.832	0.066	0.047	0.050	0.23	0.150	6.46	4.59	1.87	0.71	71.0	28.8	42.2	0.7	198	10.6	9	9	1.0	266	148.6	4.49	54	239	20.70	58.45	1.28	2.86	141.0	111.0	1.86	0.89	>10.00
1035	2	33	2	75	3.77	4.00	0.333	83.24	27.71	332.80	274.40	0.16	0.278	0.494	0.117	0.100	0.14	0.209	6.00	1.60	4.40	0.3	70.8	42.5	28.3	1.5	22.0	3.60	18	14	1.3	77	163.5	3.39	53	140	23.8	90	0.849	4.510	137.7	102.3	2.310	0.880	>10.00
1036	2	81	1	96	3.54	2.49	0.219	87.97	28.80	327.40	226.90	0.16	0.672	0.198	0.117	0.012	0.17	0.180	9.30	5.70	3.60	0.6	53.5	26.4	27.1	1.0	143.0	6.60	16	19	0.8	137	176.9	4.10	112	210	21.6	55	1.359	3.490	138.4	110.1	1.940	0.780	>10.00
1037	2	57	1	81	10.30	3.86	0.347	90.00	31.10	346.00	348.00	0.16	0.697	0.112	0.132	0.053	0.15	0.288	22.60	12.40	10.20	0.5	70.3	29.4	40.9	0.7	185.0	72.60	24	14	1.7	213	59.6	3.04	61	203	26.8	104	0.741	3.330	133.5	98.3	2.160	0.690	>10.00
1038	2	83	1	13	7.54	4.25	0.393	92.50	30.36	328.20	182.30	0.16	0.572	0.248	0.092	0.083	0.14	0.158	6.10	2.60	3.50	0.4	65.4	37.5	27.9	1.3	61.0	2.60	19	16	1.2	66	280.2	6.50	118	158	27.2	61	1.221	3.750	140.6	108.6	2.218	1.080	1.57
1039	2	41	2	20	6.88	3.57	0.258	72.33	23.64	326.90	152.20	0.18	0.799	0.099	0.075	0.027	0.21	0.180	7.50	3.00	4.50	0.4	66.5	37.8	28.7	1.3	26.0	10.10	92	69	1.3	44	181.9	4.70	80	186	23.9	131	0.594	4.210	131.6	101.8	2.086	1.100	<0.80
1040	2	83	1	47	7.92	4.32	0.395	91.28	29.34	321.40	507.90	0.17	0.691	0.151	0.091	0.063	0.14	0.327	7.20	3.20	4.00	0.4	65.1	36.9	28.2	1.3	23.0	2.20	24	16	1.5	49	221.2	4.15	80	314	28.5	87	0.878	3.740	143.1	106.4	2.225	1.080	>10.00
1041	2	67	1	53	4.74	4.25	0.270	63.55	18.87	296.90	243.10	0.18	0.643	0.236	0.117	0.003	0.18	0.246	20.30	11.60	8.70	0.6	67.2	32.1	35.1	0.9	55.0	14.30	29	20	1.5	63	105.5	2.53	70	283	22.4	70	1.080	3.870	142.8	105.5	2.140	0.600	>10.00
1042	2	64	1	50	5.28	3.69	0.323	87.40	27.15	310.70	457.90	0.16	0.625	0.260	0.078	0.037	0.14	0.300	5.30	2.60	2.70	0.5	70.6	40.6	30.0	1.4	37.0	2.60	20	19	1.1	62	233.1	3.40	86	1053	27.1	88	0.871	3.730	138.9	102.5	2.456	1.050	7.96
1043	2	69	1	4	13.48	4.51	0.413	91.55	28.89	315.60	434.70	0.16	0.656	0.197	0.066	0.078	0.13	0.303	5.20	1.70	3.50	0.3	59.0	41.2	17.8	2.3	42.0	3.00	39	55	0.7	67	266.1	5.28	66	224	25.3	106	0.728	4.070	148.4	108.2	2.220	1.000	<0.80
1044	2	60	1	20	4.47	4.68	0.439	93.75	30.90	329.60	170.30	0.16	0.455	0.384	0.108	0.043	0.15	0.173	11.60	4.60	7.00	0.4	76.9	39.3	37.6	1.0	29.0	4.70	24	11	2.2	65	288.9	5.13	106	293	20.5	58	1.297	4.240	139.8	108.9	2.141	0.890	1.75
1045	2	50	1	101	15.80	3.57	0.227	63.50	19.60	308.70	466.80	0.16	0.864	0.052	0.076	0.005	0.15	0.322	10.50	6.20	4.30	0.6	62.6	32.3	30.3	1.1	329.0	1.70	21	41	0.5	301	188.3	4.82	84	162	24.0	90	0.852	5.240	137.2	97.9	2.190	1.070	>10.00
1046	2	54	1	20	5.01	5.44	0.359	65.86	19.38	294.30	234.20	0.17	0.642	0.241	0.086	0.027	0.16	0.268	5.30	2.10	3.20	0.4	68.6	40.3	28.3	1.4	31.0	2.10	34	22	1.5	77	223.5	3.37	75	572	24.9	104	0.739	3.800	138.9	106.9	2.156	0.870	3.77
1047	2	81	1	42	9.35	4.00	0.352	87.96	28.96	329.20	312.60	0.17	0.751	0.152	0.075	0.019	0.17	0.286	9.90	3.90	6.00	0.4	61.3	37.7	23.6	1.6	66.0	6.70	20	21	1.0	77	296.1	5.79	100	261	24.4	87	0.876	3.750	140.1	107.6	2.306	0.850	>10.00
1048	2	72	2	30	6.31	4.34	0.366	84.37	27.74	328.80	372.30	0.16	0.728	0.112	0.070	0.085	0.16	0.299	7.10	3.00	4.10	0.4	66.1	34.2	31.9	1.1	29.0	4.10	16	13	1.2	80	241.9	2.87	56	540	29.0	114	0.681	3.690	142.4	107.4	2.344	0.930	>10.00
1049	2	54	1	25	6.10	4.55	0.362	79.56	24.76	311.20	198.70	0.16	0.700	0.173	0.100	0.016	0.19	0.190	21.20	12.60	8.60	0.6	66.6	35.9	30.7	1.2	62.0	1.90	26	31	0.8	122	199.1	5.02	85	370	23.3	86	0.891	4.560	139.0	105.6	2.189	1.390	>10.00
1050	2	64	2	25	9.07	5.13	0.345	67.21	20.59	306.40	249.90	0.17	0.733	0.170	0.053	0.040	0.16	0.210	3.50	1.60	1.90	0.5	69.9	40.4	29.5	1.4	31.0	1.00	36	33	1.1	75	196.6	3.62	43	195	27.9	160	0.489	3.380	145.9	106.4	2.270	0.810	3.72
1051	2	58	1	59	8.32	4.84	0.390	80.72	25.79	319.50	214.50	0.16	0.777	0.106	0.090	0.021	0.13	0.196	4.10	1.60	2.50	0.4	59.2	34.8	24.4	1.4	71.0	2.40	13	17	0.8	112	227.5	4.67	60	540	26.4	115	0.671	3.710	142.1	108.1	2.209	0.760	>10.00
1052	2	76	1	61	4.32	2.65	0.219	82.73	28.32	342.30	14.30	0.16	0.880	0.058	0.043	0.017	0.17	0.016	170.60	115.30	55.30	0.7	48.5	16.3	32.2	0.5	171.0	126.40	58	50	1.2	57	31.6	7.20	106	89	21.5	54	1.379	3.600	130.3	100.7	1.730	0.600	>10.00
1053	2	66	1	21	11.31	4.37	0.275	62.97	19.91	316.30	267.90	0.17	0.818	0.102	0.071	0.008	0.22	0.200	6.80	2.60	4.20	0.4	63.0	32.7	30.3	1.1	47.0	8.80	14	9	1.3	51	267.8	4.59	80	222	28.1	74	1.031	3.550	137.2	103.0	2.175	0.980	>10.00
1054	2	42	2	17	7.93	3.91	0.349	89.38	28.86	322.90	223.00	0.16	0.609	0.277	0.086	0.022	0.15	0.185	3.90	1.90	2.00	0.49	59.5	33.7	25.8	1.3	29	10.4	83	124	0.7	38	247.6	4.49	46	667	23.80	67.42	1.12	4.60	138.0	105.0	2.24	0.90	4.33
1055	2	28	1	9	6.03	5.42	0.507	93.64	29.01	309.80	193.30	0.16	0.658	0.278	0.052	0.009	0.13	0.157	8.10	1.80	6.30	0.2	81.8	52.0	29.8	1.7	21.0	3.00	22	11	2.0	94	227.7	4.30	94	352	26.6	124	0.626	3.450	137.1	101.1	2.435	0.990	<0.80
1056	2	74	2	40	6.29	3.89	0.344	88.46	30.13	340.60	195.70	0.16	0.668	0.251	0.067	0.011	0.13	0.164	2.80	1.70	1.10	0.6	66.1	40.9	25.2	1.6	21.0	6.40	19	18	1.1	79	305.3	5.85	79	332	23.7	95	0.809	4.070	142.7	107.7	2.180	0.950	<0.80
1057	2	62	1	33	6.58	4.59	0.401	87.18	28.08	322.10	413.60	0.16	0.659	0.200	0.077	0.047	0.19	0.301	107.00	84.10	22.90	0.8	89.0	34.4	54.6	0.6	290.0	33.00	120	104	1.2	157	208.3	7.67	68	137	26.0	62	1.207	4.240	133.8	95.9	2.350	0.850	>10.00
1058	2	30	2	37	7.26	3.76	0.313	83.34	27.84	334.00	432.80	0.16	0.676	0.191	0.112	0.017	0.12	0.301	6.30	2.80	3.50	0.4	57.1	32.5	24.6	1.3	21.0	4.20	32	14	2.3	41	150.3	3.25	72	253	19.9	203	0.387	3.720	137.2	106.8	2.005	0.880	>10.00
1059	2	52	1	4	11.78	4.90	0.426	86.98	26.53	305.00	177.20	0.16	0.869	0.031	0.027	0.014	0.20	0.159	31.50	22.20	9.30	0.7	53.1	30.5	22.6	1.3	140.0	8.00	29	16	1.8	79	64.5	3.24	57	262	24.9	107	0.722	3.500	132.5	97.6	1.891	0.880	>10.00
1060	2	80	2	46	3.95	3.81	0.332	87.10	28.54	327.60	190.10	0.17	0.521	0.235	0.133	0.098	0.18	0.159	20.20	13.00	7.20	0.6	63.0	32.7	30.3	1.1	87.0	10.50	41	21	1.4	103	96.8	2.65	70	289	27.4	98	0.788	3.400	142.7	104.3	2.170	0.750	>10.00
1061	2	43	1	6	6.97	4.84	0.442	91.34	29.58	323.80	192.40	0.17	0.389	0.349	0.051	0.207	0.14	0.152	9.90	4.10	5.80	0.4	63.4	38.3	25.1	1.5	19.0	3.80	23	25	0.9	97	341.6	2.16	73	166	26.0	143	0.544	3.200	139.5	106.9	2.393	0.880	<0.80
1062	2	65	1	70	6.15	3.43	0.307	89.36	27.63	309.20	198.20	0.16	0.905	0.091	0.003	0.000	0.13	0.153	9.20	3.90	5.30	0.4	54.6	32.5	22.1	1.5	136.0	3.60	45	108	0.4	82	379.5	6.19	83	330	26.5	61	1.226	3.300	136.7	100.9	2.071	0.630	>10.00
1063	2	79	2	44	6.01	4.48	0.360	80.17	26.46	330.10	240.30	0.16	0.480	0.266	0.192	0.057	0.15	0.207	5.40	2.50	2.90	0.5	73.1	39.4	33.7	1.2	31.0	5.40	26	20	1.3	57	293.4	7.36	123	441	21.8	76	1.000	4.300	140.9	107.9	2.327	0.990	3.01
1064	2	74	1	32	8.26	4.04	0.361	89.44	28.85	322.60	238.30	0.17	0.720	0.145	0.102	0.029	0.19	0.156	9.30	4.90	4.40	0.5	61.1	36.2	24.9	1.5	599.0	11.40	46	30	1.5	228	283.5	3.55	85	194	26.3	119	0.650	3.840	142.4	109.0	2.188	0.960	8.46
1065	2	70	1	13	6.00	4.42	0.408	92.29	29.20	316.40	208.00	0.16	0.609	0.173	0.170	0.042	0.14	0.174	10.40	3.40	7.00	0.3	62.4	38.9	23.5	1.7	45.0	4.00	27	13	2.1	81	334.9	3.85	91	365	35.9	105	0.734	3.590	143.1	107.0	2.338	1.020	<0.80
1066	2	64	1	7	5.42	3.68	0.331	89.95	29.84	331.80	181.60	0.17	0.666	0.208	0.094	0.027	0.15	0.132	15.10	8.60	6.50	0.6	51.9	33.5	18.4	1.8	79.0	22.10	18	20	0.9	44	163.4	2.56	53	116	26.2	142	0.548	4.400	131.5	96.0	2.350	0.620	1.02
1067	2	40	1	4	9.42	4.42	0.377	85.34	26.51	310.70	199.40	0.16	0.739	0.132	0.099	0.028	0.14	0.152	11.10	7.90	3.20	0.7	58.6	34.1	24.5	1.4	107.0	7.10	31	24	1.3	113	151.0	5.87	69	452	29.3	106	0.729	3.040	131.9	93.4	2.058	0.830	>10.00
1068	2	71	1	9	5.50	4.29	0.446	103.90	31.81	306.10	181.10	0.16	0.546	0.324	0.097	0.028	0.14	0.145	4.70	2.70	2.00	0.6	66.9	41.2	25.7	1.6	21.0	11.00	17	16	1.1	31	279.7	5.59	75	338	25.2	125	0.622	3.960	137.6	104.5	2.188	0.840	<0.80
1069	2	51	1	28	5.06	3.41	0.264	77.33	25.68	332.10	134.80	0.17	0.592	0.161	0.173	0.069	0.19	0.109	26.50	13.20	13.30	0.5	53.9	29.2	24.7	1.2	182.0	67.00	31	23	1.3	116	201.9	3.52	52	326	23.0	112	0.688	4.050	142.1	106.0	1.885	0.670	>10.00
1070	2	64	2	6	6.17	4.98	0.395	79.34	23.68	298.50	148.00	0.16	0.731	0.179	0.062	0.025	0.16	0.149	12.10	6.00	6.10	0.5	65.2	42.1	23.1	1.8	25.0	14.80	20	14	1.4	83	238.8	1.32	57	117	31.6	141	0.554	3.830	142.4	106.0	2.234	0.800	<0.80
1071	2	63	1	10	7.90	4.86	0.424	87.30	28.00	321.00	321.00	0.16	0.707	0.177	0.082	0.024	0.15	0.237	5.40	2.40	3.00	0.4	72.9	42.6	30.3	1.4	34.0	7.40	23	19	1.2	87	262.1	3.23	62	179	18.5	158	0.495	4.150	139.0	107.0	2.214	0.940	3.04
1072	2	58	1	21	18.96	4.87	0.395	81.25	26.10	321.20	390.00	0.16	0.812	0.049	0.106	0.022	0.17	0.302	8.83	3.34	5.49	0.38	63.9	35.3	28.6	1.2	76	7.6	20	13	1.5	106	123.3	4.09	55	477	25.11	54.76	1.36	3.57	141.0	105.0	2.34	0.63	>10.00
1073	2	56	1	49	5.47	4.14	0.377	90.89	30.10	331.20	304.50	0.16	0.612	0.208	0.111	0.061	0.13	0.202	5.20	2.20	3.00	0.4	64.5	38.4	26.1	1.5	48.0	2.60	20	18	1.1	51	192.7	3.30	79	267	21.2	77	0.988	4.060	141.9	106.8	2.190	0.830	>10.00
1074	2	36	1	12	7.23	4.91	0.425	86.53	28.60	330.60	298.20	0.16	0.360	0.517	0.091	0.024	0.13	0.204	5.60	2.60	3.00	0.5	74.6	47.7	26.9	1.8	90.0	2.10	56	61	0.9	65	391.2	3.79	76	564	21.5	149	0.523	4.110	134.5	101.0	2.389	0.910	0.99
1075	2	50	2	26	7.45	3.97	0.340	85.83	25.22	293.90	264.10	0.16	0.545	0.322	0.078	0.048	0.15	0.217	3.90	1.90	2.00	0.5	67.5	37.6	29.9	1.3	19.0	6.20	16	12	1.3	60	250.2	5.33	59	186	29.1	134	0.580	3.810	138.4	106.4	2.159	0.870	<0.80
1076	2	8	1	11	10.34	4.40	0.343	77.89	24.69	317.00	629.30	0.16	0.346	0.410	0.083	0.154	0.15	0.440	2.40	0.60	1.80	0.3	59.2	36.4	22.8	1.6	11.0	2.90	26	11	2.4	137	184.5	2.39	25	243	23.1	130	0.596	4.500	138.4	103.3	2.205	0.810	<0.80
1077	2	30	1	4	7.98	6.96	0.414	59.44	17.94	301.90	213.10	0.16	0.433	0.354	0.080	0.126	0.17	0.187	7.60	3.10	4.50	0.4	72.7	42.7	30.0	1.4	40.0	8.30	25	18	1.4	80	304.9	4.88	81	351	28.6	86	0.891	3.890	142.5	107.1	2.195	0.840	<0.80
1078	2	67	1	44	4.78	3.79	0.351	92.74	30.95	333.70	139.60	0.17	0.528	0.343	0.080	0.037	0.17	0.130	22.40	15.70	6.70	0.7	81.1	31.4	49.7	0.6	304.0	115.40	31	32	1.0	245	84.8	4.45	50	195	27.0	99	0.776	3.870	134.8	100.8	2.130	0.590	1.16
1079	2	32	1	10	7.46	4.63	0.409	88.41	29.17	330.00	285.50	0.16	0.548	0.258	0.114	0.072	0.15	0.224	3.50	2.00	1.50	0.6	64.8	43.6	21.2	2.1	22.0	6.50	13	9	1.4	58	226.2	3.94	53	620	26.8	112	0.690	3.640	140.7	104.2	2.250	0.880	<0.80
1080	2	28	1	4	5.72	4.92	0.441	89.69	29.64	330.50	212.20	0.16	0.473	0.386	0.088	0.047	0.14	0.152	8.40	3.10	5.30	0.4	62.1	43.9	18.2	2.4	27.0	11.10	18	18	1.0	74	198.1	3.97	78	566	26.3	102	0.755	3.880	143.1	105.2	2.250	0.740	<0.80
1081	2	43	1	42	6.74	4.70	0.424	90.37	29.53	326.80	314.80	0.16	0.719	0.162	0.096	0.018	0.14	0.263	3.70	2.40	1.30	0.6	64.2	37.9	26.3	1.4	33.0	5.70	17	19	0.9	88	299.6	3.49	69	270	28.4	129	0.603	4.240	140.4	104.3	2.178	0.830	>10.00
1082	2	73	2	102	3.22	3.41	0.298	87.47	27.30	312.10	93.50	0.16	0.428	0.337	0.170	0.062	0.14	0.079	3.20	1.50	1.70	0.5	59.7	33.5	26.2	1.3	33.0	3.50	19	10	1.9	60	108.8	7.08	172	431	19.8	38	1.915	4.420	139.6	108.6	2.034	0.680	>10.00
1083	2	64	1	4	4.64	4.06	0.390	96.05	29.93	311.60	471.30	0.17	0.525	0.221	0.108	0.124	0.15	0.357	5.50	2.70	2.80	0.5	51.9	32.7	19.2	1.7	64.0	2.30	11	10	1.1	69	187.3	1.49	62	215	28.0	126	0.616	3.510	140.4	106.6	2.242	0.730	<0.80
1084	2	67	1	102	8.50	3.47	0.233	67.10	20.40	304.00	472.00	0.16	0.861	0.079	0.049	0.010	0.22	0.266	4.20	3.40	0.80	0.8	62.9	26.8	36.1	0.7	67.0	1.40	24	14	1.7	60	62.0	3.69	47	437	32.9	125	0.621	4.220	134.4	98.2	1.997	0.740	>10.00
1085	2	42	1	34	9.54	4.02	0.349	86.73	26.37	304.00	301.60	0.16	0.783	0.147	0.062	0.005	0.15	0.247	3.10	1.70	1.40	0.5	65.6	38.4	27.2	1.4	21.0	1.60	18	11	1.6	62	298.8	3.67	62	179	30.2	118	0.657	3.490	141.4	103.4	2.243	0.800	9.64
1086	2	30	1	11	4.90	4.35	0.396	91.08	29.81	327.30	217.30	0.16	0.597	0.232	0.108	0.059	0.12	0.179	10.70	4.70	6.00	0.4	69.9	43.8	26.1	1.7	45.0	5.10	16	8	2.0	57	196.6	3.76	93	630	24.0	102	0.755	3.280	140.4	104.7	2.409	0.890	1.40
1087	2	72	2	17	5.13	3.88	0.351	90.40	30.20	334.10	183.00	0.16	0.409	0.445	0.109	0.036	0.14	0.147	5.40	2.30	3.10	0.4	61.5	38.1	23.4	1.6	14.0	15.70	18	10	1.8	55	183.5	3.66	34	98	26.7	112	0.693	3.320	143.1	103.5	2.210	0.890	<0.80
1088	2	76	2	40	4.79	3.43	0.289	84.48	27.86	329.80	282.40	0.16	0.436	0.368	0.154	0.034	0.13	0.234	5.40	2.80	2.60	0.5	60.7	37.1	23.6	1.6	17.0	9.60	18	21	0.9	61	277.7	4.13	94	174	30.0	71	1.065	3.330	144.7	108.9	2.085	0.850	8.63
1089	2	41	1	4	4.52	4.79	0.392	81.87	27.67	337.90	151.00	0.17	0.620	0.199	0.149	0.024	0.15	0.135	5.80	2.90	2.90	0.5	67.9	42.5	25.4	1.7	17.0	6.70	19	19	1.0	61	375.4	2.85	88	409	30.5	110	0.701	3.970	139.2	104.1	2.142	1.250	>10.00
1090	2	85	1	20	7.72	3.12	0.272	87.13	26.42	303.30	91.20	0.18	0.903	0.021	0.076	0.000	0.21	0.087	71.10	52.30	18.80	0.7	51.8	33.8	18.0	1.9	44.0	126.50	62	24	2.6	96	125.2	14.33	63	250	28.0	53	1.401	3.470	143.5	105.0	1.971	1.190	>10.00
1091	2	38	1	53	8.03	5.33	0.422	79.10	26.54	335.60	228.70	0.16	0.700	0.196	0.073	0.026	0.15	0.159	5.80	2.50	3.30	0.4	68.6	41.4	27.2	1.5	49.0	3.00	28	26	1.1	65	188.6	4.60	72	731	20.9	98	0.788	3.640	140.9	107.3	2.200	0.920	>10.00
1092	2	24	2	9	3.74	4.52	0.375	82.98	27.34	329.40	202.10	0.17	0.591	0.233	0.155	0.019	0.15	0.174	5.80	2.30	3.50	0.4	69.7	40.7	29.0	1.4	21.0	4.00	34	49	0.7	105	362.9	3.93	53	251	22.8	110	0.701	3.900	135.6	103.9	2.372	0.750	<0.80
1093	2	36	2	23	5.15	4.57	0.271	59.36	18.32	308.70	233.60	0.17	0.538	0.294	0.077	0.085	0.19	0.196	4.60	2.40	2.20	0.5	67.8	37.7	30.1	1.3	29.0	1.10	20	16	1.3	84	170.5	1.62	32	516	22.5	155	0.503	3.650	134.7	97.6	2.130	0.920	2.31
1094	2	82	1	40	8.02	4.17	0.376	90.30	29.00	321.20	283.30	0.16	0.664	0.188	0.105	0.037	0.15	0.216	3.00	2.30	0.70	0.8	66.1	37.5	28.6	1.3	60.0	4.00	38	33	1.2	137	271.5	5.33	64	434	28.1	83	0.919	4.090	149.1	107.6	2.240	0.990	>10.00
1095	2	36	2	51	7.10	4.10	0.340	82.95	26.74	322.30	228.40	0.16	0.822	0.104	0.067	0.003	0.16	0.181	5.40	2.90	2.50	0.5	59.0	33.7	25.3	1.3	81.0	6.30	43	19	2.3	76	126.9	2.41	65	774	23.4	124	0.628	3.530	135.8	101.6	2.052	0.760	>10.00
1096	2	57	2	7	9.93	4.55	0.423	93.05	30.33	325.90	296.50	0.16	0.637	0.211	0.114	0.035	0.13	0.233	5.70	2.70	3.00	0.5	64.6	37.3	27.3	1.4	16.0	9.40	27	22	1.2	66	206.8	2.81	50	136	28.5	113	0.683	4.180	147.1	105.7	2.330	0.970	<0.80
1097	2	70	2	57	8.57	4.32	0.373	86.23	27.95	324.10	416.30	0.16	0.834	0.103	0.057	0.003	0.15	0.308	8.74	4.89	3.85	0.56	62.9	34.7	28.2	1.2	12	4.6	21	8	2.6	65	97.2	3.74	65	419	25.68	97.39	0.79	4.70	135.0	102.0	2.07	0.75	>10.00
1098	2	70	2	84	5.12	2.57	0.209	81.07	27.91	344.30	119.70	0.18	0.802	0.074	0.123	0.002	0.15	0.115	11.70	11.40	0.30	1.0	53.7	26.0	27.7	0.9	42.0	7.90	30	6	5.0	57	116.9	8.57	229	442	13.4	47	1.576	3.140	140.3	106.3	1.629	1.010	>10.00
1099	2	66	2	21	6.10	5.13	0.461	89.87	27.92	310.70	340.70	0.16	0.586	0.194	0.183	0.032	0.13	0.217	2.10	1.10	1.00	0.5	65.8	40.9	24.9	1.6	23.0	73.50	20	17	1.2	71	294.8	2.38	49	293	23.6	115	0.674	3.970	138.9	104.6	2.148	0.870	4.82
1100	2	55	2	13	8.86	6.51	0.406	62.42	17.93	287.30	318.60	0.16	0.681	0.196	0.092	0.028	0.16	0.255	5.90	2.50	3.40	0.4	66.9	42.5	24.4	1.7	49.0	3.80	28	31	0.9	57	261.6	1.70	48	243	21.5	208	0.379	3.740	135.2	101.1	2.204	0.760	>10.00
1101	2	59	1	66	10.58	2.97	0.251	84.48	28.40	336.20	479.50	0.17	0.595	0.160	0.151	0.087	0.16	0.312	4.80	2.80	2.00	0.6	72.8	39.3	33.5	1.2	357.0	4.50	63	73	0.9	414	105.9	6.35	94	225	20.4	77	0.989	3.480	131.2	100.5	1.868	0.770	>10.00
1102	2	82	1	101	6.19	3.55	0.332	93.37	30.52	326.80	342.20	0.16	0.603	0.189	0.137	0.066	0.16	0.253	4.00	2.20	1.80	0.6	70.8	33.0	37.8	0.9	26.0	5.90	33	13	2.5	90	98.5	4.17	72	558	30.7	65	1.162	3.610	137.6	102.0	2.120	0.770	>10.00
1103	2	50	1	60	7.53	3.53	0.281	79.71	26.74	335.50	341.50	0.17	0.715	0.117	0.110	0.054	0.16	0.242	9.80	3.30	6.50	0.3	59.5	34.5	25.0	1.4	27.0	19.00	27	12	2.3	72	138.3	2.22	53	73	24.8	166	0.473	3.730	128.6	94.2	2.039	0.960	>10.00
1104	2	74	1	16	13.17	2.92	0.278	95.12	30.64	322.10	160.00	0.16	0.842	0.042	0.064	0.007	0.18	0.162	29.30	23.50	5.80	0.8	52.7	22.5	30.2	0.7	97.0	12.50	23	9	2.6	121	93.2	37.36	365	478	16.8	9	6.179	7.330	140.6	106.0	1.587	1.870	>10.00
1105	2	73	1	57	8.95	4.54	0.329	72.38	23.45	324.00	362.10	0.17	0.743	0.130	0.118	0.005	0.14	0.280	5.20	2.40	2.80	0.5	52.5	30.5	22.0	1.4	85.0	7.10	13	9	1.4	235	193.9	1.62	75	160	26.6	101	0.763	3.660	140.2	104.8	2.018	0.740	>10.00
1106	2	72	1	3	10.21	6.30	0.563	89.42	29.23	326.90	217.00	0.17	0.671	0.222	0.076	0.027	0.14	0.154	5.30	2.30	3.00	0.4	71.1	41.2	29.9	1.4	38.0	6.50	22	24	0.9	105	422.7	5.62	64	195	32.1	114	0.678	3.530	142.3	101.1	2.316	0.980	<0.80
1107	2	52	1	3	6.33	5.71	0.353	61.78	20.03	324.20	151.40	0.16	0.649	0.230	0.066	0.048	0.16	0.136	4.80	2.50	2.30	0.5	66.6	43.2	23.4	1.8	21.0	16.80	18	14	1.3	68	429.2	4.44	81	440	24.8	118	0.659	3.790	140.7	105.5	2.280	0.880	1.25
1108	2	75	1	87	9.28	3.63	0.304	83.88	28.26	336.90	458.40	0.16	0.844	0.094	0.055	0.005	0.15	0.317	11.10	5.10	6.00	0.5	78.3	34.8	43.5	0.8	25.0	5.40	17	16	1.1	105	119.7	6.28	96	391	26.8	69	1.099	4.680	137.6	103.7	2.300	0.900	>10.00
1109	2	34	1	33	7.42	4.96	0.415	83.70	28.30	338.10	349.20	0.16	0.607	0.167	0.171	0.045	0.15	0.258	3.70	2.30	1.40	0.6	72.5	38.7	33.8	1.1	38.0	21.90	18	14	1.3	113	143.6	3.87	102	271	28.7	89	0.859	4.340	140.8	107.0	2.200	0.830	>10.00
1110	2	56	1	17	7.53	4.91	0.430	87.50	29.65	338.90	177.80	0.17	0.544	0.279	0.096	0.075	0.13	0.149	13.60	3.70	9.90	0.3	68.3	45.1	23.2	1.9	49.0	5.50	24	19	1.3	90	331.1	5.88	65	306	28.3	104	0.745	4.270	141.2	106.7	2.470	0.940	0.97
1111	2	72	1	80	7.23	4.07	0.354	86.80	28.09	323.70	333.50	0.16	0.616	0.149	0.177	0.056	0.15	0.252	5.30	1.70	3.60	0.3	70.9	37.7	33.2	1.1	36.0	2.60	14	10	1.4	78	176.5	5.16	68	241	24.1	113	0.684	4.790	137.9	101.6	2.296	0.780	>10.00
1112	2	38	2	77	6.96	4.28	0.317	74.12	24.08	324.90	374.30	0.17	0.722	0.157	0.095	0.017	0.16	0.246	3.50	1.90	1.60	0.5	67.7	37.4	30.3	1.2	59.0	1.90	16	16	1.0	99	130.6	2.98	50	394	31.0	161	0.487	3.920	140.8	103.9	2.191	0.910	>10.00
1113	2	57	2	69	16.45	2.94	0.237	80.48	25.61	318.30	443.30	0.16	0.821	0.091	0.068	0.012	0.18	0.281	14.10	8.10	6.00	0.6	57.6	31.1	26.5	1.2	37.0	18.90	21	14	2.0	139	50.7	2.52	46	186	20.6	97	0.793	3.020	137.0	104.9	1.984	0.830	>10.00
1114	2	68	1	74	6.13	4.15	0.326	78.68	25.81	328.10	308.90	0.17	0.604	0.180	0.175	0.037	0.14	0.180	7.40	3.20	4.20	0.4	66.1	35.0	31.1	1.1	77.0	5.20	28	36	0.8	122	158.8	6.14	92	366	18.5	65	1.162	3.240	139.6	101.8	2.350	0.740	>10.00
1115	2	81	1	50	7.88	4.04	0.348	86.26	29.19	338.40	389.10	0.17	0.634	0.179	0.078	0.103	0.15	0.279	2.20	1.50	0.70	0.7	66.6	34.2	32.4	1.1	30.0	9.20	14	10	1.4	81	144.5	4.19	78	258	20.5	101	0.764	4.150	139.8	104.3	2.162	0.800	>10.00
1116	2	52	2	5	5.97	4.21	0.390	92.67	31.16	336.20	243.30	0.17	0.502	0.376	0.050	0.066	0.13	0.212	7.60	2.20	5.40	0.3	66.2	44.3	21.9	2.0	18.0	11.30	15	14	1.1	53	246.1	3.39	58	208	21.4	155	0.505	3.510	139.6	106.5	2.321	0.800	<0.80
1117	2	19	2	64	12.81	4.20	0.360	85.67	29.47	344.00	497.30	0.16	0.538	0.356	0.078	0.023	0.13	0.346	3.90	1.80	2.10	0.5	75.6	37.8	37.8	1.0	14.0	12.30	30	12	2.5	128	95.3	3.11	75	340	16.7	110	0.702	3.710	134.8	103.5	2.133	0.860	>10.00
1118	2	25	1	44	11.19	4.31	0.364	84.38	26.96	319.50	471.00	0.16	0.730	0.123	0.106	0.033	0.16	0.316	8.70	7.00	1.70	0.8	61.7	33.1	28.6	1.2	78.0	14.70	9	21	0.4	104	157.6	2.82	55	274	33.7	109	0.710	4.080	141.4	105.9	2.279	0.810	>10.00
1119	2	54	2	77	6.25	3.64	0.316	86.69	29.71	342.80	318.50	0.16	0.638	0.202	0.072	0.076	0.14	0.226	4.50	1.70	2.80	0.4	66.2	36.3	29.9	1.2	24.0	3.90	13	9	1.4	86	360.7	2.15	59	175	24.8	146	0.536	3.820	139.5	106.7	2.255	0.820	>10.00
1120	2	69	1	30	7.02	4.29	0.378	87.99	28.75	326.70	303.50	0.17	0.695	0.176	0.091	0.033	0.15	0.204	8.40	3.30	5.10	0.4	77.6	45.3	32.3	1.4	25.0	5.30	23	10	2.3	87	357.5	3.69	74	357	31.2	77	0.983	4.130	137.5	99.7	2.480	0.900	>10.00
1121	2	68	1	33	5.06	4.01	0.390	97.28	31.68	325.70	465.60	0.16	0.525	0.257	0.137	0.076	0.14	0.332	6.40	1.80	4.60	0.3	60.7	32.9	27.8	1.2	29.0	5.10	20	10	2.0	63	200.0	2.24	52	602	24.0	134	0.581	3.850	139.4	107.1	2.229	0.650	>10.00
1122	2	55	1	53	9.74	4.86	0.420	86.56	28.86	333.40	252.40	0.17	0.556	0.158	0.076	0.205	0.13	0.196	3.60	2.60	1.00	0.7	73.9	40.9	33.0	1.2	30.0	2.20	13	12	1.1	101	434.2	3.15	85	725	22.3	110	0.702	3.740	138.4	104.2	2.390	0.690	2.31
1123	2	58	2	13	10.25	4.73	0.412	87.05	28.10	322.80	266.30	0.16	0.684	0.209	0.080	0.023	0.13	0.209	6.60	2.60	4.00	0.4	69.8	44.4	25.4	1.7	31.0	4.20	21	22	1.0	81	278.5	4.05	61	331	24.5	144	0.542	3.950	141.1	106.0	2.355	0.800	<0.80
1124	2	67	1	10	5.70	4.53	0.409	90.40	30.30	335.00	209.00	0.17	0.604	0.305	0.068	0.018	0.13	0.192	5.50	4.20	1.30	0.8	77.5	49.0	28.5	1.7	140.0	1.90	30	39	3.1	75	247.2	4.78	75	230	11.5	103	0.749	4.140	138.9	104.5	2.154	0.990	>10.00
1125	2	75	1	11	5.47	3.71	0.362	97.36	31.79	326.50	153.50	0.16	0.558	0.301	0.106	0.031	0.14	0.125	5.20	2.80	2.40	0.5	61.7	39.8	21.9	1.8	18.0	26.80	23	15	1.5	59	192.3	8.09	84	259	26.3	108	0.717	3.970	139.9	105.3	2.231	0.750	1.85
1126	2	73	1	19	6.27	4.19	0.269	64.25	19.99	311.10	196.70	0.17	0.639	0.214	0.109	0.029	0.18	0.154	7.10	2.50	4.60	0.4	55.3	33.1	22.2	1.5	31.0	1.60	17	15	1.1	65	202.6	4.48	87	404	27.0	76	1.003	3.710	150.7	114.7	2.120	0.710	>10.00
1127	2	60	2	30	7.56	3.78	0.299	79.09	25.04	316.60	201.90	0.17	0.732	0.184	0.067	0.011	0.13	0.152	20.10	6.90	13.20	0.3	59.6	39.8	19.8	2.0	16.0	4.30	11	9	1.2	111	128.6	2.91	67	343	27.4	135	0.578	3.580	142.2	107.7	2.130	0.810	>10.00
1128	2	64	2	6	7.14	4.99	0.345	69.11	21.55	311.80	154.00	0.17	0.832	0.085	0.080	0.001	0.19	0.149	17.60	6.70	10.90	0.4	59.6	38.9	20.7	1.9	29.0	3.30	62	45	1.4	63	255.6	4.12	41	121	21.6	191	0.412	4.300	132.1	98.5	2.171	0.890	<0.80
1129	2	72	1	119	8.06	3.17	0.310	97.76	32.95	337.00	444.50	0.16	0.686	0.225	0.074	0.009	0.13	0.338	11.30	5.00	6.30	0.4	68.9	36.1	32.8	1.1	143.0	0.90	23	38	0.6	20	198.2	2.36	69	289	25.8	110	0.700	4.190	138.9	103.2	2.191	0.870	>10.00
1130	2	69	1	26	6.67	4.48	0.387	86.36	28.14	325.80	260.20	0.16	0.476	0.339	0.071	0.105	0.14	0.164	5.90	1.90	4.00	0.3	73.7	37.6	36.1	1.0	14.0	8.30	23	11	2.1	80	128.1	7.49	78	302	27.9	88	0.873	4.140	139.2	102.2	2.207	1.510	2.44
1131	2	55	1	100	13.56	2.88	0.266	92.60	30.30	327.30	451.80	0.17	0.836	0.057	0.068	0.032	0.15	0.372	4.70	1.70	3.00	0.4	62.6	31.4	31.2	1.0	79.0	5.30	26	17	1.5	101	358.1	12.50	194	271	25.5	68	1.113	4.490	139.9	114.5	2.027	0.810	>10.00
1132	2	71	2	28	7.92	4.12	0.371	90.17	30.19	334.80	290.70	0.16	0.580	0.340	0.066	0.009	0.14	0.212	10.00	4.30	5.70	0.4	71.3	38.5	32.8	1.2	18.0	2.60	20	14	1.4	106	373.3	4.74	71	217	27.3	107	0.722	4.150	140.1	105.4	2.299	0.900	<0.80
1133	2	72	1	30	5.54	3.73	0.312	83.59	27.96	334.50	219.70	0.17	0.680	0.205	0.072	0.041	0.16	0.209	6.20	2.90	3.30	0.5	62.0	35.2	26.8	1.3	22.0	7.50	30	22	1.4	63	379.0	3.90	98	534	27.8	95	0.805	4.100	140.1	109.8	2.243	0.830	1.75
1134	2	76	2	34	10.32	4.32	0.381	88.07	28.86	327.70	235.00	0.16	0.606	0.218	0.142	0.030	0.14	0.242	13.40	4.60	8.80	0.3	68.3	40.7	27.6	1.5	30.0	3.80	21	14	1.5	89	468.1	3.71	70	158	30.5	88	0.867	2.890	143.4	109.8	2.366	0.840	1.43
1135	2	66	1	19	5.70	4.55	0.390	85.54	27.88	325.90	320.00	0.16	0.423	0.377	0.164	0.030	0.17	0.219	4.40	2.80	1.60	0.6	62.6	37.0	25.6	1.4	169.0	9.20	58	74	0.8	172	138.4	3.49	72	373	24.4	74	1.025	3.610	139.4	108.4	2.194	0.950	>10.00
1136	2	36	2	19	7.20	4.54	0.378	83.30	27.20	327.00	240.00	0.16	0.676	0.244	0.056	0.020	0.13	0.168	5.90	2.20	3.70	0.4	76.2	48.0	28.2	1.7	14.0	7.50	22	16	1.4	64	221.3	4.83	58	340	22.2	184	0.426	4.040	137.4	106.5	2.442	0.770	<0.80
1137	2	86	1	3	9.39	4.07	0.411	100.90	32.93	326.50	244.20	0.17	0.612	0.159	0.100	0.124	0.18	0.179	18.40	10.60	7.80	0.6	60.8	37.5	23.3	1.6	42.0	7.20	34	38	0.9	152	166.1	9.89	128	629	34.1	39	1.869	4.200	140.1	102.9	2.377	0.880	4.50
1138	2	77	1	87	9.08	3.86	0.286	74.19	24.20	326.20	310.20	0.17	0.607	0.211	0.117	0.056	0.18	0.266	10.50	6.30	4.20	0.6	60.1	31.1	29.0	1.1	114.0	4.80	50	36	1.4	137	251.9	3.40	72	142	28.6	83	0.924	3.280	138.7	107.7	2.012	0.740	>10.00
1139	2	66	1	7	5.28	4.46	0.366	81.99	26.96	328.80	189.30	0.17	0.460	0.322	0.088	0.125	0.14	0.176	9.70	3.30	6.40	0.3	64.1	39.5	24.6	1.6	42.0	1.10	17	15	1.1	66	225.7	6.03	80	766	20.1	127	0.612	4.210	142.9	108.2	2.160	1.450	7.83
1140	2	56	2	17	6.54	4.34	0.381	87.64	29.45	336.00	203.70	0.16	0.640	0.212	0.103	0.040	0.14	0.171	2.60	2.00	0.60	0.8	70.4	40.5	29.9	1.4	14.0	6.60	22	9	2.4	67	205.5	6.10	51	217	25.6	148	0.528	3.710	140.3	106.0	2.266	0.890	<0.80
1141	2	75	1	91	18.07	3.21	0.304	94.50	30.79	325.80	312.40	0.17	0.964	0.034	0.003	0.000	0.17	0.215	15.00	6.40	8.60	0.4	54.5	28.6	25.9	1.1	57.0	4.50	48	27	1.8	273	75.8	12.02	56	259	31.7	88	0.872	3.360	141.2	101.5	1.979	0.990	>10.00
1142	2	72	1	25	6.51	3.92	0.373	95.15	31.41	330.10	188.40	0.17	0.480	0.382	0.051	0.080	0.13	0.146	2.10	1.40	0.70	0.7	68.7	39.9	28.8	1.4	28.0	4.10	20	12	1.7	106	192.8	6.05	85	466	20.9	78	0.981	3.970	139.6	109.3	2.256	0.860	>10.00
1143	2	63	1	59	6.12	3.22	0.246	76.38	25.03	327.70	469.10	0.16	0.579	0.269	0.090	0.056	0.17	0.339	5.70	1.90	3.80	0.3	59.5	38.6	20.9	1.8	31.0	4.00	23	19	1.2	94	343.7	5.16	68	525	25.5	102	0.755	4.410	141.0	108.1	2.177	0.820	>10.00
1144	2	64	1	54	6.39	3.69	0.273	73.96	23.65	319.80	167.00	0.18	0.602	0.159	0.161	0.076	0.19	0.138	5.60	3.60	2.00	0.6	69.3	31.7	37.6	0.8	108.0	12.90	24	7	3.4	114	347.3	7.56	229	667	23.1	36	1.993	3.880	133.9	102.0	2.283	0.720	>10.00
1145	2	58	2	54	3.31	3.44	0.244	71.03	24.51	345.10	38.70	0.16	0.714	0.120	0.165	0.000	0.21	0.043	8.80	4.60	4.20	0.5	42.8	23.7	19.1	1.2	117.0	8.00	89	43	2.1	244	28.7	1.88	54	88	28.1	77	0.988	3.210	133.8	100.6	1.865	1.190	>10.00
1146	2	68	1	17	10.89	4.59	0.406	88.44	29.78	336.70	351.30	0.17	0.705	0.142	0.091	0.058	0.14	0.271	12.40	3.90	8.50	0.3	61.8	41.1	20.7	2.0	50.0	3.00	36	29	1.2	111	238.9	3.74	68	271	27.1	97	0.792	4.480	138.9	102.6	2.450	0.930	>10.00
1147	2	36	1	8	6.84	4.51	0.440	97.45	31.96	328.00	191.70	0.16	0.568	0.309	0.073	0.045	0.12	0.177	6.10	2.20	3.90	0.4	66.4	43.8	22.6	1.9	11.0	5.40	20	19	1.1	73	148.5	3.08	75	332	28.1	105	0.732	3.850	139.7	105.5	2.282	0.940	4.13
1148	2	88	1	92	6.14	3.26	0.286	87.58	29.14	332.70	235.80	0.17	0.693	0.152	0.075	0.077	0.14	0.169	12.90	5.50	7.40	0.4	68.3	30.6	37.7	0.8	35.0	7.50	39	14	2.8	64	179.1	6.05	148	144	25.3	61	1.236	3.380	139.5	107.3	1.989	0.870	5.92
1149	2	65	1	74	9.28	3.76	0.348	92.52	30.66	331.40	325.20	0.16	0.748	0.142	0.067	0.029	0.13	0.230	10.30	3.50	6.80	0.3	66.6	38.3	28.3	1.4	76.0	4.20	17	17	1.0	112	220.1	3.15	77	318	22.3	138	0.566	3.640	139.6	107.6	2.220	0.900	>10.00
1150	2	45	2	11	6.08	4.09	0.332	81.05	27.23	336.00	179.70	0.18	0.448	0.305	0.120	0.119	0.14	0.153	3.70	1.50	2.20	0.4	66.9	40.3	26.6	1.5	31.0	3.30	18	18	1.0	63	115.7	2.75	38	194	25.3	136	0.574	4.400	144.6	112.8	2.230	0.910	<0.80
1151	2	76	1	110	15.22	3.06	0.256	83.61	27.28	326.30	422.20	0.16	0.887	0.043	0.066	0.003	0.15	0.314	59.00	42.70	16.30	0.7	62.3	27.6	34.7	0.8	542.0	153.60	43	25	1.7	558	92.7	5.37	59	103	25.2	90	0.851	4.410	136.8	98.3	2.022	0.920	>10.00
1152	2	79	2	20	6.05	3.69	0.306	82.99	28.54	343.90	208.70	0.16	0.490	0.247	0.132	0.118	0.16	0.189	4.60	2.10	2.50	0.5	52.7	28.9	23.8	1.2	11.0	3.20	20	11	1.8	81	62.8	3.28	47	199	26.5	98	0.788	4.400	139.0	109.0	2.120	0.840	7.13
1153	2	44	2	12	10.98	4.05	0.349	86.32	28.12	325.80	361.80	0.16	0.743	0.169	0.064	0.020	0.14	0.253	10.10	4.50	5.60	0.4	98.9	40.2	58.7	0.7	27.0	0.90	30	18	1.7	104	275.2	4.84	54	114	16.5	194	0.405	4.170	132.6	98.6	2.155	1.100	>10.00
1154	2	68	1	16	5.14	4.03	0.359	89.20	29.87	334.90	178.80	0.17	0.483	0.339	0.102	0.063	0.15	0.130	8.70	4.60	4.10	0.5	63.9	35.0	28.9	1.2	27.0	8.50	32	12	2.7	120	304.8	9.96	206	504	24.5	35	2.042	4.100	138.7	105.9	2.220	0.940	4.56
1155	2	35	2	64	6.31	4.25	0.291	68.50	21.80	318.20	470.60	0.18	0.746	0.161	0.070	0.017	0.20	0.366	3.60	2.10	1.50	0.6	63.3	34.5	28.8	1.2	25.0	3.10	18	22	0.8	100	154.9	6.37	47	613	25.8	121	0.639	3.870	140.7	109.1	2.290	0.770	>10.00
1156	2	53	1	4	12.03	5.86	0.367	62.53	19.49	311.70	229.80	0.16	0.660	0.190	0.076	0.067	0.17	0.199	8.80	2.70	6.10	0.3	64.8	44.4	20.4	2.2	38.0	7.30	33	32	1.0	64	445.7	6.03	89	494	27.0	79	0.961	4.370	141.5	103.8	2.497	0.840	<0.80
1157	2	52	2	12	5.83	5.30	0.350	66.14	21.13	319.50	250.70	0.17	0.844	0.054	0.052	0.050	0.15	0.208	6.00	2.30	3.70	0.4	62.4	35.7	26.7	1.3	20.0	1.60	18	11	1.6	104	391.2	3.76	67	152	27.6	146	0.535	3.610	138.9	106.7	1.969	0.790	>10.00
1158	2	52	2	15	4.43	2.90	0.215	74.36	22.76	306.10	388.40	0.17	0.513	0.394	0.071	0.011	0.25	0.292	3.40	2.00	1.40	0.6	68.4	41.7	26.7	1.6	10.0	8.60	21	13	1.6	46	180.5	4.05	53	116	24.7	168	0.467	3.610	140.0	105.7	2.259	0.960	<0.80
1159	2	70	1	104	6.74	2.41	0.286	119.00	40.10	336.90	600.90	0.17	0.483	0.405	0.083	0.023	0.14	0.353	4.60	1.80	2.80	0.4	73.5	38.2	35.3	1.1	213.0	2.10	13	12	1.1	167	422.6	2.76	70	390	25.6	116	0.667	4.610	136.6	105.0	2.429	0.790	>10.00
1160	2	52	1	40	10.18	2.98	0.266	89.17	29.11	326.50	526.60	0.16	0.815	0.107	0.041	0.036	0.16	0.380	16.90	10.90	6.00	0.6	55.6	30.2	25.4	1.2	70.0	6.60	42	33	1.3	104	334.4	3.89	75	332	24.4	63	1.189	3.820	139.6	107.8	2.051	1.010	>10.00
1161	2	38	1	27	6.24	4.70	0.414	88.15	29.18	331.00	273.10	0.17	0.529	0.252	0.118	0.093	0.15	0.203	3.90	1.10	2.80	0.3	67.1	40.7	26.4	1.5	93.0	3.30	47	65	0.7	69	290.6	4.20	80	174	30.3	115	0.671	3.870	140.7	104.0	2.328	0.920	1.27
1162	2	38	2	18	7.09	4.15	0.339	81.80	27.11	331.40	302.20	0.18	0.774	0.124	0.082	0.010	0.14	0.205	6.60	2.00	4.60	0.3	68.6	41.4	27.2	1.5	20.0	4.30	17	17	1.0	97	205.2	3.30	45	218	28.5	176	0.445	4.230	138.6	102.8	2.310	0.960	<0.80
1163	2	38	1	25	8.25	4.24	0.398	94.00	31.51	335.20	308.30	0.17	0.725	0.150	0.091	0.029	0.14	0.222	11.70	2.90	8.80	0.2	70.9	42.9	28.0	1.5	35.0	1.70	30	48	0.6	88	196.3	3.42	56	272	28.6	115	0.672	4.700	137.3	104.7	2.350	0.850	<0.80
1164	2	77	1	58	5.24	4.30	0.376	87.49	29.19	333.60	253.30	0.17	0.789	0.118	0.074	0.018	0.14	0.156	9.30	5.10	4.20	0.5	59.8	31.5	28.3	1.1	78.0	19.10	29	12	2.4	73	108.2	1.80	61	265	29.2	106	0.730	5.150	145.4	109.5	2.190	0.730	>10.00
1165	2	40	1	34	10.09	4.29	0.371	86.46	27.99	323.80	330.70	0.16	0.571	0.220	0.079	0.120	0.18	0.265	17.00	9.20	7.80	0.5	65.7	34.6	31.1	1.1	146.0	2.90	38	43	0.9	89	123.1	4.25	60	144	30.6	90	0.848	4.510	138.2	103.2	2.321	0.850	>10.00
1166	2	74	1	18	6.00	4.05	0.373	92.24	31.17	337.90	129.40	0.17	0.603	0.288	0.087	0.019	0.15	0.091	5.80	3.00	2.80	0.5	67.9	42.0	25.9	1.6	64.0	8.90	26	20	1.3	85	257.9	7.08	102	522	22.8	86	0.894	4.260	141.8	107.1	2.403	0.800	1.47
1167	2	7	2	46	9.88	3.85	0.316	82.18	27.55	335.20	659.70	0.16	0.442	0.448	0.085	0.022	0.15	0.487	3.10	1.30	1.80	0.4	59.5	35.2	24.3	1.4	28.0	18.90	24	15	1.6	157	127.0	2.80	20	153	20.7	242	0.326	4.110	138.4	100.0	2.498	1.010	3.09
1168	2	44	2	40	7.96	4.61	0.417	90.43	29.60	327.30	358.20	0.16	0.797	0.092	0.092	0.014	0.14	0.266	7.30	2.50	4.80	0.3	62.8	32.0	30.8	1.0	37.0	5.20	72	26	2.8	162	128.8	2.77	58	157	19.4	119	0.653	5.010	133.1	102.0	2.046	0.900	>10.00
1169	2	50	1	31	5.51	4.71	0.463	98.24	33.03	336.20	232.80	0.17	0.623	0.226	0.098	0.049	0.12	0.222	6.18	3.74	2.44	0.61	60.5	38.2	22.3	1.7	32	3.7	25	20	1.3	88	281.0	2.55	84	198	20.46	83.98	0.91	3.60	140.0	108.0	2.20	0.89	2.94
1170	2	68	2	30	6.65	3.30	0.275	83.29	27.47	329.80	312.10	0.16	0.599	0.190	0.086	0.116	0.16	0.294	6.50	2.90	3.60	0.4	64.2	36.2	28.0	1.3	22.0	1.70	20	14	1.4	81	126.5	4.34	73	365	30.7	102	0.759	3.700	141.6	106.1	2.210	0.610	>10.00
1171	2	73	1	23	7.07	4.54	0.403	88.77	29.54	332.80	187.80	0.17	0.518	0.243	0.093	0.140	0.14	0.142	16.70	4.10	12.60	0.2	61.0	35.8	25.2	1.4	34.0	6.70	17	12	1.4	109	146.3	2.98	95	234	26.9	69	1.100	4.230	139.1	104.9	2.188	1.010	>10.00
1172	2	69	2	109	5.19	3.23	0.250	77.46	24.75	319.60	510.70	0.16	0.598	0.264	0.102	0.030	0.14	0.359	4.20	1.80	2.40	0.4	69.7	33.9	35.8	0.9	81.0	5.50	22	15	1.5	119	90.3	2.68	53	153	28.8	95	0.809	3.880	141.1	105.8	2.235	0.830	>10.00
1173	2	56	2	59	8.27	3.57	0.289	80.93	26.63	329.00	420.70	0.16	0.715	0.142	0.133	0.007	0.15	0.336	13.40	8.10	5.30	0.6	67.9	36.9	31.0	1.2	45.0	6.80	155	97	1.6	89	75.0	3.13	53	278	22.9	97	0.795	3.700	138.3	104.2	2.249	1.030	>10.00
1174	2	71	2	99	14.46	3.30	0.303	91.87	29.20	317.90	445.70	0.16	0.821	0.069	0.102	0.005	0.14	0.366	1.40	1.30	0.10	0.9	61.8	27.5	34.3	0.8	45.0	7.50	29	24	1.2	109	50.3	33.33	345	358	9.0	11	5.299	2.980	127.2	93.4	2.210	0.880	>10.00
1175	2	69	1	10	7.91	4.90	0.357	72.88	23.03	316.00	201.00	0.17	0.677	0.174	0.085	0.058	0.14	0.201	12.40	5.10	7.30	0.4	66.3	39.5	26.8	1.5	23.0	2.90	25	17	1.5	92	231.3	5.52	116	766	28.6	58	1.292	3.770	141.1	102.6	2.410	1.110	<0.80
1176	2	71	1	51	10.13	3.77	0.346	91.64	30.62	334.10	314.50	0.17	0.885	0.053	0.036	0.015	0.13	0.197	10.00	3.40	6.60	0.3	76.9	42.8	34.1	1.3	16.0	12.50	27	20	1.4	197	203.3	2.76	67	248	24.8	117	0.662	3.850	140.2	106.3	2.033	0.910	5.30
1177	2	30	2	11	12.14	4.37	0.385	88.20	29.70	336.70	294.70	0.16	0.882	0.054	0.063	0.000	0.14	0.269	4.70	2.20	2.50	0.5	61.3	35.6	25.7	1.4	63.0	2.40	15	16	0.9	78	331.4	5.22	62	238	24.3	82	0.932	3.760	137.3	103.0	2.340	0.770	<0.80
1178	2	68	1	69	8.95	4.41	0.355	80.39	26.89	334.50	505.70	0.17	0.685	0.197	0.099	0.012	0.15	0.333	8.30	3.10	5.20	0.4	70.9	38.4	32.5	1.2	50.0	9.00	16	11	1.5	79	177.9	1.78	55	78	23.9	147	0.531	4.790	134.5	96.3	2.350	0.900	>10.00
1179	2	61	1	51	6.47	4.41	0.404	91.52	30.93	337.90	280.00	0.18	0.632	0.252	0.087	0.026	0.14	0.180	5.60	1.80	3.80	0.3	66.3	30.3	36.0	0.8	26.0	6.00	27	25	1.1	87	237.2	2.88	42	130	28.4	109	0.712	3.660	135.5	101.8	2.176	0.960	6.71
1180	2	73	1	115	12.83	3.07	0.260	84.56	27.30	322.80	711.50	0.16	0.742	0.108	0.072	0.074	0.16	0.471	6.20	3.60	2.60	0.6	63.6	32.8	30.8	1.1	37.0	2.60	14	6	2.3	67	89.2	0.80	46	554	20.6	118	0.658	3.520	139.5	98.3	2.020	0.700	>10.00
1181	2	64	1	76	7.64	4.14	0.375	90.56	30.25	334.00	204.40	0.16	0.608	0.254	0.082	0.051	0.13	0.142	3.00	2.50	0.50	0.8	69.5	34.0	35.5	1.0	49.0	12.90	35	40	0.9	94	89.4	4.72	53	262	20.9	116	0.670	4.500	136.4	104.6	2.062	0.920	>10.00
1182	2	41	1	82	3.31	4.02	0.356	88.48	29.63	334.90	205.30	0.16	0.457	0.236	0.180	0.122	0.18	0.176	7.50	4.70	2.80	0.6	80.8	43.3	37.5	1.2	238.0	7.00	35	59	0.6	78	270.5	4.36	81	605	28.4	105	0.733	4.080	137.1	101.6	2.405	0.890	>10.00
1183	2	57	1	86	11.08	3.31	0.268	80.84	26.46	327.40	497.40	0.17	0.695	0.164	0.084	0.046	0.19	0.303	8.10	5.00	3.10	0.6	63.0	31.3	31.7	1.0	77.0	20.30	12	13	0.9	90	59.0	2.14	70	378	24.0	91	0.840	3.350	136.7	102.2	2.122	0.760	>10.00
1184	2	43	2	38	9.66	4.37	0.395	90.39	30.03	332.30	344.90	0.16	0.706	0.156	0.088	0.046	0.13	0.280	9.00	2.50	6.50	0.3	72.2	39.9	32.3	1.2	27.0	5.60	19	16	1.2	55	173.7	4.51	65	558	21.3	147	0.530	4.510	140.2	106.0	2.331	0.960	3.20
1185	2	56	2	23	7.25	4.08	0.355	86.89	28.55	328.50	334.40	0.16	0.682	0.233	0.071	0.007	0.15	0.248	5.50	1.80	3.70	0.3	67.6	39.6	28.0	1.4	24.0	6.90	29	28	1.0	64	253.8	2.59	48	211	24.4	140	0.555	3.650	140.6	103.9	2.252	0.850	<0.80
1186	2	71	1	29	3.44	4.22	0.345	81.83	26.61	325.20	157.20	0.16	0.652	0.151	0.171	0.021	0.15	0.115	9.20	5.10	4.10	0.6	62.7	31.0	31.7	1.0	75.0	10.60	24	15	1.6	83	74.3	4.48	69	140	28.6	89	0.857	3.680	138.7	103.1	2.001	0.810	>10.00
1187	2	55	1	30	6.94	5.77	0.363	62.80	19.40	308.90	294.00	0.16	0.586	0.262	0.107	0.038	0.15	0.225	6.10	2.70	3.40	0.44	63.8	36.5	27.3	1.3	94	3.0	23	37	0.6	77	213.9	4.86	92	331	29.10	90.21	0.85	4.66	138.0	97.0	2.14	0.78	6.35
1188	2	41	1	21	7.55	5.09	0.445	87.50	29.41	336.10	190.70	0.18	0.632	0.225	0.110	0.029	0.13	0.144	6.00	1.60	4.40	0.3	73.0	47.1	25.9	1.8	83.0	2.20	34	41	0.8	73	318.2	4.96	73	500	23.0	101	0.761	4.320	139.6	101.7	2.360	0.920	5.37
1189	2	51	1	53	4.56	3.35	0.313	93.46	30.81	329.60	179.00	0.17	0.497	0.275	0.107	0.098	0.15	0.160	7.20	3.90	3.30	0.5	67.1	35.0	32.1	1.1	63.0	8.40	33	35	0.9	83	173.0	1.56	54	144	27.8	93	0.829	4.010	142.0	108.9	2.159	0.880	9.09
1190	2	31	2	25	7.49	4.08	0.379	92.87	31.20	336.00	372.40	0.16	0.639	0.302	0.027	0.026	0.12	0.295	4.00	1.20	2.80	0.3	77.9	43.5	34.4	1.3	23.0	6.40	21	21	1.0	83	252.3	2.88	55	348	26.0	146	0.533	3.840	138.4	103.4	2.445	0.860	<0.80
1191	2	68	1	79	7.17	4.01	0.345	85.89	28.32	329.70	438.50	0.17	0.767	0.095	0.119	0.014	0.17	0.286	8.70	6.00	2.70	0.7	68.1	29.9	38.2	0.8	112.0	28.30	22	20	1.1	95	33.8	2.90	65	486	27.1	119	0.652	4.750	135.3	103.0	2.229	0.700	>10.00
1192	2	64	1	61	8.98	4.65	0.411	88.37	30.20	341.80	341.90	0.16	0.679	0.191	0.101	0.023	0.14	0.256	8.10	3.60	4.50	0.4	79.9	44.7	35.2	1.3	60.0	3.80	20	10	2.0	123	119.6	2.68	55	510	26.8	99	0.774	4.160	137.7	103.1	2.208	0.740	>10.00
1193	2	78	2	9	5.83	3.65	0.347	95.12	31.58	332.10	200.10	0.17	0.534	0.281	0.127	0.053	0.14	0.192	8.80	3.30	5.50	0.4	58.7	37.1	21.6	1.7	27.0	3.60	22	17	1.3	70	166.8	4.48	43	198	28.3	126	0.615	3.500	140.5	106.0	2.168	0.800	3.73
1194	2	73	2	18	4.09	4.02	0.364	90.67	30.49	336.30	137.50	0.16	0.561	0.284	0.080	0.071	0.14	0.126	6.70	2.80	3.90	0.4	64.0	39.6	24.4	1.6	108.0	2.50	27	43	0.6	123	229.6	3.02	57	189	26.3	126	0.616	3.710	142.9	107.9	2.230	0.970	1.65
1195	2	73	1	13	7.85	6.39	0.423	66.13	20.51	310.10	234.30	0.17	0.504	0.312	0.116	0.060	0.15	0.189	3.90	1.80	2.10	0.5	75.0	40.6	34.4	1.2	15.0	6.10	20	13	1.5	53	215.4	6.19	105	272	29.7	84	0.913	4.460	141.6	105.4	2.581	1.020	1.60
1196	2	50	2	9	5.56	4.32	0.391	90.51	30.97	342.20	239.20	0.16	0.543	0.344	0.079	0.028	0.13	0.225	7.20	2.40	4.80	0.3	72.0	45.8	26.2	1.7	16.0	2.70	18	13	1.4	71	258.4	3.72	63	248	23.6	149	0.523	3.750	138.2	103.7	2.410	0.920	<0.80
1197	2	20	1	11	9.38	4.62	0.374	80.98	26.22	323.80	242.90	0.17	0.643	0.246	0.107	0.000	0.21	0.217	38.30	26.50	11.80	0.7	62.1	33.3	28.8	1.2	123.0	10.40	37	17	2.2	126	119.1	9.57	63	579	29.1	91	0.840	4.560	130.2	91.1	2.193	1.130	>10.00
1198	2	35	2	55	11.86	4.66	0.371	79.59	25.71	323.00	424.70	0.16	0.767	0.147	0.071	0.012	0.14	0.303	3.80	1.90	1.90	0.5	77.1	41.7	35.4	1.2	45.0	1.70	20	12	1.7	70	114.2	2.00	50	581	24.6	184	0.426	4.000	140.7	104.5	2.430	0.950	>10.00
1199	2	67	1	28	8.81	4.99	0.322	64.55	19.99	309.80	201.10	0.17	0.551	0.284	0.125	0.032	0.15	0.152	11.90	4.60	7.30	0.4	64.3	39.3	25.0	1.6	66.0	3.60	22	8	2.8	79	172.7	3.56	73	392	28.7	120	0.647	3.750	142.5	107.2	2.280	0.880	8.32
1200	2	69	1	49	7.38	3.99	0.342	85.83	28.62	333.50	221.40	0.16	0.668	0.158	0.165	0.002	0.12	0.173	7.20	4.30	2.90	0.6	59.8	31.7	28.1	1.1	132.0	3.60	29	26	1.1	102	136.0	2.19	57	360	25.0	92	0.833	3.910	131.7	96.7	2.245	0.620	>10.00
1201	2	35	1	140	12.22	2.73	0.193	70.97	21.62	304.60	520.80	0.17	0.773	0.105	0.116	0.003	0.20	0.439	11.30	7.00	4.30	0.6	59.8	31.8	28.0	1.1	77.0	3.20	17	11	1.5	185	42.9	4.36	65	191	31.1	64	1.169	3.680	141.1	106.4	2.110	0.770	>10.00
1202	2	72	1	86	8.35	3.60	0.275	76.48	23.40	305.90	317.80	0.17	0.667	0.246	0.069	0.016	0.19	0.245	11.20	6.70	4.50	0.6	63.4	35.4	28.0	1.3	170.0	4.20	35	48	0.7	121	250.0	4.65	91	247	22.9	99	0.779	4.550	141.0	106.1	2.230	0.940	>10.00
1203	2	54	1	19	10.07	4.08	0.418	102.40	33.39	326.00	263.40	0.16	0.854	0.077	0.064	0.004	0.13	0.214	20.10	14.10	6.00	0.7	59.9	35.8	24.1	1.5	460.0	155.20	34	163	0.2	118	210.1	4.45	49	101	29.4	216	0.365	4.070	134.4	93.9	2.184	1.020	>10.00
1204	2	37	2	33	7.57	4.37	0.366	83.69	27.93	333.80	392.80	0.16	0.729	0.163	0.100	0.003	0.17	0.259	3.40	2.50	0.90	0.7	76.3	40.8	35.5	1.1	36.0	2.20	13	12	1.1	118	237.5	3.64	46	649	29.8	123	0.633	4.840	137.5	101.1	2.429	0.840	>10.00
1205	2	65	1	71	8.36	3.86	0.356	92.28	30.89	334.70	383.30	0.17	0.795	0.086	0.073	0.046	0.13	0.220	7.70	4.00	3.70	0.5	56.1	37.6	18.5	2.0	50.0	6.70	20	13	1.5	83	189.6	3.24	74	237	30.6	111	0.695	4.590	138.6	102.5	2.344	0.880	3.19
1206	2	44	2	46	10.12	4.40	0.374	85.04	27.77	326.50	374.40	0.16	0.622	0.287	0.074	0.013	0.14	0.282	4.70	2.10	2.60	0.4	70.7	40.3	30.4	1.3	76.0	6.10	52	44	1.2	108	242.1	1.70	67	210	25.7	109	0.708	4.140	140.6	106.1	2.271	0.790	>10.00
1207	2	57	1	69	10.00	4.37	0.339	77.51	24.06	310.40	475.80	0.16	0.597	0.279	0.056	0.059	0.14	0.381	3.00	2.80	0.20	0.9	75.6	41.0	34.6	1.2	240.0	4.90	15	20	0.8	108	291.5	3.45	94	525	28.1	97	0.792	4.340	139.5	105.8	2.707	0.980	3.06
1208	2	67	1	44	5.40	4.48	0.408	91.14	30.07	330.00	253.90	0.16	0.682	0.201	0.070	0.037	0.13	0.217	3.50	1.80	1.70	0.5	72.5	39.0	33.5	1.2	24.0	6.70	28	21	1.3	81	222.0	6.43	87	587	22.6	111	0.699	4.780	140.7	105.2	2.311	0.930	2.86
1209	2	71	1	66	7.05	4.21	0.353	83.77	27.50	328.30	374.30	0.16	0.621	0.235	0.127	0.007	0.16	0.269	12.20	7.40	4.80	0.6	66.5	32.1	34.4	0.9	290.0	5.70	44	48	0.9	112	139.9	1.87	66	116	26.1	84	0.908	3.570	138.3	104.7	2.247	0.710	>10.00
1210	2	59	1	71	10.51	4.32	0.372	86.04	27.75	322.50	441.20	0.16	0.746	0.163	0.074	0.013	0.19	0.327	4.10	1.70	2.40	0.4	58.4	35.0	23.4	1.5	140.0	1.50	18	19	0.9	99	281.5	3.39	72	299	27.1	89	0.865	3.840	141.0	107.6	2.190	0.770	>10.00
1211	2	71	1	51	5.89	3.93	0.371	94.44	30.90	327.20	314.50	0.16	0.701	0.157	0.109	0.028	0.15	0.266	8.80	3.30	5.50	0.4	67.0	39.5	27.5	1.4	24.0	4.60	14	14	1.0	89	151.3	3.81	64	429	28.2	92	0.831	4.380	139.8	105.1	2.270	0.770	>10.00
1212	2	67	2	45	5.16	4.43	0.360	81.33	26.95	331.40	222.30	0.16	0.701	0.173	0.089	0.032	0.15	0.170	3.80	2.40	1.40	0.6	69.6	37.4	32.2	1.2	46.0	2.20	34	23	1.5	70	133.9	2.52	47	231	28.3	110	0.703	3.860	140.8	105.8	2.074	0.920	>10.00
1213	2	73	1	6	7.28	4.11	0.389	94.64	31.64	334.40	172.40	0.16	0.716	0.115	0.155	0.011	0.14	0.130	12.60	4.00	8.60	0.3	61.0	39.1	21.9	1.8	26.0	4.50	21	20	1.1	52	207.3	2.97	74	170	24.1	107	0.720	3.450	139.4	106.2	2.061	0.850	8.80
1214	2	83	1	25	9.37	4.54	0.381	84.05	28.24	336.00	376.90	0.17	0.673	0.184	0.091	0.045	0.16	0.283	7.90	3.00	4.90	0.4	62.3	37.1	25.2	1.5	30.0	7.10	33	23	1.4	92	207.2	5.37	86	497	33.3	83	0.921	5.240	137.7	103.1	2.210	0.830	2.41
1215	2	67	1	65	3.67	3.96	0.350	88.44	30.37	343.40	243.60	0.16	0.309	0.536	0.139	0.009	0.13	0.218	4.70	1.80	2.90	0.4	67.4	41.4	26.0	1.6	24.0	3.20	18	11	1.6	108	124.5	5.11	84	324	27.5	91	0.841	4.700	135.0	99.9	2.270	0.690	3.53
1216	2	41	1	11	14.10	4.56	0.395	86.68	28.47	328.50	274.90	0.17	0.630	0.150	0.130	0.086	0.19	0.220	18.90	12.70	6.20	0.7	64.1	35.6	28.5	1.2	167.0	72.50	24	22	1.1	107	293.8	4.96	50	177	35.7	77	0.983	4.130	140.0	103.1	2.240	0.800	<0.80
1217	2	69	1	107	12.16	3.09	0.264	85.47	27.07	316.70	482.00	0.16	0.813	0.082	0.079	0.025	0.15	0.338	8.00	4.20	3.80	0.5	64.3	26.8	37.5	0.7	62.0	2.60	28	24	1.2	92	47.9	3.90	71	239	34.1	103	0.752	3.760	135.7	100.2	2.010	0.740	>10.00
1218	2	64	1	56	6.09	3.32	0.303	91.34	30.06	329.10	573.70	0.17	0.565	0.306	0.077	0.048	0.15	0.399	2.50	1.10	1.40	0.4	67.6	38.6	29.0	1.3	28.0	48.40	20	13	1.5	58	136.5	4.14	55	560	35.9	121	0.643	3.740	140.4	100.7	2.450	0.530	6.18
1219	2	57	1	34	10.29	4.36	0.339	77.71	23.99	308.80	478.30	0.16	0.623	0.285	0.067	0.017	0.17	0.352	2.80	2.30	0.50	0.8	67.8	39.4	28.4	1.4	108.0	3.60	25	51	0.5	67	290.0	3.96	89	449	28.0	74	1.025	3.950	144.4	104.9	2.290	1.030	<0.80
1220	2	71	1	92	3.57	4.54	0.328	72.26	23.47	324.80	14.60	0.14	0.527	0.291	0.139	0.034	0.20	0.015	15.90	9.20	6.70	0.6	92.6	24.6	68.0	0.4	184.0	21.80	84	47	1.8	118	62.4	4.24	67	391	25.9	56	1.343	3.660	135.2	103.1	1.920	0.660	>10.00
1221	2	70	2	13	9.89	4.48	0.427	95.35	30.96	324.70	239.90	0.16	0.753	0.176	0.055	0.009	0.13	0.197	6.70	2.30	4.40	0.3	67.5	41.4	26.1	1.6	17.0	18.50	23	14	1.6	106	205.1	2.66	58	206	26.4	119	0.651	3.800	141.0	104.1	2.353	0.940	<0.80
1222	2	47	2	31	5.18	4.34	0.357	82.32	27.12	329.50	348.80	0.17	0.591	0.261	0.115	0.025	0.16	0.261	3.80	2.50	1.30	0.7	65.7	39.0	26.7	1.5	57.0	4.30	57	54	1.1	44	124.4	3.07	53	509	27.4	134	0.579	4.390	134.6	101.8	2.290	0.890	1.91
1223	2	59	1	36	13.30	4.61	0.328	71.10	22.50	317.00	345.00	0.16	0.777	0.149	0.055	0.014	0.15	0.322	8.40	2.80	5.60	0.3	67.4	38.2	29.2	1.3	21.0	3.00	15	11	1.4	102	201.3	3.01	79	317	28.6	125	0.622	4.410	137.4	104.8	2.219	0.830	>10.00
1224	2	58	1	27	5.50	4.21	0.382	90.90	31.18	343.00	191.90	0.16	0.536	0.301	0.128	0.031	0.15	0.153	6.20	2.90	3.30	0.5	66.4	36.7	29.7	1.2	36.0	5.80	25	32	0.8	50	178.9	2.97	73	345	26.9	99	0.777	3.580	140.1	104.8	2.098	0.680	<0.80
1225	2	61	2	19	4.63	3.43	0.294	85.72	28.52	332.70	339.70	0.17	0.540	0.353	0.094	0.008	0.18	0.223	4.00	2.90	1.10	0.7	51.9	31.8	20.1	1.6	41.0	4.20	18	16	1.1	117	121.6	2.02	31	421	29.3	151	0.516	3.810	142.0	105.5	2.158	1.200	>10.00
1226	2	25	2	21	9.18	3.41	0.308	90.46	30.82	340.70	317.50	0.16	0.711	0.146	0.129	0.010	0.15	0.212	30.00	19.30	10.70	0.6	67.9	37.5	30.4	1.2	30.0	9.40	26	10	2.6	47	127.0	2.36	54	266	28.6	95	0.807	4.210	142.2	108.6	2.270	0.860	>10.00
1227	2	52	1	68	7.81	4.18	0.373	89.26	29.25	327.80	312.00	0.17	0.630	0.185	0.162	0.017	0.14	0.202	5.80	2.40	3.40	0.4	68.6	40.4	28.2	1.4	29.0	2.00	19	18	1.1	95	167.8	4.82	81	140	31.6	82	0.931	4.220	137.9	105.8	2.260	0.870	>10.00
1228	2	36	1	40	8.04	4.81	0.367	76.40	24.08	315.20	471.40	0.16	0.749	0.131	0.075	0.039	0.15	0.361	3.70	1.80	1.90	0.5	72.5	37.0	35.5	1.0	48.0	60.90	50	21	2.4	54	166.1	3.89	71	626	29.3	112	0.689	4.390	140.5	105.3	2.389	1.000	3.67
1229	2	69	1	7	5.32	5.12	0.362	70.74	22.01	311.10	296.70	0.17	0.513	0.366	0.092	0.021	0.15	0.254	2.30	1.00	1.30	0.4	64.2	41.7	22.5	1.9	20.0	8.50	15	22	0.7	65	309.2	7.25	95	395	25.9	76	0.999	4.740	143.8	113.2	2.277	0.860	<0.80
1230	2	39	2	59	7.19	4.76	0.381	79.97	25.75	322.00	542.10	0.16	0.665	0.240	0.065	0.026	0.18	0.419	2.30	1.40	0.90	0.6	71.1	42.1	29.0	1.5	39.0	1.90	23	20	1.2	99	185.1	3.18	55	618	26.1	148	0.526	4.400	137.2	99.4	2.483	0.790	5.05
1231	2	76	1	75	11.41	4.12	0.284	69.05	21.27	308.00	609.50	0.17	0.808	0.095	0.061	0.031	0.15	0.481	15.50	8.30	7.20	0.5	64.1	29.1	35.0	0.8	26.0	4.00	6	20	0.3	81	90.6	3.39	93	84	26.7	106	0.726	4.290	133.6	104.1	2.022	1.670	>10.00
1232	2	66	2	74	3.84	3.88	0.337	86.91	28.44	327.30	202.20	0.17	0.454	0.261	0.223	0.042	0.17	0.147	4.50	3.00	1.50	0.7	72.0	34.7	37.3	0.9	104.0	7.00	39	15	2.6	99	116.2	1.82	61	300	26.0	77	0.983	4.180	133.2	98.7	2.210	0.790	>10.00
1233	2	75	1	39	10.73	3.02	0.286	94.60	30.61	323.60	275.90	0.16	0.625	0.094	0.124	0.151	0.14	0.229	12.60	5.00	7.60	0.4	57.7	32.6	25.1	1.3	46.0	4.20	12	11	1.1	62	145.2	6.13	155	245	28.0	60	1.257	4.270	141.2	108.7	2.182	0.810	7.64
1234	2	63	1	8	3.55	4.18	0.257	61.52	18.17	295.30	283.50	0.17	0.438	0.410	0.087	0.056	0.21	0.227	3.30	1.30	2.00	0.4	66.2	43.4	22.8	1.9	29.0	1.00	21	19	1.1	44	263.7	4.88	66	599	25.0	113	0.684	4.560	140.9	108.8	2.194	0.840	<0.80
1235	2	64	1	7	7.03	5.22	0.426	81.52	26.32	322.90	155.90	0.17	0.561	0.265	0.107	0.063	0.14	0.149	10.00	3.80	6.20	0.4	59.0	39.2	19.8	2.0	24.0	4.60	28	27	1.0	58	202.6	5.61	103	333	27.9	104	0.744	4.060	139.1	106.1	2.240	0.870	1.01
1236	2	57	2	9	5.60	4.48	0.395	88.30	29.49	334.00	219.70	0.16	0.680	0.195	0.076	0.044	0.14	0.195	3.70	1.50	2.20	0.4	53.1	32.5	20.6	1.6	62.0	1.30	26	22	1.2	63	198.3	4.42	68	369	27.6	138	0.566	4.450	139.8	103.9	2.110	0.860	2.04
1237	2	46	2	20	6.38	4.81	0.373	77.44	24.46	315.90	329.20	0.17	0.725	0.187	0.083	0.003	0.19	0.266	2.80	2.30	0.50	0.8	79.7	41.6	38.1	1.1	45.0	4.50	30	14	2.1	84	217.8	2.96	48	677	20.5	122	0.638	4.490	136.4	104.1	2.274	0.880	3.35
1238	2	54	1	68	10.20	4.92	0.397	80.72	26.71	330.90	407.50	0.18	0.752	0.113	0.070	0.061	0.15	0.242	7.20	2.20	5.00	0.3	69.7	38.4	31.3	1.2	150.0	3.30	20	19	1.1	127	302.5	3.27	100	370	28.7	123	0.631	2.990	136.0	97.7	2.654	0.680	>10.00
1239	2	65	1	96	9.27	3.06	0.281	92.02	30.05	326.50	466.20	0.17	0.772	0.105	0.119	0.004	0.21	0.303	6.70	2.50	4.20	0.4	55.3	24.5	30.8	0.8	33.0	8.20	26	16	1.6	77	67.2	3.86	54	254	30.2	76	1.005	3.930	136.0	99.7	1.995	0.810	>10.00
1240	2	67	1	88	6.15	3.73	0.323	86.58	28.58	330.10	396.00	0.16	0.725	0.158	0.078	0.032	0.12	0.273	6.30	2.20	4.10	0.3	69.8	31.5	38.3	0.8	39.0	4.70	22	14	1.6	73	98.0	4.43	101	305	23.1	109	0.711	4.290	138.3	101.1	2.100	0.820	>10.00
1241	2	59	1	67	8.48	4.40	0.384	87.37	28.45	325.70	104.10	0.19	0.502	0.335	0.152	0.005	0.14	0.073	5.10	3.20	1.90	0.6	60.9	32.9	28.0	1.2	64.0	2.90	13	20	0.7	54	170.3	3.80	65	271	27.9	110	0.700	3.980	139.2	101.2	2.093	0.950	>10.00
1242	2	49	1	7	7.43	4.11	0.383	93.16	31.13	334.10	215.40	0.17	0.592	0.313	0.062	0.027	0.14	0.197	24.60	4.40	20.20	0.2	70.1	45.0	25.1	1.8	26.0	3.00	16	16	1.0	41	335.2	6.53	73	329	26.3	125	0.620	3.900	140.1	108.1	2.281	0.700	<0.80
1243	2	68	2	34	6.25	5.03	0.318	63.08	19.23	304.80	205.10	0.17	0.569	0.257	0.107	0.060	0.16	0.184	4.60	1.90	2.70	0.4	57.2	33.9	23.3	1.5	22.0	3.20	17	11	1.5	77	146.0	2.40	41	414	28.4	146	0.533	3.220	139.5	104.2	2.154	0.700	3.25
1244	2	31	1	56	8.37	4.75	0.404	85.03	28.07	330.20	356.40	0.17	0.589	0.184	0.202	0.023	0.17	0.255	5.00	2.20	2.80	0.4	83.5	39.7	43.8	0.9	35.0	5.30	15	6	2.5	84	129.3	3.19	73	971	31.3	75	1.012	4.710	134.8	97.2	2.370	0.800	>10.00
1245	2	60	1	44	6.81	4.43	0.406	91.57	30.93	337.70	241.70	0.16	0.548	0.280	0.103	0.063	0.13	0.182	5.70	2.50	3.20	0.4	66.5	42.4	24.1	1.8	111.0	2.40	19	14	1.4	61	276.6	3.56	89	573	24.2	100	0.770	4.180	138.9	104.5	2.317	0.820	7.40
1246	2	73	2	34	7.15	4.80	0.373	77.58	25.39	327.30	229.90	0.16	0.762	0.161	0.058	0.016	0.15	0.194	5.20	1.90	3.30	0.4	74.2	45.4	28.8	1.6	37.0	3.70	28	23	1.2	104	242.7	4.02	67	319	27.9	117	0.663	4.530	143.5	104.7	2.450	0.830	3.42
1247	2	68	1	50	5.05	4.08	0.379	92.79	29.59	318.90	241.20	0.16	0.553	0.238	0.114	0.086	0.16	0.200	4.20	2.80	1.40	0.7	65.3	39.5	25.8	1.5	44.0	4.40	14	8	1.8	59	107.5	2.58	67	662	28.6	107	0.723	3.820	140.4	108.8	2.293	0.800	>10.00
1248	2	60	1	31	7.25	4.43	0.380	85.85	28.88	336.40	286.20	0.16	0.511	0.275	0.125	0.083	0.14	0.238	9.60	5.60	4.00	0.6	68.5	37.2	31.3	1.2	157.0	14.30	19	21	0.9	127	163.7	3.49	86	819	25.1	88	0.871	4.950	140.8	104.7	2.355	0.890	>10.00
1249	2	60	1	87	16.90	4.46	0.398	89.40	29.90	335.00	387.00	0.17	0.794	0.102	0.099	0.003	0.15	0.286	18.40	7.90	10.50	0.4	64.4	33.8	30.6	1.1	244.0	5.10	41	56	0.7	113	170.8	4.70	102	284	20.7	75	1.019	4.370	133.1	100.9	2.174	0.800	>10.00
1250	2	39	1	89	14.43	4.30	0.359	83.44	26.55	318.20	991.00	0.16	0.868	0.061	0.054	0.014	0.24	0.783	23.50	13.70	9.80	0.6	57.1	25.2	31.9	0.8	84.0	20.30	33	31	1.1	102	69.7	0.66	52	102	28.9	128	0.609	2.940	139.4	106.7	1.813	0.680	>10.00
1251	2	64	1	20	6.23	4.44	0.407	91.74	30.72	334.80	230.10	0.17	0.367	0.359	0.155	0.071	0.14	0.192	4.10	1.90	2.20	0.5	68.6	42.2	26.4	1.6	92.0	6.30	20	17	1.2	84	168.2	4.47	66	824	29.4	114	0.680	4.580	141.0	104.2	2.247	0.870	0.99
1252	2	41	2	33	8.83	4.09	0.348	85.03	28.62	336.60	247.50	0.16	0.511	0.383	0.083	0.017	0.16	0.179	3.90	2.20	1.70	0.6	69.2	40.7	28.5	1.4	33.0	3.30	13	21	0.6	60	229.9	5.83	54	187	26.5	112	0.691	3.610	138.6	101.7	2.318	0.940	1.66
1253	2	57	1	23	9.41	4.13	0.391	94.70	31.89	336.80	470.60	0.16	0.507	0.301	0.077	0.109	0.14	0.361	8.10	2.80	5.30	0.3	69.0	42.0	27.0	1.6	137.0	3.90	31	37	0.8	88	293.5	5.43	82	514	26.7	94	0.820	4.730	141.4	104.7	2.400	0.870	1.93
1254	2	30	2	23	13.09	2.69	0.243	90.28	30.34	336.10	267.90	0.17	0.894	0.052	0.054	0.000	0.20	0.212	2.40	1.10	1.30	0.5	51.3	24.7	26.6	0.9	29.0	1.20	24	9	2.7	46	255.3	6.40	56	303	28.4	76	1.001	4.190	145.4	107.2	2.140	0.790	>10.00
1255	2	45	1	14	5.68	5.09	0.462	90.73	30.40	335.10	216.70	0.17	0.460	0.424	0.101	0.009	0.13	0.145	11.80	2.80	9.00	0.2	65.7	41.9	23.8	1.8	40.0	8.10	32	31	1.0	59	226.8	4.62	88	265	22.4	130	0.600	3.640	139.4	109.2	2.134	0.840	<0.80
1256	2	74	1	67	14.07	3.13	0.323	103.30	33.95	328.70	277.80	0.16	0.817	0.118	0.051	0.010	0.15	0.244	8.50	4.20	4.30	0.5	68.9	34.5	34.4	1.0	52.0	3.90	14	10	1.4	74	217.5	5.93	103	602	28.0	82	0.934	4.190	140.1	107.6	2.149	0.890	4.20
1257	2	56	1	33	11.10	3.80	0.345	90.90	30.26	332.90	384.80	0.16	0.664	0.256	0.069	0.008	0.12	0.287	8.20	2.80	5.40	0.3	68.1	39.4	28.7	1.4	41.0	1.30	18	23	0.8	97	235.6	6.36	96	634	27.0	87	0.879	4.150	140.4	104.0	2.308	0.810	9.21
1258	2	60	2	37	7.42	4.68	0.430	91.91	30.71	334.20	374.40	0.16	0.590	0.165	0.139	0.100	0.14	0.239	3.80	1.20	2.60	0.3	63.3	38.6	24.7	1.6	83.0	3.80	23	24	1.0	121	217.6	7.10	92	450	24.5	127	0.614	4.540	137.9	102.0	2.208	0.830	>10.00
1259	2	31	1	13	6.48	4.47	0.400	89.51	29.37	328.10	292.40	0.16	0.606	0.264	0.093	0.033	0.14	0.252	4.40	2.30	2.10	0.5	68.6	40.9	27.7	1.5	31.0	4.00	15	12	1.3	135	166.9	4.39	81	332	25.6	96	0.803	4.140	141.9	101.3	2.201	0.900	3.03
1260	2	82	1	52	6.79	2.76	0.289	104.50	33.15	317.30	160.50	0.17	0.783	0.100	0.100	0.012	0.17	0.131	23.80	13.20	10.60	0.6	72.0	32.3	39.7	0.8	131.0	4.30	25	9	2.8	135	102.5	9.68	66	223	34.6	74	1.024	3.350	140.9	96.3	2.306	0.830	>10.00
1261	2	70	2	78	13.88	3.95	0.369	93.41	30.65	328.20	286.60	0.15	0.778	0.143	0.076	0.001	0.14	0.208	7.70	3.50	4.20	0.5	61.6	34.7	26.9	1.3	41.0	4.10	30	25	1.2	86	99.7	4.81	54	201	32.3	120	0.647	3.420	139.4	98.9	1.983	1.180	>10.00
1262	2	72	2	53	5.94	3.61	0.311	86.20	29.70	344.50	367.70	0.16	0.698	0.174	0.116	0.009	0.13	0.285	6.40	3.40	3.00	0.5	52.4	31.3	21.1	1.5	27.0	1.90	53	24	2.2	50	171.7	1.20	58	150	28.5	110	0.704	3.050	142.4	103.9	2.130	0.840	>10.00
1263	2	34	1	140	5.94	3.11	0.257	82.81	27.39	330.70	542.60	0.16	0.628	0.250	0.111	0.006	0.14	0.411	8.60	4.90	3.70	0.6	89.3	33.7	55.6	0.6	176.0	12.00	29	47	0.6	333	106.3	2.44	55	253	29.9	64	1.180	5.090	135.4	99.2	2.120	0.880	>10.00
1264	2	56	2	107	41.19	3.69	0.191	51.65	15.74	304.80	336.80	0.16	0.942	0.036	0.021	0.001	0.26	0.228	4.90	2.60	2.30	0.5	66.1	27.9	38.2	0.7	81.0	6.00	8	9	0.9	110	57.6	33.42	394	542	11.3	13	4.636	3.920	134.6	103.6	2.805	1.290	>10.00
1265	2	52	2	11	5.87	3.89	0.355	91.36	30.04	328.80	272.30	0.16	0.691	0.207	0.087	0.011	0.13	0.240	3.00	1.90	1.10	0.6	67.9	40.4	27.5	1.5	13.0	12.90	23	20	1.2	59	263.8	5.88	69	392	22.0	136	0.572	4.280	140.6	106.4	2.224	0.990	<0.80
1266	2	37	1	102	8.63	3.41	0.313	91.61	31.72	346.30	500.10	0.16	0.743	0.166	0.078	0.008	0.13	0.354	5.10	2.30	2.80	0.5	65.6	34.4	31.2	1.1	57.0	4.10	17	12	1.4	70	144.0	3.75	80	834	31.6	140	0.558	4.130	139.4	100.1	2.220	0.860	>10.00
1267	2	70	1	75	6.28	2.60	0.222	85.40	27.70	324.00	356.00	0.11	0.681	0.164	0.076	0.076	0.16	0.36	10.50	5.30	5.20	0.5	46.9	29.3	17.6	1.7	32.0	2.90	28	26	1.1	58	71.6	7.62	110	312	26.9	51	1.460	3.300	141.9	106.6	2.320	0.740	>10.00
1268	2	61	1	36	7.44	4.68	0.284	60.72	19.43	320.00	270.30	0.16	0.656	0.197	0.110	0.030	0.16	0.225	10.10	3.10	7.00	0.3	58.5	37.2	21.3	1.7	26.0	4.60	19	12	1.6	79	167.0	2.31	69	200	19.0	117	0.664	3.430	141.8	106.8	2.128	0.720	>10.00

## Sheet: validation cohort
id	Type	Age	Sex	ESR	WBC	RBC	HCT	MCV	MCH	MCHC	PLT	PDW	NEUT	LYM	MO	EO	CV	PCT	TBil	DBil	IBil	DBil_TBil_ratio	TP	ALB	GLB	ALB_GLB_ratio	GGT	TBA	AST	ALT	AST_ALT_ratio	ALP	PAB	BUN	Cr	UA	HCO	Ccr	Cys_C	K	Na	Cr	Ca	Mg	hs_CRP
1	1	81	2	30	4.69	3.91	0.358	91.56	30.15	329.4	202.5	0.16	0.585	0.278	0.103	0.025	0.15	0.151	12	6.8	5.2	0.6	74.4	34.2	40.2	0.9	45	8.7	14	10	1.4	148	181.1	5.25	72	184	24	64	1.171	4.26	137.1	105.8	2.24	0.83	6.08
2	1	73	2	42	7.77	3.23	0.287	88.89	29.12	327.6	413	0.16	0.666	0.211	0.083	0.038	0.25	0.291	6.5	4.2	2.3	0.6	58.3	29.8	28.5	1	45	4.1	30	10	3	88	166.4	3	53	279	21.9	103	0.746	3.77	141.5	108.8	1.93	0.7	>10.00
3	1	79	2	30	7.14	4.11	0.385	93.7	30.7	327	259	0.1	0.555	0.203	0.113	0.123	0.17	0.24	19.7	12.2	7.5	0.62	56.5	31.3	25.2	1.2	31	6.1	23	11	2.1	73	145.4	4.4	36	272	20.4	69.4	1.09	4.31	137.4	110	2.15	0.83	>10.00
4	1	71	2	67	9.91	3.54	0.311	87.75	28.57	325.6	340.2	0.17	0.802	0.073	0.086	0.033	0.14	0.238	17.1	6.4	10.7	0.4	57	35	22	1.6	45	3.6	21	17	1.2	91	92.3	3.68	37	90	22.8	94	0.821	4.67	131.4	99.5	2.2	0.7	>10.00
5	1	68	2	59	5.74	3.52	0.304	86.53	28	323.6	239.7	0.17	0.581	0.34	0.058	0.017	0.15	0.18	6.06	2.22	3.84	0.37	62.2	37.7	24.5	1.5	22	6.7	16	15	1.1	88	211.9	4.42	54	254	23	64.36	1.17	4.35	140	103	2.09	0.86
6	1	44	2	10	10.62	4.35	0.405	93.26	30.32	325.1	211.4	0.16	0.68	0.139	0.066	0.11	0.12	0.2	3.9	1.5	2.4	0.38	67.7	42.6	25.1	1.7	15	5.9	22	14	1.6	80	217.1	4.04	58	317	24.6	112.13	0.69	4.27	140	102	2.27	0.81	<0.80
7	1	29	1	20	8.1	4.56	0.369	81.1	26.6	328	350	0.16	0.786	0.093	0.118	0.002	0.18	0.272	21.1	13.9	7.2	0.7	60.2	34.5	25.7	1.3	168	9.4	62	38	1.6	101	413.9	2.9	70	275	27.2	132	0.589	4.01	139.4	104.7	2.243	0.77	8.03
8	1	70	2	23	26.6	3.13	0.244	77.9	25.2	323	255	0.17	0.899	0.051	0.028	0.02	0.22	0.287	20.7	11.6	9.1	0.6	62.2	29.9	32.3	0.9	27	61	42	19	2.2	205	60.4	17.05	46	169	48.3	61	1.227	4.5	140.9	97.5	2.098	0.86	>10.00
9	1	34	1	34	13.7	3.09	0.251	81.2	27.8	343	295	0.09	0.799	0.103	0.088	0.008	0.15	0.26	13.5	8.1	5.4	0.6	51.7	29.8	21.9	1.4	21	6.9	18	14	1.3	67	105.6	3.37	80	528	27.3	125	0.621	4.04	138	101.1	1.92	0.54	>10.00
10	1	64	1	52	8.91	1.84	0.17	92.26	29.38	318.4	146.8	0.17	0.737	0.132	0.081	0.046	0.17	0.121	29.5	23.2	6.3	0.8	51	28.4	22.6	1.3	154	7.2	19	9	2.1	122	29.6	16.59	301	208	19.5	12	4.996	3.58	137.7	97.2	1.942	1.07	>10.00
11	1	9	1	51	10.67	4.59	0.361	78.73	26.04	330.7	457.7	0.16	0.537	0.224	0.217	0.015	0.15	0.35	2.8	1.9	0.9	0.7	67.7	32.1	35.6	0.9	34.3	9.63	399	289	1.4	113	62.7	4.01	21	115	24.9	130	0.6	4.55	134.7	98.9	2.09	0.87	>10.00
12	1	62	2	7	3.12	3.23	0.31	97.37	32.5	333.7	245.8	0.16	0.362	0.313	0.126	0.186	0.19	0.171	8.9	2.3	6.6	0.3	59.5	34.3	25.2	1.4	24	1	24	17	1.4	40	231	5.6	65	275	30.5	79	0.969	3.47	139.7	101.9	2.187	0.9	<0.80
13	1	59	2	76	10.45	3.34	0.296	88.58	28.99	327.2	538.2	0.17	0.596	0.295	0.059	0.039	0.15	0.369	5.4	1.4	4	0.3	71.1	38.3	32.8	1.2	19	1.9	15	9	1.7	95	145.7	5.62	42	198	30.1	97	0.796	3.97	138.6	99	2.295	1	>10.00
14	1	80	1	86	11.87	3.54	0.305	86.05	27.94	324.7	543.6	0.17	0.864	0.038	0.072	0.02	0.16	0.315	8.6	5.3	3.3	0.6	70.5	32.6	37.9	0.9	142	29.3	19	16	1.2	180	90.3	4.19	60	122	30	115	0.671	3.88	129.7	96	2.091	0.75	>10.00
15	1	73	1	57	10.8	4.61	0.31	66.7	21.4	320	544	0.16	0.836	0.084	0.079	0	0.17	0.428	8.3	4.6	3.7	0.6	60.7	27.3	33.4	0.8	42	8.7	27	25	1.1	65	91.6	3.21	84	107	25.7	60	1.255	3.91	136.7	97.8	1.887	0.83	>10.00
16	1	54	1	108	6	3.03	0.241	79.58	25.79	324.1	313.7	0.17	0.692	0.15	0.082	0.071	0.17	0.21	3.5	1.4	2.1	0.4	57.4	32.1	25.3	1.3	20	5.6	8	6	1.3	56	110.4	3	62	424	26.6	98	0.784	3.7	141.5	105.6	2.173	0.83	>10.00
17	1	70	2	24	3.31	3.97	0.27	68.51	21.49	313.7	224.4	0.17	0.814	0.091	0.091	0.002	0.21	0.218	8.6	3.1	5.5	0.4	59.7	30.5	29.2	1	53	8.6	29	16	1.8	104	117.9	3.59	85	109	24.6	36	1.995	3.2	134.9	96.5	2.061	0.78
18	1	69	1	78	9.62	3.11	0.27	88.29	27.28	309	331.6	0.16	0.702	0.127	0.117	0.052	0.16	0.265	7.4	3.2	4.2	0.4	67.8	30.2	37.6	0.8	78	14.4	20	5	4	50	142.9	5.28	65	752	27.1	65	1.152	3.67	138.5	100.7	2.146	0.72
19	1	41	1	31	3.5	4.24	0.36	85.06	29.4	345.6	239.4	0.17	0.659	0.219	0.097	0.013	0.14	0.174	8.6	3.4	5.2	0.4	62.1	34.7	27.4	1.3	39	5.5	28	27	1	78	180.7	2.77	66	336	26.6	88	0.873	4.09	140.6	100.3	2.17	0.75	>10.00
20	1	59	1	99	4.22	2.54	0.264	103.9	34.3	330	125	0.13	0.607	0.263	0.114	0.014	0.13	0.14	6.9	3.9	3	0.6	63.4	28.4	35	0.8	34.5	2.29	20	15	1.3	85	114.9	3.44	61	308	30.9	77	0.99	3.8	138.2	97.2	2.24	0.85	>10.00
21	1	82	1	40	8.37	3.69	0.33	89.55	29.73	332	397.9	0.16	0.777	0.098	0.075	0.043	0.15	0.342	14	8.5	5.5	0.6	63.8	30.9	32.9	0.9	122	4.3	36	25	1.4	100	116	9.38	65	141	28.6	77	0.986	3.98	141	102.8	2.172	0.8	>10.00
22	1	39	1	66	10.55	3.79	0.309	81.41	26	319.4	312.9	0.16	0.858	0.059	0.077	0.003	0.17	0.214	9.9	3.6	6.3	0.36	60.8	38.2	22.6	1.7	104	4.5	26	20	1.3	101	96.7	3.59	75	505	25.8	101	0.76	4.23	135.4	100.4	2.21	0.86	>10.00
23	1	35	1	51	7.64	4.46	0.37	82.68	27.06	327.3	393.8	0.17	0.768	0.121	0.05	0.05	0.13	0.271	10.3	3.1	7.2	0.3	62.6	37.1	25.5	1.5	34	0.7	14	22	0.6	63	101.4	2.68	47	144	27.1	145	0.537	4.26	142.7	104.8	2.24	0.85	>10.00
24	1	79	2	1	67.01	4.36	0.41	90.68	29.38	324	132.3	0.18	0.942	0.034	0.009	0	0.16	0.074	14.8	11.5	3.3	0.8	41.5	19.9	21.6	0.9	22	16.3	50	7	7.1	64	72	15.2	101	310	18.5	32	2.215	3.34	138	104.1	1.618	0.63	>10.00
25	1	69	1	17	9.1	3.72	0.253	67.87	21.51	316.9	273.6	0.17	0.595	0.258	0.088	0.05	0.32	0.207	9.1	4.8	4.3	0.5	61.1	32.5	28.6	1.1	66	5.4	38	38	1	105	142.7	1.75	40	144	27.8	107	0.724	4.02	127.8	102.1	1.984	0.68	>10.00
26	1	53	1	64	7	4.28	0.36	83.2	26.9	323	411	0.16	0.651	0.197	0.096	0.052	0.19	0.273	7	2.5	4.5	0.4	74.7	38	36.7	1	93	8.4	28	36	0.8	92	124.2	4.32	55	424	31.7	83	0.924	4.46	139.1	99.6	2.26	0.79	>10.00
27	1	63	1	38	6.09	3.25	0.31	94.52	31.19	330	258.4	0.16	0.511	0.271	0.084	0.127	0.14	0.189	5.5	2.6	2.9	0.5	67.2	37.9	29.3	1.3	32	4	17	12	1.4	56	203.2	4.19	86	777	22.2	60	1.259	3.82	140.8	106.7	2.488	0.63
28	1	63	1	80	11.1	4.81	0.289	60.1	18.9	315	302	0.1	0.803	0.086	0.099	0.008	0.16	0.29	8.4	3.9	4.5	0.46	73.1	31.3	41.8	0.7	62	3.5	61	30	2	86	169.8	5.2	94	271	25.1	75.6	1.01	3.65	133.2	99.5	2.11	0.75	>10.00
29	1	64	1	86	9.27	4.07	0.32	78.61	25.64	326.2	440.1	0.16	0.602	0.258	0.104	0.033	0.18	0.335	3.8	2	1.8	0.5	71.5	31.4	40.1	0.8	72	4.4	18	22	0.8	128	155.2	6.03	47	395	24.9	62	1.217	4.18	137.8	101.2	2.364	0.74	>10.00
30	1	40	1	6	8.6	5.55	0.37	66.2	20.8	314	171	0.17	0.654	0.17	0.143	0.03	0.18	0.148	26.9	12.7	14.2	0.5	55.7	33.9	21.8	1.6	21	0.6	24	12	2	61	150	3.43	71	240	23.8	94	0.814	4.05	137.1	98.3	2.375	0.81	>10.00
31	1	67	2	102	5.3	2.79	0.239	85.68	28.1	328	268.4	0.17	0.585	0.32	0.042	0.043	0.16	0.18	11.5	4	7.5	0.35	67.8	34.1	31.8	1.1	32	3.2	21	3	1.1	94	144	4.37	59	194	28.5	80.3	0.95	3.87	137	103.2	2.25	0.75	>10.00
32	1	27	1	74	9.62	4.23	0.351	83	26.7	322	366	0.09	0.787	0.104	0.102	0.006	0.13	0.33	11.5	5.1	6.4	0.44	72.8	31.7	41.1	0.8	66	0.4	15	14	1.1	75	82.9	2.44	62	452	27.1	118.7	0.65	4.12	139	100.2	2.35	0.83	>10.00
33	1	32	1	44	6.16	3.47	0.29	84.61	28.34	335	179.2	0.16	0.669	0.164	0.15	0.013	0.15	0.133	4.9	2.1	2.8	0.4	71.2	34.4	36.8	0.9	34	6.3	18	17	1.1	82	108.3	5.76	66	332	24.4	75	1.01	3.73	135	96.7	2.065	0.86	>10.00
34	1	49	1	57	5.66	2.71	0.236	87.1	29.12	334.4	278.2	0.17	0.688	0.122	0.064	0.117	0.15	0.202	5.4	3.7	1.7	0.7	54.5	28.5	26	1.1	137	10.3	7	4	1.8	68	145	5.77	224	110	18	94	0.817	3.24	143.3	98.2	1.99	0.74
35	1	72	1	70	7.9	3.98	0.364	91.3	30	328	142	0.16	0.779	0.079	0.116	0.022	0.13	0.122	12.8	4.9	7.9	0.4	65	33.6	31.4	1.1	55	19.1	33	22	1.5	97	146.9	10.77	166	540	24.5	27	2.537	4.43	136.4	101.3	1.986	0.9	>10.00
36	1	66	2	40	11.74	3.81	0.293	76.92	25.45	330.9	210.6	0.17	0.875	0.058	0.065	0.001	0.18	0.19	4.3	2.1	2.2	0.5	55.7	34.4	21.3	1.6	47	5	41	40	1	73	174.7	1.35	50	237	23	136	0.571	3.93	142.5	106.1	2.09	0.74	9.90
37	1	59	1	82	10.07	3.58	0.325	90.8	31.8	351	429	0.09	0.676	0.129	0.157	0.034	0.14	0.39	12.5	6.8	5.7	0.5	61.2	28.9	32.3	0.9	66.1	5.55	16	10	1.6	151	95	2.92	45	194	18	94	0.817	3.85	134.1	101.5	2.08	0.92	>10.00
38	1	87	1	97	5.36	3.83	0.26	69.22	22.51	325.1	248.7	0.18	0.624	0.233	0.119	0.018	0.28	0.218	16.1	9.6	6.5	0.6	73.3	32.1	41.2	0.8	54	5.5	26	13	2	106	152.8	4.92	121	314	19.2	30	2.365	4.01	139.7	104.9	2.278	0.72
39	1	71	1	77	4.89	3.35	0.294	87.79	29.37	334.6	399.9	0.16	0.654	0.189	0.099	0.051	0.16	0.298	15.7	6.5	9.2	0.4	57.7	36	21.7	1.7	27	8.5	19	15	1.3	56	217.7	3.77	70	302	25.7	104	0.742	4.52	140.8	107.7	2.198	0.85
40	1	57	1	30	12.93	4.42	0.379	85.74	29.13	339.8	329.3	0.16	0.844	0.084	0.067	0.005	0.15	0.31	35.5	13.1	22.4	0.4	62.6	34.6	28	1.2	47.4	1.5	19	18	1.1	91	179.6	3.16	56	338	22.9	70	1.08	4.15	131.3	95.1	2.1	0.75	>10.00
41	1	71	2	23	3.72	2.76	0.265	96	34.1	355	107	0.12	0.551	0.296	0.134	0.019	0.16	0.12	13.3	10.5	2.8	0.79	44	28.3	21.1	1.1	35	10.7	259	45	3.4	137	38	2.14	21	138	29.2	95.2	0.81	4.13	131.7	94.3	1.66	0.57	>10.00
42	1	81	1	77	7.78	3.51	0.274	78.24	25.95	331.7	84.7	0.19	0.8073	0.0927	0.0444	0.0474	0.25	0.099	20.6	12.7	2.9	0.42	55.7	33.9	21.8	0.8	110	3.2	21	6	4.4	128	157.1	24.94	174	736	22	24.5	2.79	3.85	149.2	119.8	2.28	0.82	>10.00
43	1	77	1	119	10.91	2.91	0.25	86.49	29.89	345.6	365.1	0.17	0.804	0.113	0.075	0.002	0.14	0.328	5.2	1.3	3.9	0.3	63.1	31	32.1	1	37	2.3	20	29	0.7	88	164.7	3.83	84	207	26.6	57	1.31	4.35	134.5	98.8	2.127	0.75
44	1	82	1	81	10.27	3.7	0.304	81.99	26.74	326.2	490.4	0.16	0.707	0.168	0.062	0.057	0.15	0.387	10.1	4.9	5.2	0.5	56.8	32	24.8	1.3	38	4.2	13	13	1	77	64.5	1.29	50	176	29.8	91	0.847	3.54	144	105.1	2.175	1.07
45	1	69	1	103	6.83	3.04	0.255	83.99	27.2	323.8	550.7	0.17	0.781	0.151	0.045	0.02	0.2	0.356	5.9	3.4	2.5	0.6	68.5	38.7	29.8	1.3	78	5.2	14	18	0.8	148	178.8	4.19	74	433	24.6	111	0.694	3.53	138.4	102.4	2.16	0.87
46	1	58	1	80	11.22	4.18	0.374	89.5	29.2	326	286	0.1	0.784	0.136	0.072	0.005	0.12	0.3	14.5	4.4	10.1	0.3	59.8	33.6	26.2	1.3	43	5.4	36	31	1.2	91	159.9	3.19	56	169	28.9	170	0.46	4.13	140.1	101.8	2.201	0.76	>10.00
47	1	59	1	115	6.95	2.75	0.231	84	24.7	294	410	0.09	0.605	0.226	0.079	0.083	0.24	0.38	4.1	2.8	1.3	0.68	88	25.1	63.7	0.4	42	6.1	22	22	1.2	84	187.4	5.25	35	188	25.7	67.7	1.12	3.29	137.2	104	1.9	0.75	>10.00
48	1	40	2	28	6.16	4.28	0.366	85.33	27.63	323.8	247.2	0.16	0.526	0.297	0.114	0.059	0.15	0.188	5.6	4.2	1.4	0.8	68.2	38.8	29.4	1.3	54	3	16	26	0.6	88	197	4.45	53	362	30.2	116	0.67	4.36	142	107.9	2.397	0.82	>10.00
49	2	51	1	53	9.19	5.01	0.361	71.94	23.93	332.7	156.3	0.17	0.577	0.192	0.187	0.037	0.15	0.14	11.6	5.8	5.8	0.5	90.1	35.3	54.8	0.6	260	6.1	25	34	0.7	100	90	3.3	48	69	24.3	141	0.552	3.41	128.9	96.9	2.168	0.76	>10.00
50	2	57	1	63	4.39	3.53	0.324	91.88	31.63	344.3	130.7	0.18	0.649	0.285	0.052	0.01	0.14	0.13	17.3	4.1	13.2	0.2	57.3	33.9	23.4	1.4	36	2.1	52	36	1.4	1117	126.5	6.96	81	380	19.6	96	0.798	4.62	138.6	107.7	1.99	0.86	>10.00
51	2	71	2	85	13.96	2.73	0.213	78.1	26.28	336.5	116.6	0.17	0.953	0.028	0.014	0.001	0.25	0.119	9.8	6	3.8	0.6	66.4	20.8	45.6	0.5	26	8.1	34	16	2.1	114	69.6	3.55	53	163	22.9	58	1.289	2.51	128.9	97.4	1.84	0.59	>10.00
52	2	31	1	7	4.9	4.18	0.377	90.2	30.4	337	201	0.09	0.723	0.157	0.1	0.016	0.13	0.18	9.6	4.8	4.8	0.5	70.2	44.7	25.5	1.8	29	9.1	19	21	0.9	64	214.6	3.68	54	351	25.7	139	0.56	3.6	139.5	99.2	2.48	1.15	2.39
53	2	58	1	52	8.05	4.53	0.366	80.8	25.8	320	264	0.1	0.634	0.145	0.104	0.108	0.16	0.25	2.4	1.3	1.1	0.5	72.5	37.1	35.4	1	43	4.1	18	16	1.1	84	144.7	5.9	79	478	27.3	108	0.718	4.06	137.1	100.4	2.157	0.78	>10.00
54	2	61	1	67	4.03	3.59	0.304	84.59	28.27	334.1	311.7	0.16	0.484	0.132	0.337	0.04	0.14	0.24	4.8	1.4	3.4	0.3	67.8	38.4	29.4	1.3	33	8.2	17	15	1.1	61	116.6	5.46	116	345	25.7	93	0.825	4.63	134.6	94.9	2.044	0.95	>10.00
55	2	70	1	29	4.19	4.39	0.393	89.43	29.61	331.1	264	0.16	0.685	0.211	0.076	0.026	0.13	0.199	4.1	2.4	1.7	0.6	67.7	39.2	28.5	1.4	34	6.1	21	21	1	54	215.5	3.26	72	218	27.4	166	0.471	4.62	137.6	102	2.186	0.84	<0.80
56	2	71	1	96	12.31	3.46	0.319	92.2	29.5	320	356	0.13	0.617	0.246	0.073	0.058	0.15	0.4	17.7	13.6	4.1	0.8	82.3	35.4	46.9	0.8	114	17.9	25	15	1.7	198	208.3	4.09	101	221	28.3	70	1.088	3.81	136.4	101.3	2.065	0.92	>10.00
57	2	48	2	21	5.8	4.12	0.341	82.76	28.43	343.6	300.5	0.17	0.505	0.312	0.073	0.097	0.15	0.18	7.3	4.1	3.2	0.6	60.5	36.7	23.8	1.5	200	1.8	55	56	1	85	273.6	1.54	49	129	25.3	146	0.533	4.04	142.5	100.9	2.24	1	1.91
58	2	84	1	27	10.82	4.32	0.279	64.6	19.7	305	368	0.15	0.762	0.126	0.087	0.021	0.16	0.43	20.1	10.7	9.4	0.5	63.4	38.9	24.5	1.6	20	3.7	18	11	1.6	44	165.9	7	91	366	22.9	81	0.942	3.81	138.6	105.7	2.288	0.89	>10.00
59	2	56	2	30	7.4	3.74	0.35	93.64	32.02	342	203.9	0.16	0.628	0.214	0.119	0.03	0.14	0.19	6.9	3	3.9	0.4	65.4	37.7	27.7	1.4	40	30.1	77	82	0.9	95	141.7	3.28	72	268	21.6	93	0.822	4.25	138.6	105.4	2.25	0.94	2.49
60	2	66	1	102	11.7	2.88	0.244	84.79	27.27	321.6	371.1	0.17	0.801	0.097	0.065	0.033	0.17	0.31	5	0.4	4.6	0.1	73.1	35.7	37.4	1	30	2	14	12	1.2	52	240.1	13.14	1057	401	22.1	8	6.763	4.45	139.1	102.1	2.65	0.95	>10.00
61	2	56	2	101	10.85	3.25	0.283	87.22	27.97	320.7	445.8	0.16	0.602	0.293	0.078	0.025	0.16	0.33	5.8	3.4	2.4	0.6	75.5	37.5	38	1	61	10.6	13	11	1.2	87	159.1	2.84	45	170	31	154	0.506	3.68	138.9	98.4	2.358	0.84	>10.00
62	2	58	1	12	5.5	4.28	0.334	78	25.7	329	180	0.11	0.66	0.176	0.14	0.02	0.16	0.18	10.1	3.9	6.2	0.4	70.1	40.5	29.6	1.4	41	3.7	15	12	1.2	59	240.6	5.19	86	365	26.4	101	0.764	4.34	128.1	93.1	2.118	0.88	<0.80
63	2	70	2	5	5.99	5.8	0.402	69.27	21.77	314.3	178.7	0.16	0.424	0.445	0.109	0.015	0.17	0.16	12.8	4.1	8.7	0.3	65.6	39.8	25.8	1.5	34	1.4	18	19	0.9	55	289	4.95	67	289	27.2	106	0.73	3.32	142.1	104.5	2.287	1.11	<0.80
64	2	36	1	3	7.57	6.5	0.457	70.3	21.4	304	225	0.14	0.586	0.23	0.095	0.077	0.15	0.24	9.9	4.1	5.8	0.4	71.5	45.7	25.8	1.8	26	13.7	29	40	0.7	52	255.5	5.91	89	437	20.6	116	0.67	4.22	143.2	107.4	2.27	0.78	2.86
65	2	79	1	83	7.17	3.01	0.289	96	31.9	332	333	0.09	0.653	0.204	0.127	0.013	0.18	0.3	49.7	46.6	3.1	0.9	58.4	30.2	28.2	1.1	185	5	32	29	1.1	67	75.7	3.62	52	185	26.6	77	0.993	3.42	135.9	99.7	2.1	0.69	>10.00
66	2	82	2	46	8.14	5.3	0.335	63.22	18.71	295.9	488.4	0.16	0.725	0.148	0.107	0.017	0.16	0.381	4	1.7	2.3	0.4	64.5	34.4	30.1	1.1	30	64.5	30	15	2	98	100.9	1.93	55	157	26.1	128	0.608	3.69	141.6	100.5	2.06	0.91	>10.00
67	2	56	2	79	8.97	3.59	0.239	66.67	21.4	321	399.8	0.18	0.639	0.184	0.079	0.09	0.2	0.33	6.3	1.2	5.1	0.2	64.6	31.5	33.1	1	22	7	23	12	1.9	112	141	2.07	52	238	24.4	179	0.438	4.25	137.3	98.1	1.845	0.98	>10.00
68	2	58	2	65	7.02	3.94	0.258	65.63	20.62	314.3	215.7	0.16	0.684	0.182	0.12	0.01	0.15	0.2	6.8	2.8	4	0.4	61.9	34.9	27	1.3	18	1.4	19	5	3.8	49	113.2	7.71	97	200	24.8	102	0.759	4.24	139.9	102.2	2.032	0.88	>10.00
69	2	72	1	20	6.74	3.88	0.345	88.9	28.4	319	297	0.09	0.731	0.182	0.085	0.001	0.14	0.27	2.5	1.2	1.3	0.5	51.2	29.5	21.7	1.4	29	1.4	16	18	0.9	77	215.2	7.22	96	274	24.6	72	1.046	3.45	141.9	106.1	2.191	0.98	>10.00
70	2	47	2	49	12.92	3.76	0.239	63.72	21.06	330.5	480.2	0.17	0.712	0.181	0.081	0.023	0.15	0.39	6.8	3.1	3.7	0.5	65	35.3	29.7	1.2	50	0.1	15	13	1.2	78	154.3	3.06	51	135	25	152	0.513	3.86	136.7	99.3	2.091	0.95	9.25
71	2	69	1	97	10.8	3.25	0.26	80.01	25.29	316	445.3	0.17	0.852	0.066	0.078	0.003	0.2	0.31	5.2	2.1	3.1	0.4	59.6	25	34.6	0.7	91	11.6	14	8	1.8	106	57.9	4.36	47	230	31.3	81	0.944	3.24	133.6	94.3	1.941	0.77	>10.00
72	2	33	2	23	5.34	4.64	0.394	85.02	28.1	330.5	245.8	0.16	0.628	0.252	0.083	0.031	0.14	0.196	9.7	6.3	3.4	0.6	77.8	43.1	34.7	1.2	20	11.8	25	17	1.5	87	190.9	5.11	66	334	28.2	116	0.667	3.7	139.7	101.3	2.363	0.93	<0.80
73	2	67	1	86	10.93	3.32	0.289	87	28.6	329	219	0.11	0.758	0.07	0.154	0.015	0.14	0.22	6.3	2.1	4.2	0.3	54.2	26.3	27.9	0.9	111	3.1	20	12	1.7	87	169.2	21.44	568	509	17.6	25	2.732	4.14	133	95	1.842	0.71	>10.00
74	2	53	2	25	4.29	3.81	0.358	93.96	31.34	333.5	271.1	0.17	0.661	0.211	0.113	0.012	0.13	0.19	5.3	2.4	2.9	0.5	69.1	39.9	29.2	1.4	33	2.1	32	38	0.8	69	164.2	3.62	53	509	27.6	122	0.635	3.42	142.1	101.8	2.186	1.1	0.81
75	2	55	1	34	8.1	4.63	0.309	66.74	21.74	325.7	293	0.16	0.71	0.143	0.092	0.048	0.17	0.22	14.8	8.1	6.7	0.5	65.9	36.8	29.1	1.3	19	2.6	9	5	1.8	47	170.2	10.6	187	186	24.2	88	0.869	5.76	141.9	105.8	2.243	1.02	>10.00
76	2	5	1	49	7.01	4.17	0.321	77	23.7	308	662	0.1	0.286	0.509	0.194	0.01	0.16	0.65	8.7	4.8	3.9	0.6	65.9	42.1	23.8	1.8	120	74.8	223	42	5.3	251	104.8	1.62	21	207	24.3	77	0.985	5.55	137.3	100.2	2.59	0.95	>10.00
77	2	59	2	7	8.89	3.95	0.345	87.43	29.33	335.5	306.6	0.16	0.581	0.317	0.061	0.033	0.13	0.279	11.1	3.1	8	0.3	69.1	42.2	26.9	1.6	26	10.4	18	22	0.8	76	247.4	3.6	52	268	28.1	175	0.447	3.47	140.8	103	2.265	0.89	<0.80
78	2	50	1	44	7.87	3.74	0.322	86.01	29.23	339.8	288	0.17	0.642	0.189	0.093	0.068	0.13	0.2	1.7	1.2	0.5	0.7	60.8	34.4	26.4	1.3	29	0.8	12	7	1.7	88	238.7	3.9	103	461	27.8	109	0.712	3.74	138.7	101.4	2.116	0.86	1.80
79	2	51	1	10	5.97	4.82	0.417	86.56	29.5	340.7	220.6	0.16	0.591	0.289	0.064	0.053	0.14	0.16	5.8	3.5	2.3	0.6	65.2	38.7	26.5	1.5	60	4.3	11	17	0.6	85	212.5	3.01	89	272	25.1	93	0.825	4.01	140.3	100	2.352	1	4.78
80	2	31	1	2	8.53	6.52	0.398	61	18.7	307	205	0.18	0.648	0.178	0.127	0.043	0.18	0.23	15.6	10.5	5.1	0.7	67.7	42.1	25.6	1.6	69	6.4	16	14	1.1	75	243.9	7	96	633	23.3	92	0.838	3.67	139.6	99	2.324	0.69	<0.80
81	2	72	1	50	6.13	3.67	0.332	90.48	30.41	336.1	366.8	0.16	0.702	0.142	0.142	0.007	0.13	0.25	5.7	3.4	2.3	0.6	50.9	24	26.9	0.9	215	13.5	31	32	1	115	167.5	6.75	87	178	27.7	83	0.915	3.63	138.6	100.8	1.948	0.68	>10.00
82	2	45	2	82	6.12	3.54	0.33	93.15	31.11	334	202.7	0.16	0.792	0.081	0.099	0.016	0.15	0.13	4.7	1.7	3	0.4	58	30.5	27.5	1.1	60	1.3	24	9	2.7	65	343.2	6.05	464	238	17.9	14	4.342	3.62	134.7	95.7	1.979	0.83	>10.00
83	2	48	1	16	4.9	5.24	0.439	83.9	27.4	326	240	0.18	0.687	0.178	0.073	0.054	0.13	0.217	5.2	2.3	2.9	0.4	71.9	41.6	30.3	1.4	32	2.6	20	31	0.6	89	305.3	5.24	76	306	26.4	148	0.528	3.83	138.5	101.9	2.315	0.94	1.88
84	2	66	1	13	3.57	2.66	0.242	91	30.5	335	155	0.11	0.644	0.171	0.115	0.064	0.18	0.16	3.7	2.4	1.3	0.6	54.7	31.2	23.5	1.3	83	7.7	13	23	0.6	83	207.8	13.19	270	377	24.2	25	2.718	3.5	138.8	102	2.279	0.91	1.30
85	2	38	2	6	5.36	4	0.375	93.74	30.79	328.4	307.3	0.16	0.583	0.304	0.094	0.015	0.13	0.222	6.7	3	3.7	0.4	58.6	36.1	22.5	1.6	14	11.1	22	4	5.5	66	139.1	3.12	65	207	28.9	163	0.48	3.73	141.5	105.3	1.998	0.9	<0.80
86	2	47	1	20	5.88	4.86	0.466	95.81	31.55	329.3	192.5	0.16	0.551	0.17	0.101	0.165	0.13	0.15	6	2.7	3.3	0.5	70.8	41.4	29.4	1.4	61	5.4	24	20	1.2	89	190.5	5.01	68	309	28.8	92	0.834	3.93	136.9	101.5	2.2	1.08	>10.00
87	2	43	2	3	5.11	5.82	0.396	68	20.4	301	357	0.13	0.489	0.384	0.08	0.041	0.15	0.4	6.4	2.1	4.3	0.3	69.4	42.7	26.7	1.6	16	2.5	25	21	1.2	47	256.3	5.91	63	326	26.2	138	0.566	3.63	135.8	101.7	2.24	0.74	<0.80
88	2	26	1	38	5.25	5.46	0.468	85.7	28.2	329	299	0.1	0.514	0.284	0.097	0.099	0.12	0.28	4.6	2.7	1.9	0.6	66.6	39.3	27.3	1.4	161	7	46	40	1.2	182	152.4	3.28	79	490	28	84	0.906	4.77	144.4	100.5	2.35	0.93	>10.00
89	2	66	1	83	3.98	3.39	0.281	82.9	25.1	302	86	0.17	0.689	0.198	0.07	0.04	0.17	0.11	19.3	9.9	9.4	0.5	67.3	32.6	34.7	0.9	86	2.8	36	25	1.4	99	119.8	3.33	81	299	22.8	76	1.004	3.62	138	102.5	2.128	0.93	>10.00
90	2	80	1	62	8.22	3.66	0.312	85.2	26.5	311	196	0.13	0.696	0.128	0.097	0.072	0.19	0.23	11.5	6.8	4.7	0.6	58.1	31.6	26.5	1.2	128	8	30	19	1.6	133	152.5	5.71	81	256	25.3	76	1.005	4.68	136.7	99	2.086	0.89	>10.00
91	2	67	1	65	6.77	4.55	0.331	72.7	22.2	305	498	0.08	0.547	0.222	0.127	0.095	0.18	0.44	2.4	1.3	1.1	0.5	73	32.3	40.7	0.8	29	9.6	13	7	1.9	66	142.8	2.87	70	257	25.8	92	0.836	4.41	139	103.9	2.118	0.98	>10.00
92	2	30	1	57	10.57	4.77	0.412	86.4	27.7	320	563	0.1	0.72	0.14	0.092	0.039	0.12	0.51	3.8	2.6	1.2	0.7	73	42.2	30.8	1.4	21	2.5	22	17	1.3	83	130.3	2.55	60	632	23.2	134	0.581	4.24	139.1	99.2	2.31	0.89	>10.00
93	2	50	1	90	16.58	3.35	0.292	87.16	29.21	335.2	648.1	0.16	0.797	0.126	0.074	0	0.16	0.5	2.9	2.5	0.4	0.9	64.7	32.3	32.4	1	235	5	42	46	0.9	139	194	3.75	80	703	27.1	76	0.996	4.16	143.7	101	2.308	0.8	>10.00
94	2	89	1	28	10.9	3.6	0.309	85.8	27.7	323	96	0.17	0.667	0.079	0.009	0.242	0.17	0.089	21.6	10.1	11.5	0.5	61.4	34.4	27	1.3	94	13.4	16	16	1	157	70.2	6.67	93	164	20.5	48	1.531	3.25	143.4	106.8	2.049	0.76	>10.00
95	2	72	1	59	6.57	3.15	0.316	100.5	33.65	335	461.7	0.17	0.469	0.372	0.078	0.077	0.14	0.27	14.3	5	9.3	0.3	62.3	33.2	29.1	1.1	35	13.5	16	8	2	67	157.8	3.12	63	506	29.8	90	0.854	3.68	141.2	103.7	2.08	0.82	6.73
96	2	58	1	77	11.43	4.11	0.332	80.73	27.1	335.7	352	0.16	0.77	0.117	0.097	0.012	0.16	0.32	7.3	3.2	4.1	0.4	66.8	33.9	32.9	1	196	6.1	19	18	1.1	203	101.4	4.1	72	557	25.5	89	0.864	4.13	131.6	90.9	2.42	0.77	>10.00
97	2	26	1	27	5.39	4.84	0.436	90.1	29.5	328	294	0.11	0.717	0.126	0.085	0.065	0.11	0.29	6.1	3.7	2.4	0.6	74.2	41.6	32.6	1.3	32	10.2	17	11	1.5	87	178.2	2.59	56	254	30.4	100	0.767	3.84	138.7	102.1	2.32	0.7	8.65
98	2	62	1	86	4.48	3.83	0.313	81.7	26.9	329	327	0.08	0.651	0.188	0.141	0.011	0.14	0.28	6.1	3.3	2.8	0.5	64.5	38.7	25.8	1.5	142	3.4	21	20	1.1	146	151.8	3.83	90	664	26.5	65	1.156	4	131.3	91.8	2.269	0.84	>10.00
99	2	54	1	13	5.84	4.21	0.396	94.05	31.45	334.4	284.3	0.16	0.697	0.179	0.08	0.034	0.13	0.2	4.8	2.9	1.9	0.6	56.2	35.6	20.6	1.7	18	1.1	16	19	0.8	69	192.5	3.54	67	458	28.8	139	0.56	3.4	144.9	104.5	2.026	0.87	2.54
100	2	78	2	61	4.11	4.2	0.245	58.3	17.4	298	424	0.09	0.615	0.234	0.083	0.061	0.18	0.39	11.1	2.9	8.2	0.3	60.9	29.2	31.7	0.9	15	3	16	14	1.1	79	119.1	3.94	82	591	27.2	83	0.92	3.87	137.7	101.6	2.179	0.87	>10.00
101	2	17	2	36	10.14	3.67	0.279	76	22.6	297	534	0.08	0.71	0.168	0.112	0.009	0.19	0.45	2.6	1	1.6	0.4	47.4	26.4	21	1.3	39	0.8	21	13	1.6	107	92.8	1.06	45	256	23.7	121	0.64	4.2	139.9	107.2	1.96	0.79	>10.00
102	2	27	1	36	9.87	4.1	0.356	86.8	28.5	328.4	450.8	0.16	0.75	0.151	0.073	0.021	0.14	0.31	3.4	1.9	1.5	0.6	74.2	42.1	32.1	1.3	34	11.6	44	43	1	108	189.7	3.12	75	886	26.7	126	0.617	4.36	138.7	96.5	2.379	0.91	8.04
103	2	72	1	87	10.97	3.67	0.287	78.15	26.42	338	294.1	0.17	0.648	0.219	0.122	0.007	0.16	0.25	12	6.3	5.7	0.5	61.9	23.9	38	0.6	44	38.3	54	17	3.2	70	70.8	2.79	69	477	29.2	76	1.006	3.96	134.8	97.4	2.066	0.83	>10.00
104	2	58	1	67	6.71	3.49	0.333	95.36	30.9	324	423.1	0.17	0.493	0.302	0.149	0.045	0.14	0.344	8	2.4	5.6	0.3	72.6	39.3	33.3	1.2	36	3.4	29	30	1	86	225.4	4.95	95	264	30.8	90	0.856	4.21	142.6	99.8	2.348	0.92	>10.00
105	2	70	1	17	6.61	4.58	0.417	90.92	30.71	337.7	284.6	0.16	0.554	0.226	0.09	0.124	0.14	0.21	6.9	5.3	1.6	0.8	70.3	39.8	30.5	1.3	100	2.6	17	17	1	129	200.5	6.81	85	559	29	76	0.998	4.06	138.9	99.9	2.384	0.85	9.97
106	2	60	1	74	28.77	4.73	0.401	84.82	28.1	331.3	620.5	0.16	0.87	0.085	0.043	0.002	0.15	0.47	9.4	2.4	7	0.3	74.5	42.3	32.2	1.3	193	4.1	33	32	1	220	248	7.53	81	360	24.6	74	1.032	5.08	139.2	98.5	2.32	1.1	>10.00
107	2	64	2	20	10.08	4.46	0.376	84.29	28.09	333.3	387.5	0.16	0.471	0.218	0.063	0.242	0.13	0.3	4.5	2.4	2.1	0.5	67.7	40.2	27.5	1.5	27	4.2	19	13	1.5	66	204.2	4.29	64	297	30.3	115	0.672	4.22	139.6	102.1	2.374	0.89	1.66
108	2	46	1	36	9.16	4.61	0.428	92.8	30.4	327	360	0.1	0.617	0.183	0.087	0.105	0.12	0.33	6.3	2.7	3.6	0.4	64	37.4	26.6	1.4	59	5.2	26	36	0.7	75	188.4	4.85	96	199	31.1	102	0.757	4.55	140.2	104.6	2.31	0.81	9.79
109	2	11	1	74	10.4	4.31	0.326	75.6	22.7	301	382	0.09	0.566	0.307	0.085	0.038	0.15	0.34	2.5	1.4	1.1	0.6	68.4	38.5	29.9	1.3	18	5.2	15	25	0.6	234	90.8	2.53	23	203	22.5	122	0.636	4.29	138.1	97.3	2.322	0.94	>10.00
110	2	67	1	23	6.43	4.33	0.396	91.5	31.6	346	223	0.11	0.607	0.25	0.096	0.042	0.13	0.22	11.3	5	6.3	0.4	67.4	41.6	25.8	1.6	47	5.9	20	22	0.9	55	188.2	4.41	70	277	26.3	120	0.645	3.77	142.4	99.3	2.235	0.89	>10.00
111	2	66	1	73	7.94	3.92	0.332	84.81	27.75	327.2	231	0.16	0.555	0.169	0.107	0.158	0.18	0.2	5.5	2.5	3	0.5	72.6	38	34.6	1.1	33	1	20	12	1.7	63	175	5.61	80	927	27.7	53	1.411	3.32	140.4	98.1	2.376	0.79	9.82
112	2	34	2	40	9.81	5.49	0.335	61	18.6	304	339	0.11	0.621	0.25	0.071	0.054	0.17	0.34	6.9	2.8	4.1	0.4	66.5	38.9	27.6	1.4	46	6	24	23	1	92	175.7	1.7	50	302	30.2	129	0.603	3.61	142.6	99.6	2.327	0.95	>10.00
113	2	74	1	74	6.28	4.3	0.272	63.3	19.3	305	540	0.1	0.698	0.129	0.119	0.048	0.17	0.52	4.1	2.2	1.9	0.5	65.2	35.2	30	1.2	70	19.3	19	16	1.2	60	129.9	4.17	64	213	27.2	83	0.915	3.94	139.8	98.6	2.168	0.8	>10.00
114	2	75	2	55	6.47	4.67	0.326	69.82	22.81	326.7	225.9	0.16	0.535	0.307	0.122	0.029	0.15	0.18	5.7	1.9	3.8	0.3	73.6	39.7	33.9	1.2	29	5.6	15	10	1.5	74	174	4.04	59	229	24.8	73	1.041	4.13	140.6	102.1	2.218	0.95	5.35
115	2	43	1	51	5.19	3.38	0.284	84.15	28.17	334.7	257	0.16	0.673	0.14	0.141	0.043	0.13	0.188	2.6	1.4	1.2	0.5	52.8	30.2	22.6	1.3	24	3	10	11	0.9	75	140.7	3.14	68	444	23.3	163	0.481	3.5	136.4	101.9	1.758	0.89	>10.00
116	2	52	1	69	18.42	3.93	0.328	83.5	27.2	326	355	0.11	0.761	0.136	0.092	0.007	0.14	0.35	25.1	20.7	4.4	0.8	64.6	30.8	33.8	0.9	209	7.6	87	33	2.6	326	114.8	13.1	129	319	19.5	42	1.745	5.24	126.5	92.6	2.383	0.93	>10.00
117	2	61	2	54	5.45	3.4	0.302	88.8	29.1	328	411	0.08	0.61	0.272	0.075	0.037	0.17	0.35	7.1	3.5	3.6	0.5	65	31.3	33.7	0.9	35	4.1	23	28	0.8	79	123.4	3.95	61	269	28.4	127	0.614	3.8	137.1	98.5	2.175	1	6.33
118	2	57	1	80	9.67	3.64	0.3	82.4	26.4	320	603	0.09	0.768	0.099	0.09	0.035	0.14	0.55	4.5	2.2	2.3	0.5	59.8	32.9	26.9	1.2	94	24	8	5	1.6	82	134.2	3.14	74	254	27.3	59	1.273	3.47	139.5	104.7	2.18	0.85	>10.00
119	2	66	1	33	5.34	3.51	0.303	86.27	28.39	329.1	154.7	0.17	0.692	0.158	0.139	0.007	0.17	0.126	11.7	8.1	3.6	0.7	56.8	31.5	25.3	1.2	307	1.6	25	18	1.4	148	172.9	10.83	84	314	30.3	74	1.021	3.3	132.5	93.3	2.131	0.89	>10.00
120	2	60	2	41	6.18	4.77	0.261	54.76	17.66	322.5	308.4	0.18	0.748	0.125	0.105	0.018	0.2	0.36	13	8	5	0.6	64.6	36.5	28.1	1.3	39	6.8	17	13	1.3	102	161.9	3.93	54	369	25.1	97	0.796	2.92	141.7	99.2	2.176	0.89	>10.00
121	2	80	1	9	5.51	4.49	0.283	63	19.6	311	232	0.17	0.647	0.227	0.111	0.013	0.18	0.29	5.5	3.2	2.3	0.6	64.9	33.5	31.4	1.1	69	4.6	34	28	1.2	86	247.9	5.43	87	352	31.8	50	1.483	3.98	139.4	98.7	2.198	0.96	2.62
122	2	70	1	82	11.68	4.38	0.324	74	23.3	315	490	0.1	0.689	0.138	0.119	0.048	0.16	0.47	4.8	3	1.8	0.6	62	37.2	24.8	1.5	177	2.7	12	11	1.1	143	156.2	4.21	109	181	28.3	57	1.317	4.49	136.4	97.7	2.844	0.86	>10.00
123	2	67	1	18	10.36	3.97	0.395	99.5	32.7	329	83	0.14	0.685	0.216	0.096	0.001	0.13	0.1	6.3	4	2.3	0.6	62.2	33.7	28.5	1.2	91	11.3	53	40	1.3	78	201	6.26	68	296	25	75	1.008	4.16	140.7	101.5	1.997	1.05	7.03
124	2	55	1	9	8.2	5.35	0.335	62.6	19.1	304	191	0.16	0.812	0.137	0.049	0	0.21	0.23	14.5	6.4	8.1	0.4	62.4	38.5	23.9	1.6	64	7.1	16	17	0.9	48	299.1	5.34	71	501	29.7	91	0.845	3.92	143	101.3	2.201	0.9	5.67
125	2	45	1	23	5.48	4.88	0.405	83.13	27.63	332.4	225.8	0.16	0.534	0.327	0.061	0.072	0.13	0.18	13.1	3.5	9.6	0.3	76.9	44.3	32.6	1.4	27	15.1	27	26	1	91	234.4	3.67	88	293	27.3	118	0.657	3.51	138.4	98	2.2	0.98	2.20
126	2	43	1	58	13.32	4.66	0.291	62.4	19.3	309	136	0.12	0.785	0.08	0.078	0.053	0.21	0.14	2.5	1.9	0.6	0.8	71.2	29.3	41.9	0.7	57	9.6	13	8	1.6	87	73.8	3.27	51	99	33.5	80	0.956	3.69	136.5	96.5	2.058	0.92	>10.00
127	2	70	2	68	7.45	3.9	0.343	87.92	29.62	336.9	319.4	0.17	0.748	0.179	0.063	0	0.15	0.22	11.6	4.6	7	0.4	67	38.4	28.6	1.3	97	2.1	16	15	1.1	91	332.8	4.49	62	285	26.7	114	0.679	3.95	138.8	95.5	2.259	0.92	>10.00
128	2	42	2	37	3.26	4.04	0.358	88.6	28.7	324	259	0.09	0.387	0.414	0.089	0.104	0.14	0.23	2.2	1.8	0.4	0.8	63.7	37	26.7	1.4	24	2.6	15	6	2.5	55	200.5	5.51	69	610	25	112	0.689	3.89	136.4	99.4	2.301	0.83	2.21
129	2	22	1	59	8.31	4.67	0.372	79.7	25.3	317	443	0.1	0.668	0.144	0.135	0.041	0.15	0.41	6.4	3.6	2.8	0.6	74.2	42.8	31.4	1.4	149	9	40	22	1.8	146	141.3	2.56	78	417	21.6	57	1.307	4.42	142.9	100.9	2.19	0.98	>10.00
130	2	67	1	77	5.55	4.3	0.344	79.9	26.21	328.1	250.8	0.16	0.571	0.204	0.087	0.131	0.17	0.21	4.6	2.6	2	0.6	72.1	37.4	34.7	1.1	44	2.6	18	10	1.8	66	207.1	5.82	113	443	24.8	54	1.387	4.12	139.5	103.2	2.182	0.94	6.25
131	2	72	2	68	8.55	3.26	0.314	96.3	31.3	325	332	0.11	0.727	0.17	0.098	0.004	0.15	0.33	4.1	1.3	2.8	0.3	54.9	32.4	22.5	1.4	258	4.1	29	63	0.5	94	314.2	7.98	30	68	36	83	0.921	4.04	140.1	95.4	2.286	1	0.99
132	2	21	1	80	12.23	4.1	0.322	78.5	25.4	323	652	0.09	0.732	0.111	0.107	0.045	0.15	0.56	3.2	2.1	1.1	0.7	79.8	38.3	41.5	0.9	89	8.4	12	10	1.2	92	198	4.44	106	183	17.6	55	1.346	3.85	136.1	101.6	2.266	0.83	>10.00
133	2	38	1	75	5.63	3.9	0.339	86.81	29.15	335.8	466.4	0.16	0.57	0.289	0.116	0.017	0.14	0.298	6.8	3.4	3.4	0.5	69.1	33.1	36	0.9	32	4.6	27	27	1	58	208	2.56	71	255	28.2	153	0.512	3.78	138.1	98.4	2.147	0.75	>10.00
134	2	75	2	90	6.67	3.35	0.287	85.7	27.8	324	422	0.09	0.484	0.385	0.085	0.039	0.16	0.39	5.4	2	3.4	0.4	62.5	33	29.5	1.1	42	17.8	24	24	1	81	170.9	4.57	69	323	27.4	83	0.923	3.29	140.3	103.6	2.184	1.01	>10.00
135	2	80	2	43	3.1	3.77	0.367	97.3	32.1	330	170	0.09	0.397	0.432	0.158	0.003	0.11	0.15	4.6	2	2.6	0.4	63.5	31.8	31.7	1	16	2.5	28	17	1.6	54	121.4	3.86	58	151	29.2	91	0.839	4.07	136	96	2.182	0.98	>10.00
136	2	71	1	33	5.72	3.8	0.335	88.2	29.5	334	190	0.12	0.371	0.365	0.103	0.152	0.15	0.21	4.7	2.2	2.5	0.5	63	32.8	30.2	1.1	21	84.3	27	22	1.2	62	146.4	4.72	104	308	28.1	68	1.107	3.25	142.6	103.9	2.117	0.78	<0.80
137	2	67	1	70	6.38	3.4	0.332	97.71	32.91	336.8	270.1	0.17	0.675	0.215	0.083	0.02	0.14	0.21	7.6	3	4.6	0.4	67.8	36.7	31.1	1.2	25	8.6	17	8	2.1	99	177.3	5.31	105	747	31.2	70	1.074	4.25	140.6	96.9	2.382	0.98	2.45
138	2	81	2	34	6.63	4.45	0.37	83.19	27.67	332.6	362.6	0.17	0.52	0.347	0.078	0.049	0.15	0.31	6.6	3	3.6	0.5	67.3	37.7	29.6	1.3	22	11.5	25	22	1.1	74	185.3	6.82	52	252	29.6	117	0.664	3.69	140	94.7	2.153	0.81	<0.80
139	2	83	2	74	6.72	3.24	0.302	93.2	29	311	390	0.09	0.668	0.161	0.135	0.027	0.17	0.37	11.4	7.9	3.5	0.7	65.7	32.3	33.4	1	79	6.9	23	12	1.9	136	79.2	2.17	72	166	32.1	64	1.171	3.7	141.5	101.5	2.049	0.98	>10.00
140	2	58	1	25	5.98	4.01	0.367	91.5	30.7	335	285	0.12	0.556	0.294	0.07	0.065	0.13	0.28	5.1	3.4	1.7	0.7	58.8	35.7	23.1	1.5	170	3	16	16	1	109	240.2	4.39	78	688	26.5	107	0.725	3.76	140.5	102.6	2.171	0.75	<0.80
141	2	58	1	70	3.92	2.54	0.213	83.9	28.7	343	134	0.08	0.551	0.224	0.199	0.008	0.16	0.12	13	7.6	5.4	0.6	62.8	33.7	29.1	1.2	308	12	39	31	1.3	152	172.1	3.47	69	269	25.3	66	1.136	3.48	137	99.5	2.29	0.77	>10.00
142	2	76	1	40	4.05	4.76	0.398	83.54	28.47	340.8	208.6	0.16	0.847	0.132	0.015	0.004	0.16	0.15	3.4	1.6	1.8	0.5	70	41.5	28.5	1.5	39	5.5	13	7	1.9	82	204.6	1.36	46	428	27.7	101	0.76	4.3	137.7	105	2.4	0.83	>10.00
143	2	69	2	61	9.92	3.78	0.339	89.56	29	323.8	389.8	0.16	0.797	0.077	0.119	0.005	0.13	0.307	5.7	3	2.7	0.5	64.1	32.8	31.3	1	30	6.4	10	10	1	87	94.2	5.26	48	237	24.3	123	0.632	4.27	128.2	89.9	2.091	0.82	>10.00
144	2	68	1	8	6.7	4.24	0.39	91.93	31.07	338	195.8	0.16	0.571	0.262	0.133	0.028	0.14	0.14	8.7	3.2	5.5	0.4	61.3	35.7	25.6	1.4	31	2	15	21	0.7	85	198.3	3.23	57	336	26.2	124	0.625	3.83	138.2	98.5	1.993	0.7	<0.80
145	2	65	1	58	10.05	4.75	0.433	91.23	30.59	335.3	336.6	0.16	0.842	0.049	0.088	0.014	0.14	0.284	9.1	3	6.1	0.3	59.4	34.2	25.2	1.4	55	0.1	28	17	1.6	85	152.6	3.98	60	358	25.1	150	0.521	3.84	134.9	100.1	2.09	0.81	>10.00
146	2	75	1	76	9.34	3.75	0.342	91.2	29.6	325	312	0.13	0.744	0.163	0.069	0.022	0.14	0.33	8.4	3.9	4.5	0.5	66.8	30.9	35.9	0.9	56	6.1	42	57	0.7	131	122.8	5.02	68	223	26	53	1.408	4.26	133.4	98.9	2.063	0.9	>10.00
147	2	97	1	9	6.33	3.85	0.352	91.58	30.37	331.7	151.2	0.17	0.733	0.137	0.116	0.009	0.17	0.14	10.5	7.5	3	0.7	67.6	36.4	31.2	1.2	128	29.5	108	34	3.2	181	89.1	8.63	95	308	27.7	39	1.843	3.12	137.3	94.5	2.121	0.87	>10.00
148	2	35	2	69	11.91	5.55	0.335	60.26	18.39	305.2	505.4	0.17	0.685	0.215	0.067	0.024	0.2	0.42	2.8	1.6	1.2	0.6	73.3	38.2	35.1	1.1	20	2	9	11	0.8	103	173.4	2.06	47	617	24.5	121	0.641	3.88	136	96.9	2.319	0.88	>10.00
149	2	60	1	49	7.71	4.27	0.386	90.4	30.2	334	224	0.13	0.731	0.169	0.093	0.006	0.14	0.25	9.1	3.4	5.7	0.4	75.2	43.1	32.1	1.3	92	5.6	27	22	1.2	107	231.4	2.99	68	406	20.4	160	0.488	3.55	136.8	95.8	2.216	0.91	>10.00
150	2	69	1	10	9.26	3.86	0.36	93.34	31.33	335.6	252.9	0.16	0.746	0.154	0.091	0.007	0.13	0.181	9.7	3.2	6.5	0.3	53.7	36.9	16.8	2.2	21	1.6	29	21	1.4	79	274	5.21	72	352	28	50	1.481	4.16	137.7	100.3	2.047	1	>10.00
151	2	69	1	77	6.56	2.43	0.258	106.2	34.6	326	144	0.09	0.464	0.37	0.052	0.102	0.16	0.13	11.5	5.1	6.4	0.4	72.6	29.5	43.1	0.7	68	27	16	16	1	58	158.9	4.81	89	281	23.5	66	1.143	3.16	143.3	104.7	2.204	0.74	>10.00
152	2	54	1	9	9.62	4.35	0.384	88.3	28.7	326	352	0.1	0.771	0.123	0.099	0.005	0.13	0.34	6.2	2.4	3.8	0.4	64.5	40.9	23.6	1.7	47	9.1	21	29	0.7	71	220	4.18	93	301	30.3	138	0.566	4.57	137.7	95.1	2.16	0.99	>10.00
153	2	55	1	35	5.08	4.7	0.401	85.27	29.77	349.2	185.8	0.16	0.528	0.23	0.17	0.067	0.15	0.13	9.5	4.3	5.2	0.5	66.1	43	23.1	1.9	22	5.4	25	24	1	66	258.4	3.08	78	280	28.5	88	0.871	3.56	137.6	103.2	2.39	0.88	<0.80
154	2	37	2	36	6.05	3.28	0.292	88.83	29.01	326.6	159.9	0.18	0.688	0.237	0.064	0.006	0.16	0.12	6.8	2.4	4.4	0.4	83.7	49.4	34.3	1.4	22	11.8	25	21	1.2	76	263.3	2.8	56	314	28.4	117	0.665	3.82	140.7	97.3	2.408	1.12	<0.80
155	2	30	2	99	11.03	3.22	0.293	91	28.6	314	459	0.09	0.583	0.273	0.08	0.056	0.13	0.42	6.3	2.1	4.2	0.3	63.1	33.2	29.9	1.1	146	0.4	28	33	0.8	138	145	2.38	73	208	24.1	131	0.593	4.3	142.7	99.3	2.154	0.98	>10.00
156	2	60	1	44	7.69	3.57	0.235	65.69	20.73	315.6	237.7	0.17	0.818	0.099	0.077	0	0.21	0.18	2.9	1.3	1.6	0.4	57.5	33.5	24	1.4	137	1.7	15	42	0.4	155	240	17.72	896	436	24.9	8	6.434	4.44	137.7	102	2.03	0.92	>10.00
157	2	74	1	13	4.77	3.95	0.4	101.3	32.46	320.6	247.5	0.16	0.755	0.116	0.08	0.039	0.14	0.174	26.1	13.9	12.2	0.5	68.5	38	30.5	1.2	17	9.2	26	17	1.5	68	198.7	2.55	69	175	23.1	115	0.671	3.38	140.1	103.4	2.228	0.79	6.15
158	2	72	2	27	5.05	4.08	0.342	83.8	27.5	327	248	0.12	0.558	0.309	0.075	0.05	0.14	0.26	6.3	1.9	4.4	0.3	58	37.3	20.7	1.8	61	1.5	15	11	1.4	45	218.6	3.39	70	190	25.3	123	0.631	3.21	141.7	102.9	2.319	0.9	0.89
159	2	66	1	74	4.15	4.38	0.418	95.4	31.1	325	326	0.1	0.468	0.275	0.142	0.101	0.12	0.3	3.7	2.9	0.8	0.8	69.8	39.9	29.9	1.3	44	7.7	22	18	1.2	121	253.1	6.85	108	713	24.2	59	1.264	5.27	140.2	102.2	2.42	0.9	3.36
160	2	21	1	44	6.95	5.49	0.463	84.3	26.8	317	544	0.08	0.62	0.145	0.147	0.085	0.13	0.43	2.3	0.9	1.4	0.4	78.4	43.7	34.7	1.3	35	4.2	17	14	1.2	105	226.7	5.77	74	846	26	92	0.834	4.35	137.6	98.3	2.49	0.76	>10.00
161	2	72	1	104	11.74	3.47	0.296	85.3	28	328	418	0.08	0.74	0.107	0.055	0.094	0.13	0.37	11.9	5.5	6.4	0.5	69.9	31.8	38.1	0.8	45	5	13	11	1.2	68	106.6	3.73	87	460	23.8	96	0.801	3.85	133.3	94.5	2.031	0.92	>10.00
162	2	65	1	86	8.92	3.7	0.358	96.89	32.21	332.4	603.9	0.17	0.58	0.264	0.068	0.082	0.15	0.428	7.5	4.3	3.2	0.6	74.2	32.2	42	0.8	694	14.3	21	17	1.2	336	221.3	3.3	64	107	24.5	83	0.916	4.22	137.8	106.9	2.11	0.98	5.48
163	2	60	1	24	7.56	5.58	0.337	60.4	18.5	306	304	0.11	0.55	0.266	0.082	0.091	0.16	0.3	6.3	2.1	4.2	0.3	59.5	34.1	25.4	1.3	32	1.8	18	20	0.9	66	223.2	4.46	81	407	30.4	95	0.805	3.14	141.1	98.2	2.146	0.86	6.65
164	2	68	2	77	5.83	3.1	0.296	95.5	31	324	381	0.08	0.638	0.225	0.072	0.055	0.15	0.33	9	2.1	6.9	0.2	60.3	36.7	23.6	1.6	14	3.9	16	9	1.8	62	250.4	4.64	59	235	26.6	92	0.83	4.23	140.1	103.9	2.23	0.78	>10.00
165	2	48	2	93	10.18	3.99	0.281	70.48	23.14	328.4	255	0.18	0.786	0.111	0.088	0.01	0.18	0.21	2.2	1.1	1.1	0.5	66.3	32.8	33.5	1	43	2.7	19	17	1.1	91	104.7	3.47	72	212	27	89	0.864	4.89	141	97.3	2.192	1	>10.00
166	2	58	1	12	6.12	4.71	0.435	92.4	30.6	331	229	0.1	0.622	0.18	0.134	0.056	0.12	0.22	4.4	1.9	2.5	0.4	64.6	40.7	23.9	1.7	31	4.7	50	78	0.6	72	284.3	4.69	54	290	28.1	95	0.813	3.62	138	98.9	2.33	0.85	0.97
167	2	71	1	14	6.3	5.07	0.465	91.82	30.12	328	215.5	0.17	0.664	0.196	0.132	0.005	0.13	0.2	11.1	3.7	7.4	0.3	67.8	40.5	27.3	1.5	27	3.7	23	24	1	64	261.7	4.21	82	264	27.8	97	0.79	3.81	141.8	100	2.185	0.96	<0.80
168	2	53	2	13	6.34	4.37	0.369	84.63	28.08	331.8	306.6	0.16	0.598	0.232	0.116	0.045	0.17	0.23	11	3.8	7.2	0.3	68	40.4	27.6	1.5	25	5.7	24	30	0.8	80	251.8	3.77	73	365	26.4	92	0.833	4.18	139.4	94.1	2.322	0.92	<0.80
169	2	59	1	86	6.99	4.85	0.402	82.88	27.89	336.6	286.7	0.16	0.675	0.19	0.11	0.02	0.15	0.231	18.5	8.9	9.6	0.5	86.7	41	45.7	0.9	18	23.5	25	18	1.4	63	144.5	5.64	78	458	20.3	98	0.789	3.91	143.2	102.9	2.284	0.98	>10.00
170	2	49	1	5	10.46	4.18	0.402	96.37	32.23	334.4	185.4	0.16	0.916	0.048	0.035	0.001	0.13	0.162	7.3	3.2	4.1	0.4	59.7	36.8	22.9	1.6	178	5	50	102	0.5	80	268.9	3.42	42	65	22.6	149	0.525	2.93	137.6	94.7	2.057	0.99	<0.80
171	2	57	1	64	7	4.63	0.377	81.5	27.9	343	374	0.17	0.585	0.262	0.098	0.049	0.13	0.225	5.6	2.4	3.2	0.4	62.8	36.1	26.7	1.4	45	3.8	35	24	1.5	62	213.7	3.14	66	282	32.7	127	0.611	3.21	139.6	97.9	2.191	1.06	>10.00
172	2	65	1	88	17.83	3.79	0.335	88.4	28.8	325	285	0.13	0.832	0.066	0.084	0.011	0.14	0.32	4.3	3.5	0.8	0.8	67.5	33.5	34	1	181	6	16	22	0.7	130	87.2	2.61	71	302	24.3	79	0.96	4.14	132.7	92.1	2.238	0.87	>10.00
173	2	45	1	3	6.8	5.33	0.448	84.07	28.2	335.4	245.4	0.16	0.629	0.282	0.069	0.015	0.13	0.181	11.8	2.9	8.9	0.2	76.3	49.8	26.5	1.9	24	9.9	26	28	0.9	71	288.9	7.71	64	311	22.8	135	0.578	3.85	140.7	107.3	2.38	1.05	<0.80
174	2	55	1	77	11.45	2.84	0.26	91.29	30.54	334.6	595.5	0.17	0.8	0.074	0.063	0.058	0.14	0.37	15.4	10.8	4.6	0.7	53.2	23.9	29.3	0.8	63	27.2	36	15	2.4	161	45.3	2.54	71	365	22	70	1.075	3.75	124.9	95.5	2.05	0.76	>10.00
175	2	66	2	7	26.01	3.85	0.338	87.86	29.74	338.5	117.1	0.17	0.783	0.113	0.076	0.026	0.14	0.11	5.1	1.8	3.3	0.4	60.6	38.4	22.2	1.7	23	2.6	35	24	1.5	118	278.8	1.86	69	28	24.7	75	1.018	3.86	143.2	108	1.98	0.93	<0.80
176	2	68	1	68	5.05	4.31	0.378	87.7	27.6	315	359	0.08	0.455	0.327	0.127	0.085	0.13	0.3	2.1	1.8	0.3	0.9	61.1	32.9	28.2	1.2	45	7.3	24	23	1	39	144.1	3.9	84	235	21.3	89	0.859	3.83	141.5	104.8	1.995	0.91	>10.00
177	2	68	1	46	4.87	4.06	0.367	90.4	31	343	342	0.11	0.486	0.407	0.076	0.027	0.12	0.35	5.7	2.9	2.8	0.5	69.2	38.7	30.5	1.3	40	1.4	18	15	1.2	51	238.9	4.35	61	970	22.5	102	0.754	3.95	137.4	105.1	2.12	0.96	>10.00
178	2	28	1	51	10.4	4.59	0.343	74.8	24.5	327	405	0.17	0.834	0.075	0.072	0.016	0.16	0.307	6.8	3.9	2.9	0.6	72.7	34.4	38.3	0.9	43	6.2	20	17	1.2	48	135.9	3.71	56	427	22.6	82	0.929	3.64	140.1	107.4	2.289	0.85	>10.00
179	2	70	1	21	5.42	3.99	0.373	93.5	29.8	319	273	0.15	0.499	0.351	0.12	0.026	0.13	0.32	6.9	3.3	3.6	0.5	63.7	40.6	23.1	1.8	14	1.9	15	13	1.2	81	178.1	4.49	90	403	36.6	83	0.924	4.43	146.4	98.3	2.321	0.86	3.15
180	2	16	1	55	4.7	3.91	0.315	80.5	26.6	330	475	0.16	0.821	0.148	0.029	0	0.14	0.278	4.7	1.7	3	0.4	66.1	36.6	29.5	1.2	18	6.7	22	22	1.2	92	102.5	6.37	34	209	26.7	191	0.412	4.62	135.9	95.6	2.165	0.85	9.68
181	2	73	1	42	6.43	3.53	0.331	93.73	31.15	332.4	229.2	0.17	0.67	0.23	0.078	0.018	0.14	0.152	5.6	1.8	3.8	0.3	70.4	38.5	31.9	1.2	17	4.5	17	11	1.5	88	212.2	4.09	50	325	23.5	83	0.922	3.58	135	100.9	2.017	0.78	1.05
182	2	73	1	62	5.62	3.59	0.323	90	28.4	316	192	0.12	0.363	0.52	0.082	0.03	0.13	0.2	4.2	1.6	2.6	0.4	71.3	32.5	38.8	0.8	57	2.6	29	21	1.4	78	227.3	2.79	65	302	30	66	1.143	3.82	141	108.6	2	0.77	>10.00
183	2	55	1	32	19.64	4.1	0.373	91.09	31.28	343.4	399.4	0.17	0.915	0.044	0.022	0.018	0.13	0.313	4.6	0.8	3.8	0.2	72.6	38.1	34.5	1.1	295	12.6	33	17	1.9	148	242.9	3.11	43	116	19.2	154	0.507	4.2	129.2	92.8	1.985	0.87	>10.00
184	2	75	2	103	5.84	2.83	0.277	97.87	31.45	321.4	236.1	0.17	0.607	0.257	0.117	0.013	0.16	0.18	10	4.3	5.7	0.4	70.4	34.9	35.5	1	120	13.1	31	23	1.3	90	198.8	3.7	59	283	27.5	68	1.115	3.49	139.1	99.6	2.292	0.79	>10.00
185	2	70	2	42	5.2	3.32	0.302	91	31.1	342	296	0.16	0.698	0.199	0.066	0.029	0.14	0.213	3.9	1.6	2.3	0.4	68.5	39.5	29	1.4	26	3.1	15	14	1.1	57	193.2	3.92	66	446	26.8	86	0.886	2.82	143.4	104.6	2.107	0.76	8.65
186	2	36	2	80	8.57	3.07	0.27	87.96	31.56	358.8	523.3	0.16	0.724	0.211	0.056	0.005	0.13	0.35	5.8	3.3	2.5	0.6	59.7	32.8	26.9	1.2	32	2.5	17	15	1.1	68	172.1	2.35	41	148	22.4	152	0.513	4.13	137.1	102.6	2.13	0.8	>10.00
187	2	76	1	11	18.35	3.84	0.374	97.4	32.8	337	211	0.09	0.875	0.055	0.062	0.006	0.13	0.18	11.8	5.8	6	0.5	66.6	41.4	25.2	1.6	24	19	25	26	1	90	205.6	3.98	54	307	20.6	151	0.518	3.98	139.2	99.9	2.097	0.95	3.19
188	2	84	1	23	4.52	3.78	0.342	90.5	31.7	351	157	0.16	0.565	0.283	0.119	0.024	0.12	0.2	9.7	3	6.7	0.3	55.7	35.3	20.4	1.7	21	2.7	12	7	1.7	84	131.5	3.32	68	233	31.8	89	0.859	3.6	146.2	108.3	2.13	0.63	>10.00
189	2	64	2	26	6.26	4.47	0.395	88.4	29.1	329	290	0.12	0.502	0.385	0.08	0.027	0.12	0.3	3.8	2.2	1.6	0.6	64.8	41	23.8	1.7	16	15	20	13	1.5	73	175	6.84	83	265	27.5	81	0.938	4.21	141.1	101.6	2.349	0.92	<0.80
190	2	72	1	14	6.74	4.74	0.401	84.6	27.8	329	287	0.09	0.689	0.139	0.113	0.05	0.15	0.26	6.6	2.8	3.8	0.4	61.8	38.2	23.6	1.6	48	43.6	21	15	1.4	70	213.4	5.22	90	393	23.7	77	0.989	3.64	142.5	100	2.209	0.91	6.39
191	2	74	1	72	4.15	4	0.31	77.5	24.3	313	396	0.11	0.615	0.195	0.123	0.06	0.15	0.4	3.1	1.6	1.5	0.5	69.4	35	34.4	1	41	3.3	17	15	1.1	86	97.7	3.01	74	421	29	59	1.262	3.44	141.7	102.1	2.252	0.85	>10.00
192	2	43	2	20	9.52	4.03	0.369	91.43	30.69	335.7	356.5	0.17	0.65	0.265	0.05	0.034	0.14	0.229	4.9	2.3	2.6	0.5	67.8	41.5	26.3	1.6	26	3.7	24	28	0.9	50	241.1	1.42	51	169	15.5	99	0.776	3.98	139.8	110	2.247	0.84	<0.80
193	2	72	2	12	4.4	3.58	0.322	89.8	29.9	333	238	0.16	0.449	0.336	0.068	0.139	0.15	0.181	8.8	5.3	3.5	0.6	64.4	38.1	26.3	1.4	46	5.5	20	10	2	66	214.4	3.73	55	363	21.8	106	0.726	3.6	141	108.8	2.133	0.88	4.09
194	2	26	2	4	4.26	3.77	0.342	90.68	29.99	330.7	351.7	0.16	0.574	0.293	0.086	0.037	0.14	0.266	11.4	9.4	2	0.8	63.4	35.6	27.8	1.3	22	31.2	36	39	0.9	114	101.8	5.77	30	613	25.5	136	0.571	3.97	139	105.8	2.28	0.81	1.85
195	2	31	1	66	12.5	3.84	0.369	96.32	32.07	332.9	552.4	0.16	0.635	0.258	0.083	0.017	0.15	0.443	5.8	3.1	2.7	0.5	58.3	33.8	24.5	1.4	230	1.5	24	10	2.4	82	246.9	4.17	45	293	29.4	95	0.812	3.53	142.9	104.2	2.293	0.84	7.78
196	2	62	1	72	8.14	4.54	0.396	87.28	28.66	328.4	316	0.16	0.761	0.159	0.073	0.004	0.14	0.24	7.9	4.2	3.7	0.5	71.6	36.8	34.8	1.1	64	7.1	21	13	1.6	110	147.3	8.2	117	589	26.8	50	1.49	3.49	136.1	96.2	2.22	1.03	>10.00
197	2	21	1	15	8.92	5.66	0.467	82.57	27.61	334.4	319.6	0.16	0.756	0.112	0.111	0.017	0.14	0.248	5	2.1	2.9	0.4	77.6	46.3	31.3	1.5	55	2	32	69	0.5	88	373.7	4.27	74	397	25.1	127	0.612	4.24	137.2	103.7	2.291	0.86	>10.00
198	2	55	2	71	8.58	4.2	0.259	61.7	20.7	336	388	0.11	0.723	0.167	0.107	0.002	0.13	0.42	2.7	1.8	0.9	0.7	63.8	33.9	29.9	1.1	20	2.8	20	11	1.8	65	93.8	2.21	67	147	24.2	102	0.755	4.75	139.3	108.5	1.85	0.85	>10.00
199	2	73	2	19	6.8	2.67	0.262	98.1	31.5	321	90	0.12	0.711	0.176	0.09	0.019	0.15	0.1	11	7.8	3.2	0.7	56.2	29.4	26.8	1.1	132	9	24	51	0.5	140	137.6	5.14	38	215	34.9	95	0.813	3.89	140.2	104	2.05	0.97	9.60
200	2	50	1	21	6.39	4.07	0.373	91.6	31.9	349	259	0.15	0.465	0.286	0.13	0.11	0.13	0.3	3.2	1.5	1.7	0.5	62.7	38	24.7	1.5	26	4.3	26	11	2.4	100	230.3	3.66	63	734	28.5	80	0.95	3.34	140.8	103.5	2.199	0.67	0.92
201	2	75	2	12	6.43	2.21	0.184	83.3	28.1	337	238	0.16	0.748	0.131	0.098	0.02	0.18	0.3	17	8.3	8.7	0.5	49	26.2	22.8	1.1	19.1	6.2	29	20	1.5	74	50.1	3.81	39	217	26.7	75	1.01	2.56	139.8	99	1.86	0.72	>10.00
202	2	34	2	14	6.38	4.8	0.381	79.4	25.2	318	306	0.11	0.632	0.26	0.082	0.017	0.16	0.29	9	3.5	5.5	0.4	77.7	47.7	30	1.6	30	4.8	14	18	0.8	47	254	2.49	48	271	27.1	160	0.489	4.19	133.5	100.5	2.34	0.91	9.36
203	2	52	2	87	11.04	2.7	0.206	76.3	23.7	311	640	0.09	0.698	0.145	0.14	0.013	0.19	0.59	11.4	6.8	4.6	0.6	45	24	21	1.1	124.7	5.8	63	3	21	160	80.4	2.4	87	454	28.2	45	1.64	4.36	136.2	99.8	2.15	0.63	>10.00
204	2	10	2	140	16.49	3.74	0.283	75.87	24.7	325.6	544	0.2	0.582	0.209	0.206	0	0.28	0.397	5.4	2	3.4	0.4	73	28	45	0.6	130.9	2.8	68	156	0.4	430	118	4.74	16	171	12.5	112	0.689	3.85	137.2	100.1	2.066	0.93	>10.00
205	2	50	1	72	7.93	2.23	0.234	104.9	34.37	327.5	99.3	0.19	0.395	0.518	0.074	0.003	0.24	0.08	5.7	2.4	3.3	0.4	54	34	20	1.7	150.5	3.28	24	9	2.7	111	161.9	2.82	57	226	26.1	62	1.22	5.12	132.1	96.3	1.99	0.73	3.93
206	2	50	1	19	4.66	3.38	0.361	106.8	35.5	332	138	0.12	0.52	0.268	0.118	0.079	0.15	0.15	19.7	7.5	12.2	0.4	56	34	22	1.5	122.8	35.16	74	64	1.2	78	158.9	3.36	76	97	27.8	93	0.824	3.57	137	100.4	1.94	0.88	>10.00
207	2	71	2	49	6.18	3.95	0.324	82	25.8	315	293	0.11	0.619	0.254	0.074	0.05	0.14	0.3	4	2.7	1.3	0.7	63.4	34	29.4	1.2	76	15	27	22	1.2	123	115.3	4.94	63	487	19.3	110	0.703	4.05	135.2	102.4	2.153	0.93	5.09
208	2	66	1	81	7.25	3.89	0.352	90.5	28	310	244	0.11	0.725	0.134	0.105	0.032	0.13	0.25	2.6	2	0.6	0.8	68.6	32.5	36.1	0.9	14	11.3	20	10	2	55	98.9	3.82	61	252	37.6	74	1.029	3.97	142.3	99.9	2.23	1.02	>10.00
209	2	64	2	23	15.2	3.84	0.329	85.7	28.3	331	546	0.16	0.84	0.077	0.082	0	0.14	0.409	5.2	2.4	2.8	0.5	62.8	39.5	23.3	1.7	22	1	32	12	2.7	94	239.1	2.49	41	182	22.5	130	0.6	3.8	137.3	101.4	1.786	1.48	>10.00
210	2	66	1	16	8.21	4.28	0.398	93.04	30.98	333	308.3	0.17	0.722	0.199	0.068	0.007	0.12	0.248	4.1	1.7	2.4	0.4	68.6	42.4	26.2	1.6	24	3.9	20	14	1.4	86	268.9	8.46	82	377	20.4	120	0.646	4	136.8	106.2	2.22	0.97	6.65
211	2	56	1	51	7	5.4	0.464	85.9	28.5	332	277	0.17	0.661	0.205	0.111	0.017	0.14	0.186	7.3	4.2	3.1	0.6	68.9	39.6	29.3	1.4	35	2.7	20	14	1.4	145	144.1	3.19	74	462	29.2	120	0.645	4.32	138	99.2	2.407	0.8	>10.00
212	2	72	1	36	4.86	3.75	0.355	94.7	32	338	298	0.1	0.54	0.185	0.16	0.103	0.12	0.29	6.9	3.4	3.5	0.5	65.7	33.2	32.5	1	20	2.6	24	11	2.2	57	203.7	5.29	92	509	25.6	104	0.739	4.2	142	99.4	2.226	0.82	>10.00
213	2	75	1	43	4.43	2.67	0.282	105.6	35.78	338.7	213.9	0.16	0.529	0.263	0.148	0.05	0.15	0.17	11.4	5.4	6	0.5	65.5	32.9	32.6	1	16	4.1	26	14	1.9	76	155.6	2.23	47	491	36	98	0.789	3.33	136.8	89.2	2.094	0.55	1.60
214	2	72	1	30	5.52	4.17	0.356	85.4	28.46	333.3	286.1	0.17	0.617	0.186	0.103	0.084	0.16	0.17	5.9	3.4	2.5	0.6	55.8	34.1	21.7	1.6	161	48.2	38	28	1.4	109	131.8	3.52	85	318	24	100	0.773	4.1	136.8	100.5	2.28	0.85	>10.00
215	2	79	2	63	6.2	3.47	0.3	86.3	28.6	331	239	0.16	0.735	0.122	0.074	0.065	0.15	0.185	5	3.1	1.9	0.6	66.2	35.4	30.8	1.1	11	8.6	25	8	3.1	93	158.7	2.71	62	659	23.9	102	0.758	3.65	141.6	107.4	2.189	0.8	0.92
216	2	74	1	9	7.84	5.84	0.394	67.5	21.4	317	244	0.17	0.664	0.212	0.084	0.034	0.15	0.31	7.8	4.1	3.7	0.5	71.1	43.8	27.3	1.6	22	3.5	24	28	0.9	96	261.7	4.54	74	372	23.4	109	0.71	4.11	139.7	98.8	2.284	0.89	<0.80
217	2	64	1	44	17.22	3.54	0.355	100.4	33.42	333	456.2	0.16	0.695	0.099	0.087	0.117	0.13	0.36	6.3	2.1	4.2	0.3	65	30	35	0.9	15.8	2.48	39	20	2	136	113.9	5.5	64	221	31.4	81	0.94	3.32	138.9	97.6	2.17	0.97	>10.00
218	2	77	2	36	10.36	4.39	0.347	79	24.6	311	320	0.13	0.509	0.386	0.083	0.016	0.16	0.36	6.8	3.7	3.1	0.5	82	44.1	37.9	1.2	14	1.9	46	13	3.5	80	231.6	5.41	52	503	17.9	86	0.894	5.26	140.6	107.1	2.231	1.08	5.91
219	2	75	1	74	7.33	4.8	0.431	89.67	29.97	334.2	315.4	0.17	0.721	0.096	0.155	0.022	0.12	0.209	14.2	5.7	8.5	0.4	71.1	38	33.1	1.1	37	3.7	15	11	1.4	88	131.4	3.77	75	275	25.8	91	0.844	3.61	135.4	99.5	2.235	0.75	>10.00
220	2	61	2	16	5.72	5.31	0.428	80.74	26.67	330.3	211.8	0.17	0.466	0.428	0.076	0.022	0.17	0.18	5.9	3.3	2.6	0.6	68.5	36.4	32.1	1.1	79	5	23	28	0.8	95	278.3	8.51	84	234	29	76	1.002	4.52	138.9	93.6	2.385	1	<0.80
221	2	37	2	12	7.24	5.96	0.375	62.9	19.5	309	312	0.17	0.563	0.249	0.122	0.058	0.18	0.4	8	5.5	2.5	0.7	66.9	32.3	34.6	0.9	90	35.6	72	76	0.9	79	85.5	2.12	45	225	25.3	127	0.614	4.08	138.5	97.2	2.12	0.87	>10.00
222	2	70	1	115	5.48	2.77	0.233	84.1	28.9	343	391	0.09	0.551	0.263	0.108	0.071	0.14	0.37	4.5	3.3	1.2	0.7	60	27.1	32.9	0.8	40.5	4.89	17	10	1.7	75	74	4.56	71	391	24.1	48	1.54	2.62	141.3	108.7	2.01	0.93	>10.00
223	2	11	2	13	11.45	3.41	0.298	87.4	30.5	349	485	0.08	0.697	0.215	0.086	0.001	0.14	0.42	6.6	3.3	3.3	0.5	69.3	38.8	30.5	1.3	21	3.5	21	13	1.6	117	155.4	2.97	26	97	21.2	181	0.433	3.7	133.5	100.3	2.285	1.04	>10.00
224	2	84	1	102	5.1	2.65	0.271	102.3	32.1	314	435	0.11	0.753	0.076	0.11	0.051	0.15	0.43	8.3	4.1	4.2	0.5	73	34	39	0.9	23	3.5	23	13	1.8	59	149.4	7.57	138	514	30	59	1.26	3.02	147.4	107	2.22	0.85	>10.00
225	2	49	2	67	21.54	3.22	0.21	65.33	20.43	312.7	413.9	0.17	0.909	0.025	0.063	0.003	0.15	0.336	5.1	2.1	3	0.4	56.5	27.3	29.2	0.9	51	3.2	19	8	1.4	102	98.7	1.62	48	106	22.1	99	0.776	3	139.9	103.2	1.316	0.76	>10.00
226	2	54	1	68	5.54	4.08	0.35	85.79	28.37	330.7	260.4	0.16	0.735	0.078	0.157	0.03	0.13	0.199	8.1	5.8	2.3	0.7	68.1	33.1	35	0.9	105	50.8	16	20	0.8	111	115	2.46	94	373	27.7	96	0.797	3.65	133.9	96.9	2.079	0.74	>10.00
227	2	71	1	89	10.97	2.77	0.219	79.1	25.6	324	517	0.11	0.838	0.064	0.08	0.011	0.16	0.53	6.9	4.5	2.4	0.7	49	27	22	1.2	49.7	35.44	27	25	1.1	101	96.9	12.16	261	350	25.5	26	2.66	4.75	132.3	96.4	2.3	0.67	>10.00
228	2	61	1	60	11.3	3.62	0.315	87.11	29.24	335.7	461.4	0.17	0.849	0.084	0.055	0.011	0.15	0.306	24.8	19	5.8	0.8	59.8	28.9	30.9	0.9	654	24	150	193	0.8	388	101.4	4.25	87	220	23.8	82	0.929	3.58	131	101.7	1.991	0.93	>10.00
229	2	62	1	34	5.38	4.33	0.396	91.5	30.01	328	173	0.16	0.832	0.124	0.041	0.001	0.17	0.153	13.6	8.2	5.4	0.6	61.3	31.2	30.1	1	77	20.3	26	27	1	105	101.5	7.06	104	559	21.7	82	0.933	3.21	137.1	100.8	2.117	0.78	>10.00
230	2	30	2	78	19.81	3.43	0.298	86.89	28.63	329.5	621.3	0.17	0.773	0.173	0.038	0.015	0.18	0.37	5	2.4	2.6	0.5	65	28.7	36.3	0.8	121.2	3.71	24	51	0.5	142	183.7	4.25	47	217	26.2	78	0.98	3.18	138.8	102.6	2.13	0.98	>10.00
231	2	66	1	71	4.33	4.6	0.393	85.4	27.4	321	249	0.09	0.578	0.263	0.113	0.037	0.15	0.23	5.9	2.2	3.7	0.4	70	35.6	34.4	1	73.7	6.26	18	9	2	102	168.2	5.68	87	551	28.9	91	0.84	3.73	141.3	99.6	2.16	0.82	>10.00
232	2	64	1	19	12.28	3.97	0.351	88.38	29.88	338	270.8	0.16	0.812	0.108	0.076	0.003	0.15	0.2	12.3	3	9.3	0.2	57	34.5	22.5	1.5	39.4	3.36	54	39	1.4	51	182.9	5.06	78	180	27.6	77	0.99	3.99	136.4	102.8	1.87	1.15	7.32
233	2	74	1	44	4.72	3.71	0.371	100	33.06	330.6	249.5	0.17	0.721	0.128	0.119	0.019	0.14	0.162	9.4	4.4	5	0.5	70.7	37.9	32.8	1.2	28	6.9	26	16	1.6	86	121.7	4.61	62	806	25.5	130	0.597	3.61	133.2	97.9	2.068	0.84	>10.00
234	2	54	2	99	12.26	3.67	0.312	85	26.7	314	347	0.12	0.634	0.157	0.085	0.113	0.15	0.37	7.5	2.9	4.6	0.4	72	33.8	38.2	0.9	50.5	7.62	21	16	1.3	146	107.8	4.55	140	506	25.4	37	1.93	3.49	138.9	100.5	2.44	0.86	>10.00
235	2	57	2	11	6.2	4.52	0.388	85.8	29.2	341	174	0.16	0.576	0.21	0.081	0.126	0.13	0.136	4.3	2.1	2.2	0.5	72.9	44.5	28.4	1.6	17	15.9	20	20	1	71	250.2	3.98	59	261	20.9	113	0.685	4.07	137.8	104.6	2.204	0.95	<0.80
236	2	60	1	6	5.33	3.68	0.378	102.7	34.5	336	343	0.09	0.723	0.139	0.099	0.03	0.12	0.32	19	4.9	14.1	0.3	56	33.2	22.8	1.5	34.2	1.44	23	15	1.5	53	127.1	4.37	86	168	37.5	66	1.14	3.63	140.9	90	2.18	0.74	9.01
237	2	60	2	94	6.86	3.45	0.284	82.5	27.46	332.9	258.9	0.16	0.769	0.156	0.072	0.001	0.17	0.18	11.3	5	6.3	0.4	57	28	29	1	19.8	4.98	23	11	1.8	50	103.3	2.37	33	145	25.4	170	0.46	4.29	122	90.7	2.08	0.84	8.02
238	2	43	1	16	12.3	4.54	0.397	87.5	29.3	336	252	0.16	0.901	0.049	0.048	0.001	0.13	0.223	28.1	15.2	12.9	0.5	62.8	38.2	24.6	1.6	56	1.3	37	72	0.5	81	250.8	6.08	67	326	21.4	145	0.537	4.67	131.9	98.6	2.147	1.13	>10.00
239	2	46	1	5	7.2	5.19	0.444	85.5	28.7	336	182	0.17	0.63	0.201	0.078	0.083	0.13	0.152	22	4.6	17.4	0.2	64.4	43.8	20.6	2.1	26	5.4	28	41	0.7	103	289.9	5.14	89	450	22	105	0.736	3.52	138.5	105.5	2.189	1	<0.80
240	2	78	1	23	5.12	4.59	0.395	86.1	28.1	327	260	0.09	0.608	0.199	0.162	0.027	0.13	0.24	8.5	3.2	5.3	0.4	71	34.3	36.7	0.9	33	10.63	41	27	1.5	66	130	3.56	83	684	23.5	62	1.22	3.91	138.6	104	2.04	0.75	>10.00
241	2	75	2	23	7	4.12	0.358	86.78	29	334.2	235.7	0.16	0.564	0.339	0.078	0.014	0.13	0.187	5.8	1.6	4.2	0.3	66.2	39.3	26.9	1.5	21	2.4	15	19	0.8	82	261.9	6.33	75	530	25	78	0.978	3.81	144.3	106.2	2.315	0.78	3.55
242	2	59	1	20	5.99	4.22	0.354	83.9	27.7	331	355	0.09	0.716	0.154	0.09	0.035	0.13	0.32	7.6	2.6	5	0.3	54	32.3	21.7	1.5	14.1	5.69	16	7	2.3	61	170.5	3.8	68	288	31.1	77	0.99	4.54	139.1	99.8	2.14	0.69	>10.00
243	2	51	2	39	7.06	3.39	0.297	87.56	29.62	338.2	283.9	0.17	0.616	0.286	0.076	0.017	0.13	0.21	9.6	3	6.6	0.3	56	31.2	24.8	1.3	13.7	8.06	22	12	1.8	46	214.1	4.78	63	128	26.8	67	1.13	3.45	141.9	105	2.11	0.86	<0.80
244	2	73	1	44	7.55	3.27	0.233	71.3	23.5	330	235	0.09	0.639	0.212	0.07	0.07	0.16	0.2	4.2	1.8	2.4	0.4	71.3	36.5	34.8	1	19	11.9	16	12	1.3	127	175.5	7.83	88	228	23.4	87	0.877	3.75	127.6	93.1	1.94	0.68	>10.00
245	2	80	1	102	5.12	3.59	0.283	78.8	25.1	318	370	0.1	0.635	0.135	0.197	0.027	0.18	0.35	6.4	2.9	3.5	0.5	66	32.3	33.7	1	33.6	20.01	31	6	5.2	127	144.5	5	88	770	25.2	39	1.86	4.04	138.3	99.7	2.28	0.78	>10.00
246	2	61	1	86	11.92	3.69	0.312	84.73	28.32	334.3	521.6	0.16	0.646	0.127	0.18	0.041	0.14	0.38	5.2	2.6	2.6	0.5	58.4	32.1	26.3	1.2	45	1.2	11	12	0.9	85	127.9	2.66	72	174	27.2	80	0.951	4.26	134.1	95.5	2.144	0.91	>10.00
247	2	77	2	74	7.5	3.45	0.29	84.13	28.13	334.4	324.5	0.16	0.309	0.412	0.152	0.118	0.16	0.26	5.2	2.9	2.3	0.6	64.8	30.3	34.5	0.9	42	52.3	15	4	3.8	75	58.5	1.3	84	612	18.1	42	1.733	3.4	132.9	96.8	2.657	0.68	>10.00
248	2	42	1	10	6.1	4.35	0.368	84.7	28.9	341	149	0.16	0.648	0.244	0.078	0.026	0.13	0.132	3.8	1.8	2	0.5	73.6	46.5	27.1	1.7	27	3.8	39	31	1.3	112	197.8	2.67	58	940	25.4	104	0.74	4.14	142.3	101.4	2.194	0.99	3.34
249	2	36	2	28	4.3	4.58	0.292	63.8	20.88	327.3	258.8	0.17	0.624	0.271	0.043	0.048	0.19	0.25	9.8	4.3	5.5	0.4	75	45	30	1.5	14	15.6	12	10	1.6	50	236.7	4.02	74	194	31.7	184	0.427	3.9	137.5	103.4	2.32	0.84	3.90
250	2	66	2	38	9.33	4.37	0.402	92	30	326	291	0.1	0.574	0.324	0.068	0.031	0.12	0.28	9.3	3.4	5.9	0.4	70	41.2	28.8	1.4	24	5.18	26	22	1.2	64	272.1	8.88	78	283	26.5	56	1.34	4.47	138.7	101	2.16	0.98	2.15
251	2	39	1	14	9.51	4.53	0.4	88.34	28.79	325.9	209.4	0.17	0.835	0.093	0.065	0.006	0.13	0.165	6.5	2.8	3.7	0.4	54.1	34.9	19.2	1.8	22	3.5	18	11	1.6	55	192.4	3.79	58	415	26.4	116	0.669	3.81	137.2	106.6	2.064	1.05	9.53
252	2	29	1	13	7.04	5.17	0.382	73.9	22.6	306	275	0.12	0.785	0.084	0.087	0.04	0.15	0.29	8.3	3.9	4.4	0.5	67.9	40.5	27.4	1.5	22	79.2	12	12	1	64	155	3.48	88	782	26.7	81	0.945	4.27	138.6	102.7	2.313	0.77	>10.00
253	2	56	1	33	6.46	4.13	0.38	91.8	30.98	337.5	233.9	0.16	0.775	0.109	0.078	0.035	0.13	0.19	7.5	2.1	5.4	0.3	68	36.8	31.2	1.2	32.9	1.46	21	18	1.2	89	171	3.3	77	172	25.5	197	0.4	4.07	138.6	104.7	2.24	0.76	1.53
254	2	37	2	40	6.51	4.32	0.352	81.54	26.36	323.3	434.2	0.17	0.616	0.26	0.082	0.035	0.16	0.324	2.5	0.9	1.6	0.4	68.4	34.2	34.2	1	20	4.3	10	9	1.1	85	139.5	3.43	48	266	27.5	130	0.6	4.49	137.9	103.6	2.316	0.89	>10.00
255	2	64	1	78	4.74	3.8	0.338	88.79	29.84	336.1	373.1	0.17	0.685	0.199	0.091	0.019	0.14	0.26	4.3	3.8	0.5	0.9	65	38.3	26.7	1.4	14	2.9	12	7	1.7	63	153.1	4.75	77	294	26.2	112	0.689	4.66	138.5	100.3	2.331	0.99	8.84
256	2	67	1	94	14.25	3.58	0.309	86.39	28.03	324.4	385.5	0.16	0.694	0.179	0.082	0.037	0.15	0.29	2.6	1.7	0.9	0.7	74.1	35.3	38.8	0.9	33	3.3	12	7	1.7	68	115.5	1.75	58	471	20.9	98	0.783	3.18	137.4	101.7	2.14	0.79	>10.00
257	2	65	2	36	6.51	5.45	0.342	62.67	19.44	310.2	269.2	0.16	0.602	0.153	0.088	0.14	0.16	0.24	3.4	1.2	2.2	0.4	63.1	38.9	24.2	1.6	13	2	15	8	1.9	68	198.6	2.47	56	141	27.6	120	0.647	4.57	142.1	104.1	2.307	0.92	1.90
258	2	66	2	60	7	3.99	0.344	86.17	29.04	337	155.2	0.17	0.7	0.137	0.117	0.044	0.16	0.12	10.9	4.2	6.7	0.4	72	35.7	36.3	1	55.1	4.71	22	11	2	124	105.2	2.49	72	257	30.6	116	0.67	3.71	136.7	97.5	2.38	0.78	>10.00
259	2	62	1	17	8.3	4.13	0.391	94.8	31.7	334	187	0.17	0.806	0.093	0.063	0.033	0.22	0.151	21.8	15.2	6.6	0.7	66.7	34.1	32.6	1	80	11.4	16	6	2.7	74	123.2	15.86	124	404	37.7	29	2.383	4.05	133.8	95.5	2.087	0.9	>10.00
260	2	69	1	44	6.9	4.25	0.357	84	28	334	298	0.17	0.837	0.1	0.025	0.035	0.13	0.217	2.5	1.5	1	0.6	62.1	33.7	28.4	1.2	42	4.8	24	6	4	96	105.8	1.78	76	326	26.3	102	0.755	3.87	135.1	95.2	2.18	0.77	>10.00
261	2	63	2	23	3.64	3.63	0.334	92.13	29.57	321	116.1	0.18	0.639	0.162	0.104	0.086	0.14	0.083	11.9	4.1	7.8	0.3	57.5	32.3	25.2	1.3	20	2.5	24	15	1.4	53	101.5	1.84	32	79	51.6	139	0.561	3.64	139.6	99.8	2.178	0.8	5.07
262	2	7	1	24	8.28	4.63	0.399	86.3	28.27	327.5	394.9	0.16	0.576	0.269	0.14	0.011	0.14	0.265	8.4	1.7	6.7	0.2	80.2	47.7	32.5	1.5	27	8.8	35	33	1.1	149	216.6	3.64	23	126	18.2	146	0.536	4.22	136.6	99.6	2.57	1.05	<0.80
263	2	72	1	17	5.13	4.65	0.394	84.7	27.7	327	254	0.09	0.545	0.273	0.088	0.082	0.14	0.22	4.4	2.2	2.2	0.5	62.1	38	24.1	1.6	46	19.8	21	16	1.3	59	209.6	5.83	88	697	27.3	87	0.882	4.17	141.9	101.5	2.236	0.91	2.83
264	2	31	1	35	6.78	4.47	0.391	87.46	29.46	336.9	452.1	0.17	0.529	0.309	0.111	0.046	0.13	0.3	7.8	3.2	4.6	0.4	69.2	38	31.2	1.2	58.4	4.78	19	16	1.2	73	172.5	2.82	74	591	29.7	79	0.96	4.66	138.2	99.4	2.33	1.01	>10.00
265	2	20	2	25	8.71	3.99	0.343	86	28.1	327	602	0.08	0.521	0.28	0.137	0.052	0.15	0.51	2.7	1.6	1.1	0.6	64.4	33.7	30.7	1.1	42	2.52	25	33	0.8	60	189.1	4.11	60	600	27.8	112	0.69	3.9	138.6	97.9	2.31	0.84	>10.00
266	2	73	2	74	5.49	4.16	0.38	91.34	30.21	330.7	223.8	0.16	0.637	0.275	0.069	0.016	0.14	0.205	4.4	1.7	2.7	0.4	68.8	37.5	31.3	1.2	20	4.4	16	6	2.7	72	205.5	6.77	81	284	22.8	62	1.21	3.79	141.8	111.7	2.222	1	3.41
267	2	67	1	53	11.9	4.43	0.39	88	28.83	327.6	219.7	0.19	0.801	0.031	0.109	0.058	0.13	0.21	4.8	1.8	3	0.4	64.9	32.9	32	1	208	3.6	38	31	1.2	157	104.1	5.66	53	72	38.5	86	0.888	4.52	133.2	93.4	2.088	0.87	>10.00
268	2	19	1	81	9.06	4.89	0.415	84.9	27.2	320	548	0.11	0.581	0.301	0.102	0.009	0.12	0.53	5.8	2.7	3.1	0.5	69.8	34.7	35.1	1	127	7.9	26	30	0.9	257	86.7	3.18	60	224	19.2	134	0.582	4.33	132	99.2	2.065	1	>10.00
269	2	73	1	30	6.82	5.22	0.451	86.4	29.9	346	371	0.1	0.569	0.232	0.106	0.087	0.12	0.34	5	2.6	2.4	0.5	64.8	36.1	28.7	1.3	20	6.3	15	11	1.4	53	150.4	2.87	64	594	27.1	115	0.672	3.78	135.7	90.7	2.343	0.77	3.84
270	2	60	1	91	3.06	3.6	0.32	88.9	28.1	316	367	0.1	0.67	0.186	0.124	0.02	0.12	0.35	3.3	2.7	0.6	0.8	61.1	31.1	30	1	28.9	2.51	21	40	0.5	63	108.7	4.52	64	269	26.2	109	0.71	3.57	141.4	98.4	2.23	0.78	>10.00
271	2	58	1	44	6.16	4.54	0.396	87.29	28.95	331.6	364.1	0.16	0.773	0.14	0.071	0.007	0.14	0.23	6.4	1.5	4.9	0.2	69.9	42	27.9	1.5	29	3.2	19	21	0.9	93	339	3.01	70	364	23.1	98	0.783	3.77	139.8	99.2	2.387	0.88	1.01
272	2	65	1	114	9.12	3.17	0.267	84.11	27.98	332.6	485.4	0.16	0.632	0.233	0.064	0.067	0.14	0.36	3.2	2.7	0.5	0.8	68.4	32	36.4	0.9	65.4	2.48	15	3	5	82	168.9	12.78	362	745	24.8	19	3.41	2.85	137.6	97.8	2.67	0.59	>10.00
273	2	69	1	33	4.11	4.72	0.311	65.87	21.04	319.4	349.3	0.17	0.784	0.124	0.072	0.016	0.17	0.28	6	2.3	3.7	0.4	60.4	31.7	28.7	1.1	25	4.9	21	18	1.2	78	162.6	4.44	78	341	28.1	112	0.693	4.12	137.7	94.1	2.137	0.81	>10.00
274	2	66	1	75	15.29	3.5	0.289	82.65	27.96	338.3	631	0.16	0.842	0.091	0.019	0.043	0.14	0.49	8.6	4.8	3.8	0.6	58.8	20.5	38.3	0.5	102.7	3.22	11	6	1.4	117	71.1	4.27	70	628	23.6	61	1.227	3.2	134.7	100.3	1.7	0.84	>10.00
275	2	41	2	42	9.44	3.99	0.335	83.74	27.94	333.7	309.9	0.16	0.67	0.204	0.095	0.029	0.13	0.25	18.1	4.3	13.8	0.2	64.5	37.8	26.7	1.4	14.3	1.37	18	11	1.6	88	166.2	2.59	65	533	27.1	49	1.51	3.95	138.5	100.5	2.31	0.74	>10.00
276	2	59	2	58	4.36	4.43	0.39	88	29.1	331	264	0.12	0.53	0.307	0.112	0.044	0.13	0.28	9.2	3.4	5.8	0.4	70.9	38.1	32.8	1.2	12	1.43	20	15	1.3	83	122.1	3.23	82	388	29.2	65	1.16	3.47	140.5	101.1	2.26	0.87	3.91
277	2	76	2	17	5.36	4.01	0.345	86	28.9	336	309	0.1	0.513	0.368	0.078	0.034	0.13	0.3	9	1.7	7.3	0.2	62.6	41	21.6	1.9	20	1.2	12	9	1.3	54	262	2.77	60	119	22.3	125	0.62	3.57	142.8	107.9	2.2	0.77	<0.80
278	2	51	1	30	4.31	3.86	0.345	89.49	30.5	340.8	262.2	0.18	0.901	0.041	0.058	0.001	0.16	0.18	15.8	10.7	5.1	0.7	43.7	25.8	17.9	1.4	79.3	10.76	149	38	3.9	78	77.1	6.64	89	240	24.6	100	0.77	4.15	136.7	100.3	1.95	0.7	>10.00
279	2	29	2	66	7.34	3.69	0.321	87	29	333	240	0.12	0.664	0.2	0.127	0.008	0.13	0.26	2.7	1.7	1	0.6	67.8	36.2	31.6	1.1	13.5	2.8	10	5	2	74	105.3	3.31	56	694	24.9	130	0.6	3.99	136.2	100.2	2.21	0.83	>10.00
280	2	35	1	27	13.04	5.52	0.337	61.03	18.16	297.5	156.4	0.15	0.857	0.094	0.046	0.003	0.18	0.12	3.5	1.8	1.7	0.5	50.8	29.7	21.1	1.4	53	2	12	29	0.4	88	236.4	3.51	62	328	26.6	101	0.766	4.69	140.7	104.8	2.155	0.85	>10.00
281	2	71	1	22	6.75	4.67	0.417	89.31	29.74	333	351.4	0.16	0.48	0.231	0.133	0.152	0.13	0.27	5.5	2.3	3.2	0.4	65.6	37.8	27.8	1.4	27.8	6	30	19	1.6	105	163.1	4.51	99	533	31	88	0.87	4.78	139.3	100.5	2.29	0.88	1.14
282	2	27	2	55	7.47	3.66	0.345	94.33	31.53	334.3	621.4	0.16	0.651	0.216	0.078	0.047	0.12	0.44	7.4	3.3	4.1	0.4	75.8	40.9	34.9	1.2	28	1.5	14	8	1.8	75	184.9	3.69	64	791	25.1	132	0.591	4.48	138.9	102.7	2.28	0.86	2.89
283	2	43	2	20	4.75	5.08	0.361	70.99	21.86	307.9	374.7	0.16	0.597	0.318	0.066	0.014	0.17	0.291	7.2	3	4.2	0.4	82.2	45.3	36.9	1.2	14	2.7	15	10	1.5	62	263.8	2.97	51	224	23	121	0.639	4.25	137.9	104.3	2.361	1.04	0.81
284	2	43	2	32	4.55	3.67	0.336	91.6	29.4	321	251	0.12	0.422	0.424	0.11	0.033	0.13	0.27	8.2	2.9	5.3	0.4	69	39.9	29.1	1.4	9.5	1.78	20	5	4	54	164	2.51	61	353	24.2	53	1.39	3.87	140.7	105.5	2.2	0.77	<0.80
285	2	26	2	49	5.21	4.03	0.294	72.87	22.33	306.5	533.6	0.17	0.688	0.122	0.164	0.02	0.19	0.43	2.1	1.6	0.5	0.8	71.9	39.2	32.7	1.2	27.8	4	10	9	1.1	87	165	3.67	35	447	25.5	74	1.03	4.23	141.6	102.4	2.26	0.82	>10.00
286	2	5	2	13	10.13	4.27	0.364	85.3	28.48	333.9	352.1	0.16	0.204	0.623	0.112	0.055	0.15	0.27	3.9	3.5	0.4	0.9	57.8	41.1	16.7	2.5	14.1	70.65	42	90	0.5	250	136	3.61	24	335	21	51	1.46	4.37	138.7	103.6	2.66	0.81	<0.80
287	2	64	1	36	8.5	5.02	0.47	93.6	31.9	340	200	0.16	0.432	0.319	0.115	0.122	0.13	0.25	11.9	3.8	8.1	0.3	70.1	41.5	28.6	1.5	147.1	4.56	83	116	0.7	150	175.8	3.56	69	305	28.8	79	0.97	4.06	141	101.9	2.48	0.73	3.33
288	2	52	2	34	7.1	3.98	0.318	80	26.7	334	427	0.16	0.647	0.229	0.079	0.037	0.14	0.317	2.3	1.9	0.4	0.8	75.7	35.5	40.2	0.9	18	10.6	16	13	1.2	100	133.2	4.43	56	196	29.1	136	0.572	3.78	136.3	100.3	2.006	0.87	5.25
289	2	36	1	7	5.5	5.41	0.421	77.8	26	334	346	0.16	0.634	0.265	0.078	0.02	0.14	0.275	9.5	3.6	5.9	0.4	79	44.7	34.3	1.3	32	2.2	38	69	0.6	73	422.3	4.03	81	643	21.6	102	0.755	4.25	139.3	98.4	2.512	0.84	<0.80
290	2	20	1	66	7.57	4.88	0.37	75.7	24.36	321.8	551.7	0.16	0.724	0.149	0.083	0.029	0.15	0.38	3.4	1.6	1.8	0.5	79.2	40.4	38.8	1	69	4.3	14	10	1.4	150	150.7	2.61	64	779	24.8	110	0.705	4.58	135.5	98.2	2.416	1.02	5.20
291	2	52	1	75	14.3	5.14	0.479	93.25	30.4	326	723.5	0.16	0.804	0.09	0.088	0.014	0.15	0.503	12.9	6.7	6.2	0.5	66.6	34.2	32.4	1.1	187	10.2	29	68	0.4	200	177.8	5.03	77	161	17.8	135	0.576	5.24	136.2	102.2	2.021	0.94	>10.00
292	2	66	1	20	5.09	5.86	0.386	65.91	20.71	314.2	169.9	0.16	0.55	0.265	0.138	0.04	0.17	0.152	4	2.5	1.5	0.6	70.2	45.2	25	1.8	43	9.3	25	20	1.3	123	228.4	7.26	87	279	22.4	94	0.821	4.59	140.7	104.7	2.39	0.86	>10.00
293	2	76	1	18	4.65	4.08	0.371	90.9	33.6	369	279	0.09	0.497	0.308	0.135	0.043	0.11	0.24	11	3.8	7.2	0.3	65.8	42.7	23.1	1.8	36.6	5.91	72	90	0.8	64	261.6	6.54	174	582	21.6	54	1.374	3.79	141	103.4	2.3	0.84	<0.80
294	2	42	2	21	9.28	4.22	0.266	63	18.5	293	694	0.09	0.737	0.193	0.059	0.009	0.18	0.64	5.3	2.8	2.5	0.5	58.9	29.5	29.4	1	52	0.65	21	18	1.2	68	153.3	3.56	49	387	25.5	112	0.69	3.5	140	101	2.05	0.95	<0.80
295	2	70	1	92	14.97	3.58	0.309	86.3	27.4	317	530	0.09	0.771	0.161	0.056	0.009	0.14	0.47	2.8	1.1	1.7	0.4	78.8	36.7	42.1	0.9	45	6.4	8	10	0.8	61	220.3	9.89	100	615	26.2	65	1.16	3.48	141.2	103.2	2.08	0.5	>10.00
296	2	10	2	100	9.6	3.6	0.273	75.9	24.9	328	521	0.18	0.558	0.324	0.097	0.012	0.27	0.35	6.6	4.2	2.4	0.6	71.6	32.9	38.7	0.9	20	7.5	15	6	2.5	218	60	0.73	21	126	25.3	148	0.528	3.71	136.5	103.4	2.255	0.77	>10.00
297	2	57	2	140	21.11	3.1	0.221	71.38	22.82	319.7	673.9	0.17	0.872	0.083	0.015	0.003	0.21	0.417	6.2	3.1	3.1	0.5	60.4	30.2	30.2	1	54	1.8	13	13	1	129	32.3	3.88	48	229	24.8	100	0.772	3.96	139.2	100.7	2.083	0.87	>10.00
298	2	58	2	95	6.4	3.88	0.299	76.9	25.5	332	444	0.16	0.697	0.173	0.106	0.017	0.14	0.387	4.7	2.6	2.1	0.6	72	38.3	33.7	1.1	28	3.3	14	15	0.9	74	147.5	2.94	43	151	22.9	168	0.467	3.53	136.9	95.1	2.19	1.11	>10.00
299	2	50	1	92	9.28	4.64	0.288	62.1	19.4	313	480	0.09	0.741	0.173	0.079	0.006	0.14	0.44	4.2	2.2	2	0.5	63.9	30.9	33	0.9	84	6.1	15	31	0.5	71	99	2.62	63	456	29.5	124	0.625	4.31	135.2	99	2.252	0.77	>10.00
300	2	67	1	91	10.01	4.15	0.353	85.1	26.3	309	430	0.1	0.685	0.166	0.109	0.031	0.14	0.42	5.1	2.2	2.9	0.4	72.1	33	39.1	0.8	43	1.57	18	10	1.8	45	184.2	3.64	233	280	28.6	55	1.345	4.29	141.8	104.8	2.334	0.83	>10.00
301	2	38	2	43	7	4.09	0.343	83.7	28.8	344	304	0.16	0.617	0.237	0.136	0.004	0.14	0.231	10.1	3	7.1	0.3	73.1	37.2	35.9	1	32.6	7.85	22	27	0.8	51	206.9	2.76	42	105	24.6	117	0.66	3.39	139.3	100.8	1.989	1.03	>10.00
302	2	66	1	121	12.3	2.57	0.224	87.2	26.5	304	258	0.1	0.701	0.181	0.083	0.032	0.17	0.27	32.1	24	8.1	0.7	60.2	21	39.2	0.5	116	11.2	18	14	1.3	171	20.5	2.39	67	98	28.5	137	0.57	3.61	133.2	100.3	1.66	0.83	>10.00
303	2	65	2	18	6.33	4.16	0.353	84.9	27.9	329	289	0.12	0.476	0.438	0.068	0.013	0.15	0.3	5.7	3.2	2.5	0.6	65.6	40.3	25.3	1.6	65	4.8	34	37	1.3	73	156.1	2.44	45	212	24.9	156	0.502	3.7	143.3	105.1	2.13	0.96	5.81
304	2	54	2	108	7.76	2.41	0.216	89.6	28.6	319	448	0.11	0.602	0.219	0.076	0.079	0.24	0.45	5.8	4.2	1.6	0.7	66.2	28	38.2	0.7	97	3.31	21	11	1.9	162	142.5	3.11	99	220	28	67	1.12	3.15	141.2	102.5	2.1	0.87	>10.00
305	2	51	1	75	7.96	2.37	0.211	89.04	28.41	319.1	262.4	0.17	0.544	0.251	0.079	0.119	0.23	0.199	6.7	2.9	3.8	0.4	52	26.3	25.7	1	20	4.7	10	3	3.3	56	100	5.03	184	416	15	34	2.096	4.25	134.5	102.6	2.026	0.64	>10.00
306	2	68	1	50	9.07	4.62	0.393	84.97	27.94	328.8	260.9	0.17	0.776	0.132	0.072	0.012	0.16	0.202	17.2	9	8.2	0.5	66.2	32	34.2	0.9	355	10.7	132	59	2.2	206	136.6	4.42	63	451	26.4	133	0.586	2.97	136.2	91.7	2.01	0.64	>10.00
307	2	73	1	14	6.4	4.7	0.402	85.4	29.6	346	185	0.17	0.577	0.293	0.088	0.037	0.13	0.148	5.3	2.5	2.8	0.5	71.2	41.6	29.6	1.4	22	9.9	19	16	1.2	71	251.3	7.1	72	375	27.1	90	0.854	4	140	98.9	2.356	0.97	<0.80
308	2	71	1	7	9.83	5.17	0.483	93.37	28.69	307.2	217.6	0.17	0.792	0.106	0.063	0.036	0.13	0.181	2.6	1.7	0.9	0.7	66.3	39.8	26.5	1.5	16	4.7	16	9	1.8	70	110.3	4.1	76	377	30.7	148	0.528	3.89	140.5	101	2.15	0.88	>10.00
309	2	59	2	85	8.24	3.4	0.311	91.55	30.57	333.9	844	0.16	0.699	0.244	0.052	0.003	0.14	0.65	15.1	8.3	6.8	0.5	66	28.4	37.6	0.8	60.5	3.84	55	32	1.7	161	76.4	5.94	60	346	26.2	132	0.59	3.45	138.3	100.8	2.106	1.07	>10.00
310	2	48	1	11	14	4.06	0.377	92.9	31.42	338.2	271.3	0.16	0.85	0.081	0.063	0.004	0.14	0.212	7.6	2.5	5.1	0.3	62.4	40.3	22.1	1.8	187	1.1	22	28	0.8	49	281.6	4.89	69	387	25.3	166	0.472	4.34	140.7	101.4	2.097	1.1	>10.00
311	2	72	2	13	7.42	4.08	0.364	89.28	29.1	326	200.2	0.16	0.648	0.164	0.146	0.035	0.14	0.16	5.6	3.5	2.1	0.6	69.8	40.1	29.7	1.4	16	2	11	8	1.7	75	250.4	1.55	57	191	26.9	101	0.765	3.71	142.3	104	2.23	0.79	<0.80
312	2	59	1	39	6.57	4.23	0.381	90.1	28.8	320	352	0.1	0.604	0.163	0.094	0.131	0.14	0.34	7	6	1	0.9	63.1	32.9	30.2	1.1	74.2	92.95	19	16	1.2	90	182.8	5.48	69	227	26.2	86	0.89	3.78	140.2	102.8	2.32	0.79	7.33
313	2	81	2	16	8.73	4.11	0.363	88.3	28.7	325	285	0.09	0.729	0.136	0.109	0.017	0.13	0.26	13.9	6.6	7.3	0.5	66.7	32.5	34.2	1	26.8	18.46	41	32	1.3	87	74.4	4.66	62	547	27.1	104	0.74	4	135	95.4	2.14	0.81	1.08
314	2	77	2	81	7.03	4.32	0.38	88.03	28.87	327.9	337.8	0.16	0.582	0.289	0.082	0.037	0.13	0.27	2.4	1.4	1	0.6	68.7	38.2	30.5	1.3	16	2.3	13	12	1.1	64	120.3	4.28	66	127	27	121	0.642	4.49	138.3	100.1	2.076	1.08	9.35
315	2	60	1	7	6.55	5.14	0.435	84.54	28.44	336.4	194.2	0.16	0.389	0.436	0.096	0.072	0.13	0.16	13.6	3.4	10.2	0.3	63.2	34.8	28.4	1.2	40	8.27	14	20	0.7	46	231.6	5.61	57	412	26.4	96	0.8	3.69	139.7	103.7	2.16	0.77	<0.80
316	2	81	2	38	4.67	3.76	0.339	90.2	28.7	319	198	0.11	0.531	0.229	0.229	0.002	0.14	0.21	8.5	3	5.5	0.4	65.1	41.5	23.6	1.8	32	6.2	17	11	1.5	57	227.6	2.12	82	170	32.3	103	0.75	3.32	145	97.8	2.29	0.58	0.81
317	2	37	1	16	3.92	3.85	0.323	83.9	26.8	319	250	0.09	0.826	0.138	0.01	0.023	0.13	0.23	5.7	1.7	4	0.3	54.2	32.8	21.4	1.5	54.6	1.8	12	28	0.4	54	284.1	6.05	69	184	26.4	51	1.46	4.58	136.3	100.2	2.09	0.9	>10.00
318	2	49	1	78	6.39	3.91	0.334	85.34	28.44	333.2	322.5	0.16	0.552	0.338	0.08	0.022	0.14	0.22	10.7	7.4	3.3	0.7	62.3	37.9	24.4	1.6	119	11.3	81	102	0.8	71	183.3	2.28	78	459	23.1	93	0.825	3.49	133.7	98.7	2.052	0.93	>10.00
319	2	17	1	13	14.43	4.55	0.261	57.29	17.27	301.4	222.9	0.15	0.929	0.042	0.028	0	0.27	0.16	4.8	3.6	1.2	0.8	43.6	24.3	19.3	1.3	27	11.9	309	30	10.3	133	38.7	13.22	116	497	11.9	44	1.646	6.91	139.2	98	1.861	0.9	>10.00
320	2	64	2	36	6.9	2.85	0.249	87.41	28.06	321.1	350.5	0.16	0.739	0.176	0.054	0.024	0.15	0.262	3.4	2.1	1.3	0.6	62	33.5	28.5	1.2	23	1.6	17	26	0.7	77	130	2.63	48	289	26.1	195	0.403	3.44	141.2	102.7	2.076	1.02	>10.00
321	2	43	2	58	6.07	4.09	0.346	84.6	27.4	324	527	0.09	0.677	0.208	0.082	0.023	0.13	0.48	4.9	1.3	3.6	0.3	64.6	30.9	33.7	0.9	35.7	1.21	29	26	1.1	64	195.1	2.52	55	498	27	81	0.94	4.02	140.8	104.2	2.18	0.82	1.68
322	2	39	1	9	12.67	5.14	0.427	83.06	27.77	334.3	234	0.16	0.793	0.146	0.06	0	0.14	0.197	11.3	3.5	7.8	0.3	68	42.1	25.9	1.6	50	0.4	41	47	0.9	62	232.1	6.58	84	281	21.7	172	0.455	4.43	133.7	99	2.14	1.09	>10.00
323	2	76	2	45	3.25	2.54	0.268	105.5	35	332	365	0.11	0.505	0.243	0.188	0.052	0.17	0.37	5.9	4.6	1.3	0.8	58.3	28.9	29.4	1	96.1	4.08	62	20	3.1	145	96.4	4.9	47	118	24.5	65	1.164	3.34	135.9	101.7	2.27	0.66	8.67
324	2	56	1	23	5.6	4.62	0.401	86.8	29.7	342	233	0.1	0.502	0.309	0.148	0.036	0.11	0.22	3.8	2.5	1.3	0.7	68.4	39.8	28.6	1.4	25	1.9	44	46	1	90	179.3	4.96	115	570	33.3	107	0.721	3.37	140.7	98.8	2.253	0.89	2.27
325	2	32	2	109	8.09	2.67	0.233	87.3	24.7	283	277	0.13	0.495	0.18	0.067	0.244	0.21	0.3	12.6	10.4	2.2	0.8	69.8	26.4	43.4	0.6	59.2	8.65	40	19	2.1	241	79.6	6.5	75	195	30.8	64	1.18	4.89	138.7	102.8	1.94	0.76	>10.00
326	2	74	1	97	7.46	2.66	0.249	93.48	29.59	316.5	483	0.16	0.613	0.237	0.1	0.047	0.17	0.37	10.9	4.9	6	0.4	67.4	29.2	38.2	0.8	36.7	2.28	31	19	1.6	66	92.5	2.47	106	106	28.5	56	1.34	4.8	141	101.2	2.23	0.85	>10.00
327	2	71	1	54	9.83	3.06	0.295	96.4	31.7	329	247	0.12	0.767	0.132	0.095	0.003	0.13	0.27	6.1	2.9	3.2	0.5	64.6	35.1	29.5	1.2	23	35.9	22	13	1.7	84	121.2	6.21	87	249	24.9	91	0.843	3.96	138.3	104.8	2.292	0.77	>10.00
328	2	54	2	85	6.35	3.1	0.243	78.18	25.23	322.8	190.2	0.17	0.559	0.353	0.055	0.024	0.19	0.15	3.4	2.8	0.6	0.8	70.6	27.2	43.4	0.6	53	6.4	8	6	1.3	127	144.5	4.96	58	610	24.7	101	0.76	4.09	138.3	102.6	2.104	0.9	>10.00
329	2	35	2	44	6.45	5.01	0.293	58.61	18.35	313.2	240.1	0.15	0.666	0.161	0.143	0.031	0.21	0.2	9.4	5.6	3.8	0.6	64.6	32.8	31.8	1	179.2	3.93	52	43	1.2	216	118.8	2.71	46	387	23.7	87	0.88	4.56	134.7	99.9	2.21	0.84	>10.00
330	2	89	1	65	9.2	4.73	0.324	68.5	21.1	309	315	0.17	0.647	0.202	0.091	0.055	0.15	0.39	9.9	4.4	5.5	0.4	66	42	24	1.8	119	2.6	49	48	1	134	123.2	6.22	106	293	23.4	70	1.08	4.15	139.7	104.9	2.21	0.98	>10.00
331	2	68	1	25	7.07	2.78	0.263	94.5	32.08	339.5	251.8	0.17	0.7	0.102	0.169	0.025	0.15	0.16	10	5.5	4.5	0.6	53.5	32.1	21.4	1.5	119	4	56	40	1.4	120	92.4	7.42	114	264	24	79	0.966	3.7	137.7	102.6	2.04	0.63	8.60
332	2	83	1	44	4.8	3.39	0.311	91.49	30.81	336.7	157.3	0.17	0.701	0.187	0.102	0.002	0.14	0.118	4.1	1.8	2.3	0.4	49.6	25.4	24.2	1	18	5.5	7	6	1.2	70	133.3	2.33	77	157	26.9	99	0.777	3.49	140.7	104.3	1.827	0.75	6.31
333	2	73	1	81	7.91	3.62	0.305	84.14	27.95	332.1	189.7	0.18	0.548	0.346	0.065	0.036	0.18	0.156	4.7	1.9	2.8	0.4	72.9	37.4	35.5	1.1	63	3.6	25	30	0.8	77	191	7.89	162	371	29.9	51	1.45	4.27	146.6	110.1	2.22	1	2.73
334	2	60	1	90	12.54	3.35	0.319	95.22	32.03	336.4	513.2	0.16	0.757	0.133	0.104	0.002	0.18	0.417	6.6	4.1	2.5	0.6	76.6	33.2	43.4	0.8	70	10.6	24	23	1	112	151.3	3.13	38	164	21.7	159	0.492	4.36	126	96.3	2.29	0.67	6.60
335	2	58	2	16	13.09	3.13	0.268	85.45	30.44	356.2	181.4	0.17	0.806	0.128	0.058	0.006	0.14	0.203	4.8	0.3	4.5	0.1	78.7	33.5	45.2	0.7	52	2	32	31	1	123	165.1	6.17	52	88	24.5	109	0.711	3.45	136.7	101.5	2.077	1.08	>10.00
336	2	64	1	21	4.6	4.98	0.373	74.9	25.3	338	13	0.27	0.854	0.08	0.057	0.002	0.15	0.02	30.2	25.2	5	0.8	49.6	28.1	21.5	1.3	159	9.2	86	26	3.3	16	95	13.66	72	685	14.7	73	1.045	3.03	145.3	109.8	1.87	0.61	>10.00
337	2	56	2	25	5.65	4.27	0.382	89.35	29.15	326.3	236.8	0.16	0.552	0.309	0.09	0.044	0.16	0.18	5.8	2.4	3.4	0.4	63.6	37.6	26	1.4	12.9	8.29	18	7	2.6	93	192.4	3.76	48	455	26	91	0.84	3.6	141.8	105.6	2.23	0.88	3.53
338	2	45	1	54	16.84	3.56	0.323	90.8	30.42	335.1	651.8	0.16	0.898	0.046	0.045	0.005	0.15	0.415	11.2	9.9	1.3	0.9	65.4	32.7	32.7	1	117	14.3	29	44	0.7	124	134.5	3.77	48	590	23.5	112	0.688	4.2	132.8	96.3	2.205	0.86	>10.00
339	2	65	2	62	9.41	3.14	0.22	70.1	22.3	318	210	0.13	0.751	0.109	0.098	0.031	0.25	0.23	6.2	3.8	2.4	0.6	43.7	26.9	16.8	1.6	23.8	2.16	46	6	1.8	47	172.6	28.79	231	977	12.4	58	1.281	3.46	143	101.3	2.099	0.5	>10.00
340	2	55	1	20	7.76	4.22	0.402	95.3	32.7	343	268	0.11	0.572	0.25	0.103	0.07	0.11	0.27	9.8	2.9	6.9	0.3	66.6	37.1	29.5	1.3	63.9	4.09	30	46	0.7	99	238.6	5.62	56	379	25.5	96	0.8	4.22	138.8	99.3	2.27	0.78	4.92
341	2	24	1	74	18.58	4.16	0.343	82.47	27.46	332.9	553.9	0.17	0.834	0.075	0.079	0.01	0.16	0.37	5.4	3.1	2.3	0.6	71.6	34.4	37.2	0.9	69	15.2	19	17	1.1	125	64.5	4.45	62	479	25	103	0.746	3.66	135.1	98.2	2.222	0.89	>10.00
342	2	67	1	6	5.47	3.22	0.342	106.4	34.11	320.5	105.5	0.17	0.664	0.165	0.163	0.004	0.15	0.09	9.6	4.8	4.8	0.5	58.9	28.2	30.7	0.9	30	8.4	43	27	1.6	44	76.6	6.19	92	87	38.3	83	0.92	4.18	133.2	89	2.025	0.66	>10.00
343	2	62	1	70	5.91	4.47	0.365	81.7	25.5	312	441	0.09	0.56	0.279	0.115	0.036	0.14	0.39	3	1.6	1.4	0.5	71.5	33.1	38.4	0.9	52	3.2	20	31	0.6	89	218.2	6.51	146	344	27.4	57	1.3	4.05	141.2	104.4	2.382	0.92	>10.00
344	2	60	1	7	8.59	3.67	0.342	93.14	31.43	337.5	217.2	0.16	0.754	0.132	0.053	0.058	0.14	0.14	7.1	2.9	4.2	0.4	58.1	34.5	23.6	1.5	19.3	10.74	13	16	0.8	44	128.8	3.33	57	288	29.6	100	0.77	3.24	143.2	103.4	2.06	0.79	6.76
345	2	44	1	2	18.13	5.03	0.436	86.68	29.25	337.5	261.3	0.16	0.893	0.045	0.063	0	0.13	0.205	23.1	6.7	16.4	0.3	62.6	39	23.6	1.7	20	0.8	51	45	1.1	81	246.5	4.57	63	210	19.3	150	0.522	4.4	131.5	92.5	2.097	1.12	>10.00
346	2	30	1	18	7.72	5.7	0.498	87.4	28.6	327	343	0.1	0.695	0.184	0.067	0.044	0.12	0.31	6.2	2.4	3.8	0.4	72.7	40.7	32	1.3	28.5	3.08	17	11	1.5	108	191.6	3.3	56	335	26.9	112	0.69	4.03	139.6	99.2	2.41	0.87	>10.00
347	2	34	1	68	7.02	5.18	0.433	83.49	28.03	335.7	284.1	0.16	0.6	0.264	0.075	0.055	0.13	0.23	3.3	2.9	0.4	0.9	76.1	36.3	39.8	0.9	95.8	0.94	12	21	0.6	125	185.6	3.03	50	623	31.6	103	0.75	4.32	139.4	96.5	2.39	0.87	>10.00
348	2	62	1	4	21.42	4.74	0.447	94.34	30.1	319.1	187.3	0.17	0.886	0.043	0.07	0	0.14	0.169	11.8	3.2	8.6	0.3	61.4	39	22.4	1.7	54	0.7	34	49	0.7	53	314.2	5.98	70	255	24.1	140	0.557	3.77	140.1	97.5	2.057	1.09	8.79
349	2	35	1	13	6.9	6.39	0.422	66	20.2	306	194	0.1	0.743	0.141	0.09	0.022	0.19	0.18	17.6	10.1	7.5	0.6	65.5	43.4	22.1	2	15	3.4	10	9	1.1	64	190.6	3.37	66	329	27.5	110	0.7	4.36	136.2	99.1	2.12	0.93	<0.80
350	2	64	1	25	6.57	4.5	0.403	89.53	30.5	340.6	241.3	0.16	0.504	0.274	0.153	0.064	0.13	0.19	5.7	2.8	2.9	0.5	73.2	42.4	30.8	1.4	53.9	10.25	25	22	1.1	87	243.6	3.39	54	249	31.2	88	0.87	4.41	129.7	88.2	2.3	0.71	>10.00
351	2	64	1	16	5.45	3.86	0.346	89.53	28.88	322.6	220.2	0.16	0.63	0.248	0.079	0.032	0.16	0.18	2.6	1.6	1	0.6	56.4	31	25.4	1.2	17	2.6	18	11	1.6	50	154.8	3.71	80	185	22.5	114	0.68	3.97	139.7	105.9	1.961	0.64	<0.80
352	2	65	1	100	17.94	3.34	0.306	91.6	27.2	297	505	0.1	0.566	0.164	0.031	0.232	0.15	0.49	4.8	1.6	3.2	0.3	81.9	40.1	41.8	1	67	3.9	11	8	1.4	106	187.7	8.03	111	396	29	70	1.081	4.63	140.2	105.3	2.297	0.87	>10.00
353	2	75	2	38	6.1	4.13	0.37	89.6	29.5	330	287	0.11	0.734	0.146	0.084	0.028	0.13	0.29	3.9	3.3	0.6	0.8	66.5	37.4	29.1	1.3	16	15.5	24	20	1	119	168.6	4.2	78	149	25.1	118	0.659	3.8	142.3	103.4	2.14	0.88	3.25
354	2	21	1	39	8.03	4.98	0.398	79.9	25.5	319	463	0.09	0.69	0.2	0.086	0.019	0.14	0.39	3.1	1.8	1.3	0.6	73.1	40.9	32.2	1.3	84.2	13.1	18	21	0.9	93	149	4.24	65	186	28	104	0.74	4.49	139.2	100.2	2.31	0.88	>10.00
355	2	63	1	105	7.61	2.93	0.233	79.49	25.58	321.7	455.5	0.16	0.646	0.197	0.084	0.061	0.17	0.34	5.9	4.5	1.4	0.8	74.4	26.5	47.9	0.6	281.9	6	26	5	5.2	276	128	5.73	143	430	19.7	31	2.26	4.17	134.5	103.9	2.13	0.73	>10.00
356	2	40	1	14	9.14	4.24	0.402	94.8	32.8	346	207	0.12	0.72	0.205	0.071	0	0.14	0.21	8.1	3.4	4.7	0.4	67.4	39.7	27.7	1.4	432.9	7.22	58	123	0.5	92	424.9	9.57	96	346	23.2	96	0.8	4.08	140.7	104.1	2.38	0.75	4.20
357	2	30	2	43	5.82	3.51	0.33	94.13	31.76	337.5	224.5	0.16	0.475	0.425	0.058	0.036	0.16	0.17	4.7	2.6	2.1	0.6	59.2	33.1	26.1	1.3	73.2	2.84	19	22	0.8	75	216	3.86	30	262	26.8	76	1	3.76	141.7	104.8	2.28	0.97	8.27
358	2	64	1	46	7.48	4.85	0.426	87.8	28.7	326	288	0.11	0.921	0.063	0.016	0	0.13	0.29	5.2	2.9	2.3	0.6	61.9	27.8	34.1	0.8	64.1	3.69	79	24	3.3	82	97.2	7.76	90	368	21.4	62	1.21	4.14	139.6	101.6	1.694	1.24	>10.00
359	2	43	1	58	5.65	4.47	0.386	86.32	28.83	333.9	589	0.16	0.619	0.275	0.067	0.031	0.13	0.4	4.2	1.4	2.8	0.3	65.2	35	30.2	1.2	63.3	2.06	23	32	0.7	63	238.6	3.86	59	233	25.8	104	0.74	4.09	139.3	103.7	2.11	0.94	8.11
360	2	66	1	75	10.24	3.32	0.313	94.3	30.7	326	463	0.09	0.726	0.14	0.086	0.042	0.13	0.44	18.1	10.2	7.9	0.6	68.3	30.3	38	0.8	242.7	2.9	45	118	0.4	593	76.7	2.75	81	159	22.8	147	0.531	4.32	137.9	97.1	2.23	0.95	>10.00
361	2	58	1	44	21.17	6.53	0.456	69.82	21.5	307.9	511.3	0.16	0.765	0.163	0.048	0.02	0.17	0.38	2.8	1.8	1	0.6	73.8	36.1	37.7	1	51.9	3.49	46	32	1.4	98	249.2	4.43	81	609	24.7	49	1.52	4.08	142.5	103.6	2.28	0.82	>10.00
362	2	39	1	44	9.97	2.72	0.273	100.3	34.64	345.3	111	0.18	0.971	0.022	0.007	0	0.27	0.13	22.4	14.8	7.6	0.7	57.6	24.4	33.2	0.7	188	51.1	183	30	6.1	437	95.1	8.72	133	478	22.2	39	1.859	3.86	132.2	90.6	1.965	0.8	>10.00
363	2	75	2	16	16.08	3.99	0.343	86.01	29.08	338.1	315.4	0.16	0.942	0.031	0.027	0	0.13	0.273	8.4	2.3	6.1	0.3	61.7	35.1	26.6	1.3	20	0.3	18	18	1	70	212	6.44	60	291	20.1	142	0.551	3.85	141.6	100.2	2.142	1.05	>10.00
364	2	32	1	57	7.39	4.26	0.378	88.7	27.5	310	444	0.1	0.541	0.249	0.118	0.087	0.13	0.41	5.5	2.8	2.7	0.5	81.1	39.4	41.7	0.9	116	10.2	59	32	1.8	112	156.1	4.87	73	603	26.9	119	0.65	4.03	140.7	101.4	2.28	0.83	>10.00
365	2	37	2	4	5.41	4.33	0.363	83.8	27.5	328	214	0.12	0.541	0.359	0.07	0.026	0.12	0.22	2.7	2.2	0.5	0.8	67.5	42	25.5	1.6	9	3.9	17	12	0.8	49	173.9	3.01	65	215	22.7	174	0.45	3.82	141.1	107.1	2.271	0.9	>10.00
366	2	32	1	12	5.45	4.73	0.423	89.29	29.99	335.9	301.1	0.16	0.538	0.345	0.077	0.037	0.13	0.198	7.4	1.7	5.7	0.2	80.3	47.8	32.5	1.5	39	5	26	55	0.5	82	297.8	5.24	70	457	23.7	148	0.529	4.6	142	99.7	2.449	0.92	1.41
367	2	7	1	100	12.36	4.42	0.279	63.14	18.31	290	591.8	0.16	0.334	0.484	0.161	0.019	0.2	0.38	6.4	4	2.4	0.6	76.4	34	42.4	0.8	81	52.1	29	21	1.4	182	127	1.25	13	73	22.2	139	0.56	4.37	132.3	96.1	2.23	0.89	>10.00
368	2	57	2	23	6.49	5.67	0.361	63.63	19.31	303.5	426.8	0.16	0.58	0.297	0.112	0.004	0.16	0.345	7.8	3.4	4.4	0.4	72.6	44.1	28.5	1.5	54	13.1	19	18	1.1	53	253.5	3.49	49	194	21.7	137	0.567	3.75	142.2	106.1	2.443	0.8	<0.80
369	2	55	2	23	5.95	3.74	0.337	90.16	30.86	342.3	186	0.17	0.528	0.28	0.126	0.058	0.15	0.14	15.8	4.6	11.2	0.3	61.9	35.7	26.2	1.4	23.3	3.68	18	17	1.1	47	127.7	1.71	72	78	28.3	74	1.03	3.53	141.9	104.5	2.14	0.83	<0.80
370	2	32	2	60	5.24	3.3	0.272	82.53	26.15	316.9	185.3	0.18	0.658	0.207	0.122	0.009	0.15	0.167	9.5	2.1	7.4	0.2	50.2	29.4	20.8	1.4	30	6.1	14	56	0.3	62	158.9	3.65	51	161	22.8	130	0.6	3.14	140.5	106.9	1.761	1	>10.00
371	2	67	2	50	9.3	3.92	0.324	82.74	26.95	325.7	417.7	0.16	0.678	0.193	0.118	0.005	0.15	0.34	12.2	7.1	5.1	0.6	87.3	38.7	48.6	0.8	122	5.2	26	47	0.6	220	193.2	10.58	113	217	32.6	50	1.49	4.56	135.7	92.7	2.28	1.02	>10.00
372	2	79	1	14	7.97	4.17	0.388	93.13	30.52	327.7	202.4	0.16	0.571	0.237	0.154	0.033	0.13	0.163	5.2	2	3.2	0.4	63.8	36.9	26.9	1.4	51	3.1	13	11	1.2	77	130.1	3.95	85	211	25.7	70	1.074	3.96	142.1	104.7	2.049	0.89	>10.00
373	2	61	1	100	10.54	3.35	0.284	84.85	28.44	335.2	378.2	0.16	0.751	0.116	0.103	0.026	0.16	0.3	10.9	6.5	4.4	0.6	59.2	31.3	27.9	1.1	165	9.7	15	30	0.5	132	109.8	2.84	64	391	23.8	109	0.71	3.62	143.3	98.8	2.226	0.8	>10.00
374	2	63	1	4	4.5	4.83	0.416	86.06	28.96	336.5	151.5	0.17	0.65	0.251	0.083	0.01	0.13	0.145	7.1	2.9	4.2	0.4	70.3	43.5	26.8	1.6	17	5.3	24	36	0.7	134	228.3	6.26	83	306	21.9	115	0.675	3.68	141.2	101.6	2.198	0.99	<0.80
375	2	76	1	53	7.05	3.77	0.349	92.69	30.77	332	225.6	0.17	0.585	0.29	0.08	0.04	0.17	0.164	5.1	1.5	3.6	0.3	73	37.5	35.5	1.1	37	13.1	32	53	0.6	120	195.9	6.07	55	421	21.6	118	0.658	3.87	141.7	104	2.143	0.99	4.56
376	2	59	1	62	6.15	5.18	0.382	73.66	22.98	312	197.6	0.17	0.585	0.219	0.094	0.09	0.14	0.15	2.9	2.5	0.4	0.9	66.2	29.9	36.3	0.8	37	3.79	21	16	1.3	105	170.6	12.55	258	547	23.4	28	2.52	4.65	138.9	103	2.04	0.74	>10.00
377	2	59	1	50	3.74	4.15	0.371	89.44	30.18	337.4	417.5	0.16	0.48	0.37	0.096	0.051	0.13	0.29	6.7	3.1	3.6	0.5	63.2	34.8	28.4	1.2	56.8	1.97	48	77	0.6	76	223.3	3.53	74	248	27.9	110	0.7	3.95	140.8	102.6	2.13	0.83	3.85
378	2	46	1	34	4.95	4.14	0.352	85	27.5	324	342	0.1	0.596	0.321	0.077	0	0.13	0.32	5.8	3.5	2.3	0.6	74	42.7	31.3	1.4	329.8	7.39	31	15	2.1	107	415.1	5.66	128	432	21.2	50	1.47	5.34	138.3	102.7	2.4	0.93	>10.00
379	2	70	1	5	15.87	3.81	0.374	98.12	32.1	327.2	216.4	0.16	0.882	0.073	0.044	0	0.12	0.172	17.4	6.4	11	0.4	63	38.5	24.5	1.6	17	0.9	29	26	1.1	39	267.7	5.89	80	338	20.9	109	0.708	4.51	135.5	101.4	2.049	0.99	>10.00
380	2	67	1	2	5.44	4.68	0.418	89.3	30.8	344	219	0.11	0.583	0.301	0.112	0	0.14	0.21	14.8	4.3	10.5	0.3	65.6	40.5	25.1	1.6	24.2	5.57	25	19	1.3	63	252.6	4.81	76	301	32.5	83	0.92	3.92	141.4	102.5	2.33	0.9	<0.80
381	2	70	1	60	5.85	3.52	0.309	87.8	28.7	327	117	0.13	0.665	0.145	0.118	0.067	0.14	0.13	6.7	2.3	4.4	0.3	61.8	28.9	32.9	0.9	149.4	1.91	34	8	4.3	127	94.4	5.19	90	329	26.2	55	1.36	3.11	140.8	103.5	2.06	0.82	>10.00
382	2	57	2	112	11.57	3.32	0.264	79.58	25.43	319.5	733.8	0.16	0.751	0.112	0.048	0.079	0.2	0.484	3.8	2.4	1.4	0.6	72.3	31.1	41.2	0.8	93	11.6	30	30	1	128	36.2	5.57	56	247	21.3	137	0.569	3.55	137	99.5	2.101	0.68	>10.00
383	2	46	1	25	5.44	4.44	0.382	86.15	28.82	334.5	202.7	0.16	0.765	0.102	0.128	0.003	0.14	0.14	5	2.1	2.9	0.4	65.4	38.3	27.1	1.4	15.9	5.79	20	17	1.2	59	214.8	2.22	85	241	25.3	99	0.78	3.68	135.9	100.1	2.19	0.76	>10.00
384	2	54	2	70	4.93	3.84	0.326	84.94	27.34	321.8	320.8	0.16	0.659	0.233	0.079	0.024	0.14	0.24	6.9	2.6	4.3	0.4	61.4	35.1	26.3	1.3	28	5.9	10	9	1.1	84	159.4	4.42	65	401	22.5	110	0.701	3.43	141.9	106.5	2.165	0.82	>10.00
385	2	56	1	10	4.01	5.21	0.405	77.7	24.6	316	190	0.11	0.573	0.277	0.115	0.03	0.13	0.19	4.2	3.1	1.1	0.7	74	44.2	29.8	1.5	14	1.6	28	21	1.3	120	221.9	7.4	53	249	20.7	146	0.534	3.6	143.6	105.6	2.1	0.84	<0.80
386	2	12	1	16	7.95	5.14	0.391	76.1	23.2	304	492	0.11	0.549	0.294	0.113	0.036	0.15	0.5	5.1	2.3	2.8	0.5	76.6	43.1	33.5	1.3	16.5	2.42	20	11	1.8	163	140.1	4.61	35	455	28.5	104	0.74	4.15	138.1	101.9	2.5	0.89	2.52
387	2	36	1	9	4.3	4.84	0.463	95.59	31.98	334.5	202.8	0.16	0.587	0.295	0.096	0.017	0.13	0.153	7.7	1.5	6.2	0.2	76.6	48	28.6	1.7	41	3.7	18	21	0.9	66	277.6	2.7	53	177	24.9	208	0.378	4.18	139.8	101	2.261	0.88	3.82
388	2	54	1	49	9.91	3.98	0.383	96.2	31.9	332	297	0.1	0.585	0.283	0.089	0.037	0.12	0.29	6	3.4	2.6	0.6	62.1	30.4	31.7	1	71.4	13.45	39	35	1.1	143	142.1	4.72	103	202	23.9	69	1.1	4.25	140.4	107.3	2.157	0.85	>10.00
389	2	30	1	10	7.59	4.3	0.386	89.8	30.2	337	378	0.1	0.592	0.265	0.107	0.025	0.13	0.35	8	2.5	5.5	0.3	60.2	36.8	23.4	1.6	29.6	1.38	21	12	1.8	90	234.4	3.91	81	293	33.6	117	0.66	3.55	143.3	101.2	2.21	0.93	>10.00
390	2	57	1	16	7.68	4.09	0.395	96.39	31.85	330.4	298.8	0.17	0.799	0.122	0.063	0.009	0.17	0.246	4.7	2.2	2.5	0.5	59.8	37.8	22	1.7	18	4.8	15	23	0.7	66	237.3	5.52	82	157	25	105	0.738	3.83	140.6	108.9	2.094	0.82	<0.80
391	2	50	2	88	8.28	3.68	0.334	90.68	29.34	323.5	499.6	0.16	0.798	0.095	0.102	0.002	0.13	0.364	8.8	2.8	6	0.3	67.1	37.3	29.8	1.3	37	2.6	23	21	1.1	114	84.1	4.7	49	186	25.3	163	0.48	4.1	136.5	91.9	2.189	0.93	>10.00
392	2	75	1	61	6.14	4.07	0.365	89.79	29.94	333.4	456.2	0.15	0.71	0.197	0.06	0.027	0.13	0.25	8.3	3.5	4.8	0.4	65.6	34.6	31	1.1	25.8	3.02	26	11	2.4	83	124.4	4.41	62	604	27.6	95	0.81	4.35	131.8	87.6	2.117	0.99	>10.00
393	2	10	1	73	23.16	4.68	0.356	76.1	23.7	312	808	0.09	0.847	0.14	0.011	0	0.14	0.68	3.7	0.4	3.3	0.1	86.6	40.8	45.8	0.9	10.7	12.4	30	12	2.5	182	190.3	5.81	26	408	17.5	109	0.71	5.06	135.2	98.7	2.54	0.93	4.11
394	2	59	2	8	13.39	4.97	0.479	96.39	30.3	314.3	150.9	0.16	0.869	0.081	0.05	0	0.18	0.12	27.6	17.8	9.8	0.6	66.4	32.3	34.1	0.9	330	8.9	40	58	0.7	87	93.3	8.49	66	404	32.7	53	1.39	4.34	140.5	93.4	2.21	0.75	2.29
395	2	44	1	75	9.44	3.41	0.347	101.7	33.34	327.8	287.6	0.17	0.723	0.135	0.097	0.045	0.14	0.249	5.9	2.1	3.8	0.4	69.8	36.4	33.4	1.1	89	2.8	27	17	1.6	69	178.1	3.72	61	256	21.9	99	0.777	4.29	134.3	98.9	2.017	0.81	>10.00
396	2	71	2	121	7.8	2.13	0.189	88.44	29.14	329.5	202.2	0.17	0.872	0.054	0.065	0.008	0.18	0.128	8.9	5.2	3.7	0.6	58.4	24.5	33.9	0.7	163	9.1	15	10	1.5	200	48.2	3.4	68	157	19.6	63	1.188	3.11	131.1	97.4	1.967	0.78	>10.00
397	2	61	2	10	7.46	5.32	0.342	64.31	19.68	306	224	0.16	0.654	0.265	0.055	0.022	0.15	0.187	7.9	1.3	6.6	0.2	73.3	46.6	26.7	1.7	18	22.5	13	15	0.9	86	237.8	4.56	58	261	22.3	119	0.654	3.99	141	104.9	2.347	1.01	<0.80
398	2	64	1	30	8.81	4.77	0.398	83.4	27.7	332	314	0.1	0.692	0.163	0.094	0.045	0.14	0.29	3.4	1.7	1.7	0.5	68.6	34.2	34.4	1	54.5	1.89	19	29	0.7	83	209.3	5.79	109	430	27.7	71	1.06	3.62	140.1	103.4	2.29	0.84	2.47
399	2	39	1	87	14.86	3.98	0.342	86	27.8	323.2	455.2	0.16	0.614	0.24	0.086	0.058	0.14	0.353	1.3	0.5	0.8	0.4	80.4	42.1	38.3	1.1	34	7.6	14	12	1.2	95	255.7	5.54	116	828	25	95	0.807	4.79	140.1	100.9	2.425	0.75	>10.00
